# Supplementary material for: Feather arrays are patterned by interacting signalling and cell density waves
Source: PLoS Biol. 2019 Feb 21;17(2):e3000132. doi: 10.1371/journal.pbio.3000132 (PMC6383868; doi:10.1371/journal.pbio.3000132)
Supplement: S1 Data — (XLSX) [file pbio.3000132.s024.xlsx]

## Sheet: Fig 1D Raw
Sample 141011											Sample 040912
GAPDH											GAPDH
	Expression Level (Fluorescence)											Expression Level (Fluorescence)
	Replicate 1	Replicate 2	Replicate 3	Average			Average	SE				Replicate 1	Replicate 2	Replicate 3	Average			Average	SE
Control 1	2489	2509	2323	2440.33		Control	1	0.180687			Control 1	3903	3508	3749	3720		Control	0.999995	0.264532
Control 2	1405	1496	1529	1476.67		BMP4	0.0171988	0.0138891			Control 2	2217	2213	2138	2189.33		BMP4	0.0397563	0.00504111
Control 3	1714	1759	1759	1744							Control 3	3271	3231	3613	3371.67
BMP4 1	2372	4645	2862	3293							BMP4 1	3071	2831	2802	2901.33
BMP4 2	8122	9605	9915	9214							BMP4 2	3184	3093	3205	3160.67
BMP4 3	6451	8991	4675	6705.67							BMP4 3	3548	3019	3389	3318.67
FGF20											FGF20
	Expression Level (Fluorescence)											Expression Level (Fluorescence)
	Replicate 1	Replicate 2	Replicate 3	Average	FGF20 / GAPDH		Normalised					Replicate 1	Replicate 2	Replicate 3	Average	FGF20 / GAPDH		Normalised
Control 1	1043	1040	950.4	1011.13	0.414342	0.492363	0.841538				Control 1	2064	2165	1913	2047.33	0.550358	0.685637	0.802693
Control 2	572.6	498.3	669.6	580.167	0.392889		0.797967				Control 2	2181	2188	2493	2287.33	1.04476		1.52378
Control 3	1059	973.7	1472	1168.23	0.669859		1.3605				Control 3	1124	1730	1817	1557	0.461789		0.673516
BMP4 1	85.43	67.67	65.56	72.8867	0.0221338		0.0449543				BMP4 1	46.95	45.39	96.34	62.8933	0.0216774		0.0316163
BMP4 2	3.28	15.09	13.55	10.64	0.00115476		0.00234535				BMP4 2	90.08	No Ct	122.2	106.14	0.0335815		0.0489784
BMP4 3	16.34	11.96	14.26	14.1867	0.00211562		0.00429688				BMP4 3	57.03	70.87	136.1	88	0.0265167		0.0386743

## Sheet: Fig 1D Overall
	Normalised Values
	Control	BMP4
	Control	BMP4
Sample 141011	0.841538	0.0449543
Sample 141011	0.797967	0.00234535
Sample 141011	1.3605	0.00429688
Sample 040912	0.802693	0.0316163
Sample 040912	1.52378	0.0489784
Sample 040912	0.673516	0.0386743
Average	0.999998	0.0284776

## Sheet: Fig 1E 
Sample 250912
GAPDH							FGF20									Control	LDN
	Expression Level (Fluorescence)							Expression Level (Fluorescence)
	Replicate 1	Replicate 2	Replicate 3	Average				Replicate 1	Replicate 2	Replicate 3	Average	FGF20 / GAPDH		Normalised
Control 1	4635	4230	4397	4420.67			Control 1	3222	3835	3266	3441	0.778389	0.98654	0.789009
Control 2	3977	3942	4302	4073.67			Control 2	3491	2784	2414	2896.33	0.710989		0.72069
Control 3	2094	2152	2172	2139.33			Control 3	2830	3464	3142	3145.33	1.47024		1.4903
LDN 1	2051	2173	2208	2144			LDN 1	3977	4520	4926	4474.33	2.08691		2.11538		Control	LDN
LDN 2	2579	2490	2423	2497.33			LDN 2	3865	4653	3950	4156	1.66418		1.68688		0.789009	2.11538
LDN 3	1817	1884	1784	1828.33			LDN 3	3192	3585	3473	3416.67	1.86873		1.89423		0.72069	1.68688
																1.4903	1.89423
								Average	SE							1	1.89883
							Control	1	0.245942		p	=	0.0309394
							LDN	1.89883	0.123719

## Sheet: Fig 1H Raw
Sample 160817											Sample 060917											Sample 080917
GAPDH											GAPDH											GAPDH
	Expression Level (Fluorescence)											Expression Level (Fluorescence)											Expression Level (Fluorescence)
	Replicate 1	Replicate 2	Replicate 3	Average			Average	SE				Replicate 1	Replicate 2	Replicate 3	Average			Average	SE				Replicate 1	Replicate 2	Replicate 3	Average			Average	SE
T0 1	2439	2301	2673	2471		T0	1	0.333502			T0 1	1330	1456	1637	1474.33		T0	1	0.288307			T0 1	1704	1674	1765	1714.33		T0	0.999999	0.0633858
T0 2	2203	1940	2017	2053.33		T2h - Taut	2.48363	0.468965			T0 2	1617	1544	1554	1571.67		T2h - Taut	1.42574	0.379498			T0 2	1183	1057	968	1069.33		T2h - Taut	1.66245	0.142886
T0 3	1535	1518	1482	1511.67		T2h - Compressed	4.15259	0.61544			T0 3	1215	1433	1406	1351.33		T2h - Compressed	2.54039	0.6236			T0 3	1391	1528	1581	1500		T2h - Compressed	6.5433	1.19463
T2h - Taut 1	1314	1311	1259	1294.67		T4h - Taut	1.88451	0.109104			T2h - Taut 1	1759	1755	1592	1702		T4h - Taut	1.03393	0.145538			T2h - Taut 1	1541	1639	1626	1602		T4h - Taut	1.78038	0.0435005
T2h - Taut 2	1395	1263	1336	1331.33		T4h - Compressed	3.50802	0.631861			T2h - Taut 2	2609	2773	2666	2682.67		T4h - Compressed	1.51096	0.269849			T2h - Taut 2	1658	1747	1649	1684.67		T4h - Compressed	2.94902	0.174688
T2h - Taut 3	1695	1694	1631	1673.33							T2h - Taut 3	1946	1943	1897	1928.67							T2h - Taut 3	1173	1274	1240	1229
T2h - Compressed 1	1573	1676	1583	1610.67							T2h - Compressed 1	1662	1761	1695	1706							T2h - Compressed 1	1829	1710	1890	1809.67
T2h - Compressed 2	1749	1703	1727	1726.33							T2h - Compressed 2	1916	1988	1946	1950							T2h - Compressed 2	1414	1554	1667	1545
T2h - Compressed 3	1722	1787	1753	1754							T2h - Compressed 3	1394	1408	1357	1386.33							T2h - Compressed 3	1336	1387	1288	1337
T4h - Taut 1	1682	1697	1702	1693.67							T4h - Taut 1	1700	1795	1768	1754.33							T4h - Taut 1	1725	1755	1716	1732
T4h - Taut 2	1692	1752	1679	1707.67							T4h - Taut 2	1799	2013	1846	1886							T4h - Taut 2	1607	1830	1779	1738.67
T4h - Taut 3	1358	1395	1501	1418							T4h - Taut 3	2225	2299	2176	2233.33							T4h - Taut 3	1680	1777	1711	1722.67
T4h - Compressed 1	1359	1480	1335	1391.33							T4h - Compressed 1	2336	2400	2216	2317.33							T4h - Compressed 1	1780	1746	1627	1717.67
T4h - Compressed 2	1619	1557	1517	1564.33							T4h - Compressed 2	1471	1570	1385	1475.33							T4h - Compressed 2	1589	1494	1365	1482.67
T4h - Compressed 3	1912	2115	2101	2042.67							T4h - Compressed 3	1348	1358	1414	1373.33							T4h - Compressed 3	1585	1687	1679	1650.33
FGF20											FGF20											FGF20
	Expression Level (Fluorescence)											Expression Level (Fluorescence)											Expression Level (Fluorescence)
	Replicate 1	Replicate 2	Replicate 3	Average	FGF20 / GAPDH		Normalised					Replicate 1	Replicate 2	Replicate 3	Average	FGF20 / GAPDH		Normalised					Replicate 1	Replicate 2	Replicate 3	Average	FGF20 / GAPDH		Normalised
T0 1	2042	1991	2186	2073	0.838932	0.521112	1.60989				T0 1	915.2	846.1	714	825.1	0.559643	0.642831	0.870591				T0 1	807.5	581	525.4	637.967	0.372137	0.330618	1.12558
T0 2	517.8	510.8	451.8	493.467	0.240325		0.461177				T0 2	1505	1798	1399	1567.33	0.997243		1.55133				T0 2	195.5	436.7	345.9	326.033	0.304894		0.922194
T0 3	724.4	764.2	706.7	731.767	0.484079		0.928935				T0 3	654.5	177.3	674.7	502.167	0.371608		0.578081				T0 3	511.8	470	434.9	472.233	0.314822		0.952223
T2h - Taut 1	2123	2429	2440	2330.67	1.80021		3.45455				T2h - Taut 1	937.3	1258	1258	1151.1	0.676322		1.0521				T2h - Taut 1	772.5	797.9	606.3	725.567	0.452913		1.3699
T2h - Taut 2	1765	1856	1842	1821	1.3678		2.62477				T2h - Taut 2	3139	4865	4397	4133.67	1.54088		2.39702				T2h - Taut 2	984.9	858.2	853.9	899	0.533637		1.61406
T2h - Taut 3	1247	1054	1287	1196	0.714741		1.37157				T2h - Taut 3	1057	1000	1023	1026.67	0.532319		0.828086				T2h - Taut 3	768.7	823	850.4	814.033	0.662354		2.00338
T2h - Compressed 1	4826	4363	4366	4518.33	2.80526		5.38321				T2h - Compressed 1	2716	2742	3079	2845.67	1.66803		2.59483				T2h - Compressed 1	2678	2615	2165	2486	1.37373		4.15505
T2h - Compressed 2	3279	2797	3412	3162.67	1.83201		3.51559				T2h - Compressed 2	1556	1723	2114	1797.67	0.92188		1.43409				T2h - Compressed 2	4324	3681	3944	3983	2.57799		7.7975
T2h - Compressed 3	3172	3218	3369	3253	1.85462		3.55896				T2h - Compressed 3	3120	3005	3479	3201.33	2.30921		3.59225				T2h - Compressed 3	3292	3345	3544	3393.67	2.53827		7.67735
T4h - Taut 1	1717	1583	1705	1668.33	0.985042		1.89027				T4h - Taut 1	938.5	907.9	1276	1040.8	0.593274		0.922908				T4h - Taut 1	832.2	1189	1036	1019.07	0.588376		1.77962
T4h - Taut 2	1470	1525	1524	1506.33	0.8821		1.69273				T4h - Taut 2	1465	1510	1835	1603.33	0.850124		1.32247				T4h - Taut 2	1232	1035	674	980.333	0.563842		1.70542
T4h - Taut 3	1580	1553	1457	1530	1.07898		2.07054				T4h - Taut 3	1612	915.6	1161	1229.53	0.550537		0.856426				T4h - Taut 3	938.5	966.9	1266	1057.13	0.613661		1.8561
T4h - Compressed 1	1637	1790	1965	1797.33	1.29181		2.47894				T4h - Compressed 1	1674	1758	1470	1634	0.705121		1.0969				T4h - Compressed 1	1419	1621	1697	1579	0.91927		2.78046
T4h - Compressed 2	2789	3005	2490	2761.33	1.76518		3.38734				T4h - Compressed 2	1452	1494	1089	1345	0.911658		1.41819				T4h - Compressed 2	1352	1310	1409	1357	0.915243		2.76828
T4h - Compressed 3	5053	5166	4655	4958	2.42722		4.65777				T4h - Compressed 3	1675	1968	1701	1781.33	1.29709		2.01777				T4h - Compressed 3	1926	1737	1736	1799.67	1.09049		3.29833

## Sheet: Fig 1H Overall
	Normalised Values
	T0	T2h - Taut	T2h - Compressed	T4h - Taut	T4h -Compressed
Sample 1 180817	1.60989	3.45455	5.38321	1.89027	2.47894
Sample 2 180818	0.461177	2.62477	3.51559	1.69273	3.38734
Sample 2 180819	0.928935	1.37157	3.55896	2.07054	4.65777
Sample 1 060917	0.870591	1.0521	2.59483	0.922908	1.0969
Sample 2060918	1.55133	2.39702	1.43409	1.32247	1.41819
Sample 3 060919	0.578081	0.828086	3.59225	0.856426	2.01777
Sample 1 080917	1.12558	1.3699	4.15505	1.77962	2.78046
Sample 2 080918	0.922194	1.61406	7.7975	1.70542	2.76828
Sample 3 080919	0.952223	2.00338	7.67735	1.8561	3.29833
Average	1	1.85727	4.41209	1.56628	2.656
	T2h - Taut vs T2 - Compressed		p=	0.00453583
	T4h - Taut vs T4 - Compressed		p=	0.0127737
