# Supplementary material for: Feather arrays are patterned by interacting signalling and cell density waves
Source: PLoS Biol. 2019 Feb 21;17(2):e3000132. doi: 10.1371/journal.pbio.3000132 (PMC6383868; doi:10.1371/journal.pbio.3000132)
Supplement: S2 Data — (XLSX) [file pbio.3000132.s025.xlsx]

## Sheet: Figure 2D - Raw
Control 1				Control 2				Control 3				Control 4
Number of neighbours	Count	%		Number of neighbours	Count	%		Number of neighbours	Count	%		Number of neighbours	Count	%
5	3	8.33333		5	6	13.3333		5	6	20		5	3	17.6471
6	31	86.1111		6	34	75.5556		6	21	70		6	12	70.5882
7	2	5.55556		7	5	11.1111		7	3	10		7	2	11.7647
Total	36	100		Total	45	100		Total	30	100		Total	17	100
Latrunculin A 1				Latrunculin A 2				Latrunculin A 3				Latrunculin A 4
Number of neighbours	Count	%		Number of neighbours	Count	%		Number of neighbours	Count	%		Number of neighbours	Count	%
4	1	2.43902		4	0	0		4	2	5.55556		4	0	0
5	7	17.0732		5	9	24.3243		5	10	27.7778		5	10	23.2558
6	22	53.6585		6	22	59.4595		6	14	38.8889		6	24	55.814
7	11	26.8293		7	6	16.2162		7	7	19.4444		7	8	18.6047
8	0	0		8	0	0		8	3	8.33333		8	1	2.32558
Total	41	100		Total	37	100		Total	36	100		Total	43	100

## Sheet: Figure 2D - Overall
	4	5	6	7	8			4	5	6	7	8
	Control (Proportion of Vornoi Cells)							Latrunculin Paused (Proportion of Voronoi cells)
Number of neighbours	4	5	6	7	8			4	5	6	7	8
Control 1	0	8.33333	86.1111	5.55556	0		Latrunculin A 1	2.43902	17.0732	53.6585	26.8293	0
Control 2	0	13.3333	75.5556	11.1111	0		Latrunculin A 2	0	24.3243	59.4595	16.2162	0
Control 3	0	20	70	10	0		Latrunculin A 3	5.55556	27.7778	38.8889	19.4444	8.33333
Control 4	0	17.6471	70.5882	11.7647	0		Latrunculin A 4	0	23.2558	55.814	18.6047	2.32558
Average	0	14.8284	75.5637	9.60784	0		Average	1.99864	23.1078	51.9552	20.2736	2.66473
