# Supplementary material for: Feather arrays are patterned by interacting signalling and cell density waves
Source: PLoS Biol. 2019 Feb 21;17(2):e3000132. doi: 10.1371/journal.pbio.3000132 (PMC6383868; doi:10.1371/journal.pbio.3000132)
Supplement: S3 Data — (XLSX) [file pbio.3000132.s026.xlsx]

## Sheet: Fig 3C Raw
Sample 150914											Sample 111114											Sample 300115
GAPDH											GAPDH											GAPDH
	Expression Level (Fluorescence)											Expression Level (Fluorescence)											Expression Level (Fluorescence)
	Replicate 1	Replicate 2	Replicate 3	Average			Average	SE				Replicate 1	Replicate 2	Replicate 3	Average			Average	SE				Replicate 1	Replicate 2	Replicate 3	Average			Average	SE
Control 1	824.6	874.1	891.4	863.367		Control	1	0.124054			Control 1	1355	1012	1346	1237.67		Control	0.999999	0.0975346			Control 1	2592	2487	2431	2503.33		Control	0.999997	0.0354817
Control 2	976.6	981.2	1003	986.933		CHIR99021	1.17118	0.207179			Control 2	1389	1392	1514	1431.67		CHIR99021	2.18982	0.520735			Control 2	3615	3257	3431	3434.33		CHIR99021	1.39308	0.236543
Control 3	805.8	763.7	863.4	810.967		Fc-chEDA1	1.26083	0.338828			Control 3	1445	1371	1387	1401		Fc-chEDA1	2.55262	0.891455			Control 3	2029	2210	2091	2110		Fc-chEDA1	2.87047	0.656478
CHIR99021 1	943.2	703.7	1040	895.633		CHIR99021 + Fc-chEDA1	2.88918	0.331229			CHIR99021 1	976.4	1089	1178	1081.13		CHIR99021 + Fc-chEDA1	5.81748	2.12121			CHIR99021 1	2079	2206	2003	2096		CHIR99021 + Fc-chEDA1	6.56004	1.19449
CHIR99021 2	1371	1258	1276	1301.67							CHIR99021 2	1083	1069	1086	1079.33							CHIR99021 2	2708	2651	2603	2654
CHIR99021 3	1494	1392	1470	1452							CHIR99021 3	1014	971	1006	997							CHIR99021 3	2498	2549	2354	2467
Fc-chEDA1 1	1062	1112	1095	1089.67							Fc-chEDA1 1	1179	1215	1178	1190.67							Fc-chEDA1 1	1688	1708	1539	1645
Fc-chEDA1 2	923.1	861.8	854.6	879.833							Fc-chEDA1 2	973.4	965.6	968.1	969.033							Fc-chEDA1 2	2713	2533	2509	2585
Fc-chEDA1 3	1224	1179	1154	1185.67							Fc-chEDA1 3	1105	1135	1067	1102.33							Fc-chEDA1 3	2489	2460	2277	2408.67
CHIR99021 + Fc-chEDA 1 1	1347	1292	1359	1332.67							CHIR99021 + Fc-chEDA 1 1	1577	1442	1614	1544.33							CHIR99021 + Fc-chEDA 1 1	2212	2330	2100	2214
CHIR99021 + Fc-chEDA 1 2	1000	1042	1079	1040.33							CHIR99021 + Fc-chEDA 1 2	1078	1121	1089	1096							CHIR99021 + Fc-chEDA 1 2	2330	2373	2175	2292.67
CHIR99021 + Fc-chEDA 1 3	891.1	939.2	890.9	907.067							CHIR99021 + Fc-chEDA 1 3	1526	1595	1467	1529.33							CHIR99021 + Fc-chEDA 1 3	2596	2665	2582	2614.33
FGF20											FGF20											FGF20
	Expression Level (Fluorescence)											Expression Level (Fluorescence)											Expression Level (Fluorescence)
	Replicate 1	Replicate 2	Replicate 3	Average	FGF20 / GAPDH		Normalised					Replicate 1	Replicate 2	Replicate 3	Average	FGF20 / GAPDH		Normalised					Replicate 1	Replicate 2	Replicate 3	Average	FGF20 / GAPDH		Normalised
Control 1	152.1	136.4	109.3	132.6	0.153585	0.176363	0.870845				Control 1	158.9	97.93	221.1	159.31	0.128718	0.114091	1.1282				Control 1	274.4	234.6	342.2	283.733	0.113342	0.120072	0.943952
Control 2	171.2	145.6	143.3	153.367	0.155397		0.881121				Control 2	117.8	255	148.2	173.667	0.121304		1.06322				Control 2	454.5	536	327.9	439.467	0.127963		1.06572
Control 3	136.2	241.2	158.1	178.5	0.220108		1.24804				Control 3	90.63	123.4	173.7	129.243	0.0922508		0.808572				Control 3	236.3	143.4	373	250.9	0.11891		0.990322
CHIR99021 1	295.7	195.3	180.5	223.833	0.249916		1.41706				CHIR99021 1	255.1	183.4	298.3	245.6	0.227169		1.99112				CHIR99021 1	491.9	531.6	341.8	455.1	0.217128		1.80831
CHIR99021 2	154.9	168.3	199.8	174.333	0.133931		0.759405				CHIR99021 2	188.8	167.8	162	172.867	0.160161		1.4038				CHIR99021 2	293.2	383.1	644.7	440.333	0.165913		1.38178
CHIR99021 3	325.9	295.6	405.7	342.4	0.235813		1.33709				CHIR99021 3	362	332.6	388.7	361.1	0.362187		3.17454				CHIR99021 3	284.5	351.4	243.1	293	0.118768		0.989138
Fc-chEDA1 1	220.1	186.1	236.1	214.1	0.196482		1.11408				Fc-chEDA1 1	385.3	251.5	218.1	284.967	0.239334		2.09774				Fc-chEDA1 1	183.1	510.8	289.4	327.767	0.19925		1.65942
Fc-chEDA1 2	112.8	87.58	154	118.127	0.13426		0.761272				Fc-chEDA1 2	186.2	125.1	115.6	142.3	0.146847		1.28711				Fc-chEDA1 2	958.4	919.3	950	942.567	0.364629		3.03676
Fc-chEDA1 3	443.2	319.9	433.3	398.8	0.336351		1.90715				Fc-chEDA1 3	362.5	578.8	670.9	537.4	0.487511		4.273				Fc-chEDA1 3	1284	1051	1062	1132.33	0.470108		3.91522
CHIR99021 + Fc-chEDA 1 1	833.9	841.4	701.6	792.3	0.594522		3.37101				CHIR99021 + Fc-chEDA 1 1	718.7	767.7	908.4	798.267	0.5169		4.5306				CHIR99021 + Fc-chEDA 1 1	1960	2647	2188	2265	1.02304		8.52018
CHIR99021 + Fc-chEDA 1 2	517.9	499.6	656.9	558.133	0.536495		3.04199				CHIR99021 + Fc-chEDA 1 2	1462	1254	1021	1245.67	1.13656		9.96185				CHIR99021 + Fc-chEDA 1 2	2038	2110	1437	1861.67	0.812009		6.76269
CHIR99021 + Fc-chEDA 1 3	425.4	323.3	333.3	360.667	0.397619		2.25455				CHIR99021 + Fc-chEDA 1 3	431.4	559.7	558.3	516.467	0.337707		2.95998				CHIR99021 + Fc-chEDA 1 3	1576	1456	1109	1380.33	0.527987		4.39725

## Sheet: Fig 3C Overall
	Normalised Values
	Control	CHIR99021	Fc-chEDA1	CHIR99021 + Fc-chEDA1
Sample 150914	0.870845	1.41706	1.11408	3.37101
Sample 150915	0.881121	0.759405	0.761272	3.04199
Sample 150916	1.24804	1.33709	1.90715	2.25455
Sample 111114	1.1282	1.99112	2.09774	4.5306
Sample 111115	1.06322	1.4038	1.28711	9.96185
Sample 111116	0.808572	3.17454	4.273	2.95998
Sample 300115	0.943952	1.80831	1.65942	8.52018
Sample 300116	1.06572	1.38178	3.03676	6.76269
Sample 300117	0.990322	0.989138	3.91522	4.39725
Average	0.999999	1.58469	2.22797	5.0889

## Sheet: Fig 3E Raw
Sample 081014										Sample 281114
	Region 1 (Pixels)	Region 2 (Pixels)	Region 3 (Pixels)	Average (Pixels)	Pixel to um	Average	Normalised				Region 1 (Pixels)	Region 2 (Pixels)	Region 3 (Pixels)	Average (Pixels)	Pixel to um	Average	Normalised
Control 1	158	160	164	160.667	888.487	759.453	1.1699			Control 1	168	170	174	170.667	943.787	887.258	1.06371
Control 2	162	154	172	162.667	899.547		1.18447			Control 2	166	162	186	171.333	947.473		1.06787
Control 3	82	86	98	88.6667	490.327		0.645631			Control 3	110	156	152	139.333	770.513		0.868421
LDN1	74	74	78	75.3333	416.593		0.548544			LDN1	116	96	94	102	564.06		0.635734
LDN2	136	162	122	140	774.2		1.01942			LDN2	120	126	152	132.667	733.647		0.82687
LDN3	156	120	106	127.333	704.153		0.927185			LDN3	100	90	114	101.333	560.373		0.631579
Fc-chEDA1 1	318	332	286	312	1725.36		2.27184			Fc-chEDA1 1	334	328	274	312	1725.36		1.9446
Fc-chEDA1 2	190	186	156	177.333	980.653		1.29126			Fc-chEDA1 2	326	314	242	294	1625.82		1.83241
Fc-chEDA1 3	278	268	244	263.333	1456.23		1.91748			Fc-chEDA1 3	270	218	188	225.333	1246.09		1.40443
		Average	SE									Average	SE
	Control	1	0.177234								Control	1	0.0658004
	LDN193189	0.831715	0.144067								LDN193189	0.698061	0.0644156
	Fc-chEDA1	1.82686	0.286673								Fc-chEDA1	1.72715	0.164575

## Sheet: Fig 3E Overall
	Normalised Values
	Control	LDN	Fc-chEDA1
Sample 081014	1.1699	0.548544	2.27184
Sample 281114	1.18447	1.01942	1.29126
Sample 081014	0.645631	0.927185	1.91748
Sample 281114	1.06371	0.63574	1.9446
Sample 081014	1.06787	0.82687	1.83241
Sample 281114	0.868421	0.631579	1.40443
Average	1	0.764889	1.777

## Sheet: Fig 3G Raw
Sample 100216
	Region 1 (Pixels)	Region 2 (Pixels)	Region 3 (Pixels)	Average (Pixels)	Pixel to um	Average	Normalised
Control 1	362	355	416	377.667	2088.5	1836.88	1.13698
Control 2	454	374	412	413.333	2285.73		1.24436
Control 3	248	268	273	263	1454.39		0.791771
Control 4	297	260	267	274.667	1518.91		0.826894
Ecto-D2 1	172	189	184	181.667	1004.62		0.546914
Ecto-D2 2	184	261	205	216.667	1198.17		0.652283
Ecto-D2 3	257	183	171	203.667	1126.28		0.613146
Ecto-D2 4	182	136	116	144.667	800.007		0.435524
		Average	SE
	Control	1	0.112471
	Ecto-D2	0.561967	0.0474259		p=	0.0115229

## Sheet: Fig 3G Overall
	Normalised Values
	Control	Ecto-D2
Sample 1	1.13698	0.546914
Sample 2	1.24436	0.652283
Sample 3	0.791771	0.613146
Sample 4	0.826894	0.435524
Average	1	0.561967

## Sheet: Fig 3I Raw
E8.5 090317 Injected
	Region 1 (µm)	Region 2 (µm)	Region 3 (µm)	Region 4 (µm)	Region 5 (µm)	Average (µm)		Normalised				Average
Aprily 1	3312.08	3164.42	2978.52	2792.85	2653.6	2980.29		1			Aprily 1	1
Ecto-D2 1	2192.47	2069.8	2037.98	1959.16	1921.68	2036.22		0.683227			Ecto-D2 1	0.683227
E8.5 230317 Injected
	Region 1 (µm)	Region 2 (µm)	Region 3 (µm)	Region 4 (µm)	Region 5 (µm)	Average (µm)		Normalised				Average
Aprily 1	2826.17	2782.11	2706.92	2490.9	2264.32	2614.08	2816.5	0.928133			Aprily 1	1
Aprily 2	3656.98	3379.54	3187.02	3086.06	2884.28	3238.78		1.14993			Ecto-D2 1	0.971795
Aprily 3	3322.89	3339.99	3087.82	2765.8	2640.03	3031.31		1.07627
Aprily 4	3009.25	2491.77	2276.58	2250.03	1881.46	2381.82		0.845667
Ecto-D2 2	3056.43	2803.31	2649.53	2667.3	2508.72	2737.06		0.971795
E8.5 010517 (am) Injected
	Region 1 (µm)	Region 2 (µm)	Region 3 (µm)	Region 4 (µm)	Region 5 (µm)	Average (µm)		Normalised				Average
Aprily 1	4070.02	3851.2	3523.04	3194.82	2932.17	3514.25	3302.89	1.06399			Aprily 1	1
Aprily 2	3665.22	3271.35	3017.77	2800.9	2702.43	3091.53		0.936008			Ecto-D2 1	0.809382
Ecto-D2 1	2636.76	2582.15	2604.31	2472.65	2232.19	2505.61		0.758612
Ecto-D2 2	2713.35	2658.67	2374.2	2242.89	2177.35	2433.29		0.736716
Ecto-D2 3	3271.35	3227.59	3063.63	2954.05	2888.4	3081		0.93282
E8.5 010517 (pm) Injected #2
	Region 1 (µm)	Region 2 (µm)	Region 3 (µm)	Region 4 (µm)	Region 5 (µm)	Average (µm)		Normalised				Average
Aprily 1	3916.85	3785.7	3544.87	3238.59	2986.89	3494.58	3297.16	1.05988			Aprily 1	1
Aprily 2	3366.62	3252.42	3176.49	2910.8	2792.34	3099.73		0.940123			Ecto-D2 1	0.70569
Ecto-D2 1	2450.77	2385.22	2396.09	2188.43	1904.51	2265		0.686957
Ecto-D2 3	2319.58	2286.68	2122.54	2024.1	1816.32	2113.84		0.641111
Ecto-D2 4	2845.98	2747.56	2671.82	2442.28	2299.7	2601.47		0.789003

## Sheet: Fig 3I Raw (Collated)
Aprily2										Ecto-D2
	Region 1 (µm)	Region 2 (µm)	Region 3 (µm)	Region 4 (µm)	Region 5 (µm)	Average (µm)		Normalised			Region 1 (µm)	Region 2 (µm)	Region 3 (µm)	Region 4 (µm)	Region 5 (µm)	Average (µm)		Normalised
E8.5 090317 Injected	3312.08	3164.42	2978.52	2792.85	2653.6	2980.29		1		E8.5 090317 Injected	2192.47	2069.8	2037.98	1959.16	1921.68	2036.22		0.683227
E8.5 230317 Injected	2826.17	2782.11	2706.92	2490.9	2264.32	2614.08	2816.5	0.928133		E8.5 230317 Injected	3056.43	2803.31	2649.53	2667.3	2508.72	2737.06		0.971795
E8.5 230317 Injected	3656.98	3379.54	3187.02	3086.06	2884.28	3238.78		1.14993		E8.5 010517 (am) Injected	2636.76	2582.15	2604.31	2472.65	2232.19	2505.61		0.758612
E8.5 230317 Injected	3322.89	3339.99	3087.82	2765.8	2640.03	3031.31		1.07627		E8.5 010517 (am) Injected	2713.35	2658.67	2374.2	2242.89	2177.35	2433.29		0.736716
E8.5 230317 Injected	3009.25	2491.77	2276.58	2250.03	1881.46	2381.82		0.845667		E8.5 010517 (am) Injected	3271.35	3227.59	3063.63	2954.05	2888.4	3081		0.93282
E8.5 010517 (am) Injected	4070.02	3851.2	3523.04	3194.82	2932.17	3514.25	3302.89	1.06399		E8.5 010517 (pm) Injected	2450.77	2385.22	2396.09	2188.43	1904.51	2265		0.686957
E8.5 010517 (am) Injected	3665.22	3271.35	3017.77	2800.9	2702.43	3091.53		0.936008		E8.5 010517 (pm) Injected	2319.58	2286.68	2122.54	2024.1	1816.32	2113.84		0.641111
E8.5 010517 (pm) Injected	3916.85	3785.7	3544.87	3238.59	2986.89	3494.58	3297.16	1.05988		E8.5 010517 (pm) Injected	2845.98	2747.56	2671.82	2442.28	2299.7	2601.47		0.789003
E8.5 010517 (pm) Injected	3366.62	3252.42	3176.49	2910.8	2792.34	3099.73		0.940123
		Average	SE
	Aprily2	1	0.031763		p=	0.000607171
	Ecto-D2	0.77503	0.0421871

## Sheet: Fig 3I Overall
	Normalised Values
	Control	Ecto-D2
E8.5 090317 Injected	1	0.683227
E8.5 230317 Injected	0.928133	0.971795
E8.5 230317 Injected	1.14993
E8.5 230317 Injected	1.07627
E8.5 230317 Injected	0.845667
E8.5 010517 (am) Injected	1.06399	0.758612
E8.5 010517 (am) Injected	0.936008	0.736716
E8.5 010517 (am) Injected		0.93282
E8.5 010517 (pm) Injected	1.05988	0.686957
E8.5 010517 (pm) Injected	0.940123	0.641111
E8.5 010517 (pm) Injected		0.789003
Average	0.996202	0.758785
	p=	0.000607171
