# Supplementary material for: Feather arrays are patterned by interacting signalling and cell density waves
Source: PLoS Biol. 2019 Feb 21;17(2):e3000132. doi: 10.1371/journal.pbio.3000132 (PMC6383868; doi:10.1371/journal.pbio.3000132)
Supplement: S4 Data — (XLSX) [file pbio.3000132.s027.xlsx]

## Sheet: Fig 4B E6.5 Raw
	Nuclei Number
	Embryo 1		Embryo 2		Embryo 3
Area	Section 1	Section 2	Section 1	Section 2	Section 1	Section 2		Area	Embryo 1 Average	Embryo 2 Average	Embryo 3 Average		Area	Average	SE
800	27		43	43	36	44		800	27	43	40		800	36.6667	4.91031
700	38	43	41	46	36	42		700	40.5	43.5	39		700	41	1.32288
600	29	59	46	47	31	41		600	44	46.5	36		600	42.1667	3.16667
500	34	46	59	44	35	25		500	40	51.5	30		500	40.5	6.21155
400	37	44	48	41	42	36		400	40.5	44.5	39		400	41.3333	1.64148
300	43	50	57	55	46	47		300	46.5	56	46.5		300	49.6667	3.16667
200	42	53	52	65	58	54		200	47.5	58.5	56		200	54	3.32916
100	63	58	59	66	69	58		100	60.5	62.5	63.5		100	62.1667	0.881917
0	64	64	73	74	76	69		0	64	73.5	72.5		0	70	3.01386
-100	54	56	56	65	66	67		-100	55	60.5	66.5		-100	60.6667	3.32081
-200	51	62	62	56	64	54		-200	56.5	59	59		-200	58.1667	0.833333
-300	46	59	51	49	46	43		-300	52.5	50	44.5		-300	49	2.36291
-400	48	49	47	40	51	46		-400	48.5	43.5	48.5		-400	46.8333	1.66667
-500	40	52	43	36	33	40		-500	46	39.5	36.5		-500	40.6667	2.80377
-600	34	51	42	42	45	39		-600	42.5	42	42		-600	42.1667	0.166667
-700	43	44	47	41	36	44		-700	43.5	44	40		-700	42.5	1.25831
-800	38	43	55		31			-800	40.5	55	31		-800	42.1667	6.97814

## Sheet: Fig 4B E7.5 Raw
	Nuclei Number
	Embryo 1		Embryo 2
Area	Section 1	Section 2	Section 1	Section 2		Area	Embryo 1 Average	Embryo 2 Average		Area	Average	SE
1500	40	43				1500	41.5			1500	41.5
1400	42	33				1400	37.5			1400	37.5
1300	46	47				1300	46.5			1300	46.5
1200	51	47	39			1200	49	39		1200	44	5
1100	69	47	42			1100	58	42		1100	50	8
1000	70	64	43	48		1000	67	45.5		1000	56.25	10.75
900	58	66	42	51		900	62	46.5		900	54.25	7.75
800	63	81	51	47		800	72	49		800	60.5	11.5
700	65	57	48	50		700	61	49		700	55	6
600	58	80	47	52		600	69	49.5		600	59.25	9.75
500	70	70	59	53		500	70	56		500	63	7
400	68	76	54	40		400	72	47		400	59.5	12.5
300	74	76	69	62		300	75	65.5		300	70.25	4.75
200	51	82	74	73		200	66.5	73.5		200	70	3.5
100	48	67	83	72		100	57.5	77.5		100	67.5	10
0	47	51	82	75		0	49	78.5		0	63.75	14.75
-100	57	53	82	81		-100	55	81.5		-100	68.25	13.25
-200	73	80	88	66		-200	76.5	77		-200	76.75	0.25
-300	47	70	61	50		-300	58.5	55.5		-300	57	1.5
-400	68	70	53	49		-400	69	51		-400	60	9
-500	68	62	58	55		-500	65	56.5		-500	60.75	4.25
-600	59	62	61	40		-600	60.5	50.5		-600	55.5	5
-700	52	66	58	41		-700	59	49.5		-700	54.25	4.75
-800	53	64	50	43		-800	58.5	46.5		-800	52.5	6
-900	48	57	51	47		-900	52.5	49		-900	50.75	1.75
-1000	46	69	48	51		-1000	57.5	49.5		-1000	53.5	4
-1100	38	54	43	57		-1100	46	50		-1100	48	2
-1200	38	44	32	43		-1200	41	37.5		-1200	39.25	1.75
-1300	36	36	36	43		-1300	36	39.5		-1300	37.75	1.75
-1400		32				-1400	32			-1400	32
-1500		39				-1500	39			-1500	39

## Sheet: Fig 4B E8.5 Raw
	Nuclei Number
	Embryo 1		Embryo 2
Area	Section 1	Section 2	Section 1	Section 2		Area	Embryo 1 Average	Embryo 2 Average		Area	Average	SE
2000	61	49				2000	55			2000	55
1900	54	59				1900	56.5			1900	56.5
1800	61	55				1800	58			1800	58
1700	65	71				1700	68			1700	68
1600	73	77				1600	75			1600	75
1500	67	69	53			1500	68	53		1500	60.5	7.5
1400	75	76	60			1400	75.5	60		1400	67.75	7.75
1300	88	79	62			1300	83.5	62		1300	72.75	10.75
1200	85	83	72			1200	84	72		1200	78	6
1100	88	88	77	77		1100	88	77		1100	82.5	5.5
1000	86	82	75	73		1000	84	74		1000	79	5
900	95	91	89	77		900	93	83		900	88	5
800	89	91	87	86		800	90	86.5		800	88.25	1.75
700	99	97	91	90		700	98	90.5		700	94.25	3.75
600	82	105	84	91		600	93.5	87.5		600	90.5	3
500	92	101	95	95		500	96.5	95		500	95.75	0.75
400	93	102	110	107		400	97.5	108.5		400	103	5.5
300	99	98	105	119		300	98.5	112		300	105.25	6.75
200	99	102	102	102		200	100.5	102		200	101.25	0.75
100	93	98	81	100		100	95.5	90.5		100	93	2.5
0	101	107	111	117		0	104	114		0	109	5
-100	96	107	94	99		-100	101.5	96.5		-100	99	2.5
-200	109	99	95	101		-200	104	98		-200	101	3
-300	98	106	91	98		-300	102	94.5		-300	98.25	3.75
-400	79	102	107	87		-400	90.5	97		-400	93.75	3.25
-500	84	99	85	99		-500	91.5	92		-500	91.75	0.25
-600	81	87	75	80		-600	84	77.5		-600	80.75	3.25
-700	76	90	68	77		-700	83	72.5		-700	77.75	5.25
-800	76	97	71	71		-800	86.5	71		-800	78.75	7.75
-900	74	83	71	68		-900	78.5	69.5		-900	74	4.5
-1000	69	96	73	65		-1000	82.5	69		-1000	75.75	6.75
-1100	69	78	61	72		-1100	73.5	66.5		-1100	70	3.5
-1200	61	83	61	71		-1200	72	66		-1200	69	3
-1300	68	78	48	64		-1300	73	56		-1300	64.5	8.5
-1400	64	83	52	56		-1400	73.5	54		-1400	63.75	9.75
-1500	61	69	44	72		-1500	65	58		-1500	61.5	3.5
-1600	63	63	49	66		-1600	63	57.5		-1600	60.25	2.75
-1700	61	69	55	60		-1700	65	57.5		-1700	61.25	3.75
-1800	49	62	61	56		-1800	55.5	58.5		-1800	57	1.5
-1900	50	53	51	57		-1900	51.5	54		-1900	52.75	1.25
-2000	30	52	39			-2000	41	39		-2000	40	7.82091

## Sheet: Fig 4B Overall
	Average nuclei number
Area	E6.5 Average	E7.5 Average	E8.5 Average
2000			55
1900			56.5
1800			58
1700			68
1600			75
1500		41.5	60.5
1400		37.5	67.75
1300		46.5	72.75
1200		44	78
1100		50	82.5
1000		56.25	79
900		54.25	88
800	36.6667	60.5	88.25
700	41	55	94.25
600	42.1667	59.25	90.5
500	40.5	63	95.75
400	41.3333	59.5	103
300	49.6667	70.25	105.25
200	54	70	101.25
100	62.1667	67.5	93
0	70	63.75	109
-100	60.6667	68.25	99
-200	58.1667	76.75	101
-300	49	57	98.25
-400	46.8333	60	93.75
-500	40.6667	60.75	91.75
-600	42.1667	55.5	80.75
-700	42.5	54.25	77.75
-800	42.1667	52.5	78.75
-900		50.75	74
-1000		53.5	75.75
-1100		48	70
-1200		39.25	69
-1300		37.75	64.5
-1400		32	63.75
-1500		39	61.5
-1600			60.25
-1700			61.25
-1800			57
-1900			52.75
-2000			40
