# Supplementary material for: Feather arrays are patterned by interacting signalling and cell density waves
Source: PLoS Biol. 2019 Feb 21;17(2):e3000132. doi: 10.1371/journal.pbio.3000132 (PMC6383868; doi:10.1371/journal.pbio.3000132)
Supplement: S5 Data — (XLSX) [file pbio.3000132.s028.xlsx]

## Sheet: Fig 5C Raw
Sample 050316															Sample 020716											Sample 140616
Control Nuclei Number															Control Nuclei Number											Control Nuclei Number
Slide A		Embryo 1				Embryo 2				Embryo 3					Slide A		Embryo 1				Embryo 2					Slide A		Embryo 1				Embryo 2
		Left	Right	Average		Left	Right	Average		Left	Right	average					Left	Right	Average		Left	Right	Average					Left	Right	Average		Left	Right	Average
	Section 1	40	53	46.5		51	60	55.5		60	49	54.5				Section 1	98	62	80		101	65	83				Section 1	78	56	67		75	82	78.5
	Section 2	47	51	49		48		48		49	35	42				Section 2	83	69	76		73	73	73				Section 2	75	53	64		87	86	86.5
Slide J		Embryo 1				Embryo 2				Embryo 3					Slide I		Embryo 1				Embryo 2					Slide F		Embryo 1				Embryo 2
		Left	Right			Left	Right			Left	Right						Left	Right			Left	Right						Left	Right			Left	Right
	Section 1	58	57	57.5		60	54	57		80	58	69				Section 1	71	68	69.5		64	77	70.5				Section 1	87	78	82.5		75	65	70
	Section 2	47	67	57		54	66	60		83	70	76.5				Section 2	79	64	71.5		71	60	65.5				Section 2	85	76	80.5		69	70	69.5
																										Slide M		Embryo 1				Embryo 2
Fc-chEDA1 Nuclei Number															Fc-chEDA1 Nuclei Number													Left	Right	Average		Left	Right	Average
Slide E		Embryo 1				Embryo 2				Embryo 3					Slide B		Embryo 1				Embryo 2						Section 1	61	64	62.5		56	89	72.5
		Left	Right	Average		Left	Right	Average		Left	Right	average					Left	Right	Average		Left	Right	Average				Section 2	93	70	81.5		62	77	69.5
	Section 1	41	43	42		57	50	53.5		31	35	33				Section 1	54	48	51		51	43	47
	Section 2	47	50	48.5		46	56	51		51	46	48.5				Section 2	50	42	46		50	44	47
																										Fc-chEDA1 Nuclei Number
Slide J		Embryo 1				Embryo 2				Embryo 3					Slide F		Embryo 1				Embryo 2					Slide B		Embryo 1				Embryo 2
		Left	Right			Left	Right			Left	Right						Left	Right			Left	Right						Left	Right	Average		Left	Right	Average
	Section 1	34	38	36		41	70	55.5		48	34	41				Section 1	51	48	49.5		40	44	42				Section 1	75	50	62.5		59	50	54.5
	Section 2	38	40	39		55	55	55		49	44	46.5				Section 2	52	52	52		43	48	45.5				Section 2	61	47	54		44	62	53
	Embryo 1 Avg	Embryo 2 Avg	Embryo 3 Avg												Slide I		Embryo 1				Embryo 2					Slide H		Embryo 1				Embryo 2
Control	52.5	55.125	60.5			Average		Normaliased									Left	Right	Average		Left	Right	Average					Left	Right			Left	Right
Treated	41.375	53.75	42.25		Control 1	52.5	56.0417	0.936797								Section 1	57	49	53		58	52	55				Section 1	54	61	57.5		49	55	52
					Control 2	55.125		0.983637								Section 2	52	50	51		57	42	49.5				Section 2	52	63	57.5		45	63	54
					Control 3	60.5		1.07955
					Fc-chEDA1 1	41.375		0.738286							Slide N		Embryo 1				Embryo 2					Slide M		Embryo 1				Embryo 2
					Fc-chEDA1 2	53.75		0.959102									Left	Right			Left	Right						Left	Right	Average		Left	Right	Average
					Fc-chEDA1 3	42.25		0.753899								Section 1	58	44	51		49	40	44.5				Section 1	44	64	54		55	52	53.5
																Section 2	54	52	53		37	50	43.5				Section 2	46	46	46		50	48	49
							p=	0.0912584
																Embryo 1 Average	Embryo 2 Average			Average		Normalised					Embryo 1 Average	Embryo 2 Average			Average		Normalised
	All measurements represent number of nuclei														Control	74.25	73		Control 1	74.25	73.625	1.00849				Control	73	74.4167		Control 1	73	73.7083	0.998905
															Treated	50.8125	46.75		Control 2	73		0.991511				Treated	55.25	52.6667		Control 2	74.4167		1.01829
																			Fc-chEDA1 1	50.8125		0.690153								Fc-chEDA1 1	55.25		0.756021
																			Fc-chEDA1 2	46.75		0.634975								Fc-chEDA1 2	52.6667		0.720671
																					p=	0.00723839										p=	0.00551756
																			Control	2 μg/ml Fc-chEDA1
																			52.5	41.375
																			56.1429	53.75
																			60.5	43.75
																			74.25	50.8125
																			73	46.75
																			73	55
																			74	53
																			66.199	49.2054

## Sheet: Fig 5C Overall
	Average nuclei number
	Control	Fc-chEDA1
Sample 050316	52.5	41.375
Sample 050317	55.125	53.75
Sample 050318	60.5	42.25
Sample 020716	74.25	50.8125
Sample 020717	73	46.75
Sample 140616	73	55.25
Sample 140617	74.4167	52.6667
Average	66.1131	48.9792
	p=	0.00163364

## Sheet: Fig 5D Raw
Sample 020716																			Sample 050316
Control Nuclei Number																			Control Nuclei Number
Slide B		Embryo 1				Embryo 2													Slide E		Embryo 1				Embryo 2				Embryo 3
		Left	Right	Average		Left	Right	Average													Left	Right	Average		Left	Right	Average		Left	Right	average
	Section 1	49	42	45.5		58	32	45												Section 1	40	35	37.5		63	54	58.5		77	68	72.5
	Section 2	48	37	42.5		67	29	48												Section 2	44	38	41		62	41	51.5		68	63	65.5
Slide G		Embryo 1				Embryo 2													Slide J		Embryo 1				Embryo 2				Embryo 3
		Left	Right			Left	Right														Left	Right			Left	Right			Left	Right
	Section 1	45	40	42.5		67	33	50												Section 1	32	37	34.5		49	63	56		59	66	62.5
	Section 2	52	38	45		66	37	51.5												Section 2	29	38	33.5		51	53	52		54	59	56.5
Slide M		Embryo 1				Embryo 2													Ecto-D2 Nuclei Number
		Left	Right			Left	Right												Slide A		Embryo 1				Embryo 2				Embryo 3
	Section 1	69	45	57		73	36	54.5													Left	Right	Average		Left	Right	Average		Left	Right	average
	Section 2	62	46	54		79	43	61												Section 1	110	116	113		63	68	65.5		n/a	143
																				Section 2	87	109	98		82	65	73.5		n/a	121
Ecto-D2 Nuclei Number
Slide B		Embryo 1				Embryo 2				Embryo 3				Embryo 4					Slide D		Embryo 1				Embryo 2				Embryo 3
		Left	Right	Average		Left	Right	Average		Left	Right	Average		Left	Right	Average					Left	Right			Left	Right			Left	Right
	Section 1	118	103	110.5		86	82	84		113	88	100.5		89	99	94				Section 1	93	119	106		76	70	73		91	118	104.5
	Section 2	87	95	91		85	67	76		104	91	97.5		N/A	N/A	N/A				Section 2	94	116	105		74	71	72.5
Slide H		Embryo 1				Embryo 2				Embryo 3				Embryo 4					Slide F		Embryo 1				Embryo 2				Embryo 3
		Left	Right			Left	Right			Left	Right			Left	Right						Left	Right			Left	Right			Left	Right
	Section 1	82	83	82.5		88	105	96.5		92	96	94		106	101	103.5				Section 1	n/a	n/a			n/a	n/a			n/a	126	126
	Section 2	95	101	98		105	77	91		92	110	101		107	111	109				Section 2	n/a	n/a			n/a	n/a			n/a	n/a
Slide N		Embryo 1				Embryo 2				Embryo 3				Embryo 4						Embryo 1 Average	Embryo 2 Average	Embryo 3 Average	Embryo 4 Average				Average		Normaliased
		Left	Right			Left	Right			Left	Right			Left	Right				Control	36.625	54.5	64.25				Control 1	36.625	51.7917	0.707156
	Section 1	126	104	115		98	80	89		105	80	92.5		94	79	86.5			Ecto-D2	105.5	71.125	115.25				Control 2	54.5		1.05229
	Section 2	119	105	112		104	79	91.5		90	95	92.5		106	98	102										Control 3	64.25		1.24054
																										Ecto-D2 1	105.5		2.03699
																										Ecto-D2 2	71.125		1.37328
	Embryo 1 Average	Embryo 2 Average	Embryo 3 Average	Embryo 4 Average				Average		Normaliased																Ecto-D2 3	115.25		2.22525
Control	47.75	51.6667					Control 1	47.75	49.7083	0.96061
Ecto-D2	101.5	88	96.3333	99			Control 2	51.6667		1.0394																		p=	0.0436906
							Ecto-D2 1	101.5		2.04192
							Ecto-D2 2	88		1.77034
							Ecto-D2 3	96.3333		1.93798
							Ecto-D2 4	99		1.99163
	All measurements represent number of nuclei
									p=	0.000520644

## Sheet: Fig 5D Overall
	Average nuclei number
	Control	10 μg/ml Ecto-D2
Sample 020716	36.625	101.5
Sample 020716	54.5	88
Sample 020716		96.3333
Sample 020716		99
Sample 050316	64.25	105.5
Sample 050316	47.75	71.125
Sample 050316	51.6667	115.25
Average	50.9583	97.869
	p=	0.000101343

## Sheet: Fig 5F Raw
Sample 030217									Sample 160217									Sample 130417
	Region 1 (µm)	Region 2 (µm)	Region 3 (µm)	Average (µm)		Normalised				Region 1 (µm)	Region 2 (µm)	Region 3 (µm)	Average (µm)		Normalised				Region 1 (µm)	Region 2 (µm)	Region 3 (µm)	Average (µm)		Normalised
Control 1	1868.16	1681.35	1604.43	1717.98	1642.93	1.04568			Control 1	1558.01	1370.88	1204.48	1377.79	1317.51	1.04575			Control 1	2421.93	2122.58	1823.24	2122.58	1906.94	1.11308
Control 2	1791.24	1637.51	1274.91	1567.89		0.954322			Control 2	1371.28	1251.01	1149.39	1257.23		0.954246			Control 2	1824.04	1801.95	1447.89	1691.29		0.886916
MTX1	895.03	939.23	806.7	880.32		0.535822			MTX1	928.44	795.66	640.88	788.327		0.598347			MTX1	530.39	508.41	563.53	534.11		0.280088
MTX2	907.15	807.84	577.23	764.073		0.465067			MTX2	530.39	508.29	519.34	519.34		0.394184			MTX2	885.08	840.43	839.85	855.12		0.448426
Ecto-D2 1	N/A	N/A	N/A	#DIV/0!		#DIV/0!			Ecto-D2 1	962.91	1038.73	941.56	981.067		0.744638			Ecto-D2 1	939.81	1271.49	1128.42	1113.24		0.583784
Ecto-D2 2	N/A	N/A	N/A	#DIV/0!		#DIV/0!			Ecto-D2 2	574.69	624.31	486.31	561.77		0.426388			Ecto-D2 2	1315.67	1371.28	1294	1326.98		0.695871
Double 1	309.59	354.28	331.49	331.787		0.201948			Double 1	265.19	167.21	232.31	221.57		0.168174			Double 1	552.6	430.94	421.2	468.247		0.245549
Double 2	342.72	320.63	331.68	331.677		0.201881			Double 2	143.65	155.09	166.11	154.95		0.117608			Double 2	509.37	433.2	322.15	421.573		0.221073
			Average	SE								Average	SE								Average	SE
		Control	1	0.0456785							Control	1	0.0457543							Control	1	0.113084
		MTX	0.500444	0.0353778							MTX	0.496265	0.102082							MTX	0.364257	0.084169
		Ecto-D2	#DIV/0!	#DIV/0!							Ecto-D2	0.585513	0.159125							Ecto-D2	0.639828	0.0560436
		MTX + EctoD2	0.201914	3.34767e-05							MTX + EctoD2	0.142891	0.0252826							MTX + EctoD2	0.233311	0.0122378

## Sheet: Fig 5F Raw (Collated)
	Region 1 (µm)	Region 2 (µm)	Region 3 (µm)	Average (µm)		Normalised
Control 1 (Sample 030217)	1868.16	1681.35	1604.43	1717.98	1642.93	1.04568
Control 2 (Sample 030217)	1791.24	1637.51	1274.91	1567.89		0.954322
Control 3 (Sample 160217)	1558.01	1370.88	1204.48	1377.79	1317.51	1.04575
Control 4 (Sample 160217)	1371.28	1251.01	1149.39	1257.23		0.954246
Control 5 (Sample 130417)	2421.93	2122.58	1823.24	2122.58	1906.94	1.11308
Control 6 (Sample 130417)	1824.04	1801.95	1447.89	1691.29		0.886916
MTX 1 (Sample 030217)	895.03	939.23	806.7	880.32		0.535822
MTX 2 (Sample 030217)	907.15	807.84	577.23	764.073		0.465067
MTX 3 (Sample 160217)	928.44	795.66	640.88	788.327		0.598347
MTX 4 (Sample 160217)	530.39	508.29	519.34	519.34		0.394184
MTX 5 (Sample 130417)	530.39	508.41	563.53	534.11		0.280088
MTX 6 (Sample 130417)	885.08	840.43	839.85	855.12		0.448426
Ecto-D2 1 (Sample 030217)	N/A	N/A	N/A	#DIV/0!
Ecto-D2 2 (Sample 030217)	N/A	N/A	N/A	#DIV/0!
Ecto-D2 3 (Sample 160217)	962.91	1038.73	941.56	981.067		0.744638
Ecto-D2 4 (Sample 160217)	574.69	624.31	486.31	561.77		0.426388
Ecto-D2 5 (Sample 130417)	939.81	1271.49	1128.42	1113.24		0.583784
Ecto-D2 6 (Sample 130417)	1315.67	1371.28	1294	1326.98		0.695871
MTX + Ecto-D2 1 Sample (030217)	309.59	354.28	331.49	331.787		0.201948
MTX + Ecto-D2 2 Sample (030217)	342.72	320.63	331.68	331.677		0.201881
MTX + Ecto-D2 3 (Sample 160217)	265.19	167.21	232.31	221.57		0.168174
MTX + Ecto-D2 4 (Sample 160217)	143.65	155.09	166.11	154.95		0.117608
MTX + Ecto-D2 5 (Sample 130417)	552.6	430.94	421.2	468.247		0.245549
MTX + Ecto-D2 6 (Sample 130417)	509.37	433.2	322.15	421.573		0.221073
			Average	SE
		Control	1	0.0336334		Control - MTX		2.12734e-06
		MTX	0.453655	0.0452796		Control - Ecto-D2		0.000546553
		Ecto-D2	0.61267	0.070636		Control - MTX + Ecto-D2		1.27479e-09
		MTX + Ecto-D2	0.192705	0.0182649
						MTX - Ecto-D2		0.0805253
						MTX - MTX + Ecto-D2		0.000326085
						Ecto-D2 - MTX + Ecto-D2		0.000117099

## Sheet: Fig 5F Overall
	Normalised Values
	Control	MTX	Ecto-D2	MTX + Ecto-D2
Sample 030217	1.04568	0.535822		0.201948
Sample 030218	1.04575	0.598347		0.168174
Sample 160217	1.11308	0.280088	0.744638	0.245549
Sample 160218	0.954322	0.465067	0.583784	0.201881
Sample 130417	0.954246	0.394184	0.426388	0.117608
Sample 130418	0.886916	0.448426	0.695871	0.221073
Average	1	0.453655	0.61267	0.192705

## Sheet: Fig 5G (Numerical Values)
Column 1 indicates position in space
Column 2 indicates mesenchymal cell density under normal conditions
Column 3 indicates mesenchymal cell density when cell proliferation is blocked
Column 4 indicates mesenchymal cell density when priming wave is blocked
Column 5 indicates mesenchymal cell density when both wave and cell proliferation is blocked.
Position y	Normal	Block Cells	Block Wave	Block Both
0.025	3.25737	3.17308	3.32256	3.25393
0.075	3.25695	3.16966	3.32195	3.25141
0.125	3.25609	3.16271	3.32071	3.24631
0.175	3.25479	3.15195	3.31882	3.23847
0.225	3.25299	3.13692	3.31623	3.2276
0.275	3.25066	3.11694	3.31286	3.21335
0.325	3.24774	3.09105	3.30863	3.19519
0.375	3.24415	3.05789	3.30343	3.17241
0.425	3.23979	3.0155	3.29711	3.14407
0.475	3.23454	2.96099	3.2895	3.10887
0.525	3.22826	2.88999	3.28038	3.06504
0.575	3.22076	2.79542	3.2695	3.01007
0.625	3.21182	2.66507	3.25651	2.94029
0.675	3.20116	2.47536	3.24102	2.85014
0.725	3.18844	2.17339	3.22252	2.73068
0.775	3.17321	1.60728	3.20036	2.56651
0.825	3.15494	0.1273	3.17372	2.32851
0.875	3.1329	0.00626	3.14151	1.95462
0.925	3.10616	0.00035	3.10231	1.29001
0.975	3.07347	2e-05	3.05415	0.09658
1.025	3.03312	0	2.99429	0.00709
1.075	2.98269	0	2.91873	0.0006
1.125	2.9186	0	2.82138	6e-05
1.175	2.83533	0	2.69242	1e-05
1.225	2.72375	0	2.51486	0
1.275	2.56735	0	2.25642	0
1.325	2.33228	0	1.8482	0
1.375	1.93475	0	1.11682	0
1.425	1.0936	0	0.08902	0
1.475	0.05604	0	0.00708	0
1.525	0.00306	0	0.00065	0
1.575	0.0002	0	7e-05	0
1.625	2e-05	0	1e-05	0
1.675	0	0	0	0
1.725	0	0	0	0
1.775	0	0	0	0
1.825	0	0	0	0
1.875	0	0	0	0
1.925	0	0	0	0
1.975	0	0	0	0
2.025	0	0	0	0
2.075	0	0	0	0
2.125	0	0	0	0
2.175	0	0	0	0
2.225	0	0	0	0
2.275	1e-05	0	0	0
2.325	7e-05	0	0	0
2.375	0.00103	0	0	0
2.425	0.01712	0	0	0
2.475	0.32519	0	0	0
2.525	1.65666	0	0	0
2.575	2.18962	0	0	0
2.625	2.47953	0	2e-05	0
2.675	2.66349	0	0.00017	0
2.725	2.79063	0	0.0017	0
2.775	2.88319	0	0.01986	0
2.825	2.95284	0	0.26094	0
2.875	3.00635	0	1.44804	0
2.925	3.04795	1e-05	2.02829	0
2.975	3.08043	7e-05	2.3685	0
3.025	3.10567	0.00101	2.59063	0
3.075	3.12498	0.01683	2.74635	0
3.125	3.13928	0.31632	2.86091	0
3.175	3.1492	1.64184	2.94803	0
3.225	3.15515	2.16437	3.01587	0
3.275	3.15733	2.44322	3.06956	0
3.325	3.15581	2.61464	3.11254	0
3.375	3.15052	2.72706	3.14717	0
3.425	3.14124	2.80201	3.17514	0
3.475	3.12755	2.8503	3.19769	0
3.525	3.10881	2.87755	3.21573	0
3.575	3.08411	2.88644	3.22994	0
3.625	3.0521	2.87758	3.24083	0
3.675	3.01089	2.85034	3.24875	0
3.725	2.95765	2.80209	3.25399	0
3.775	2.88811	2.72716	3.25669	0
3.825	2.79538	2.61476	3.25693	0
3.875	2.66759	2.44338	3.25472	0
3.925	2.48204	2.16456	3.25	0
3.975	2.18821	1.64203	3.24262	0
4.025	1.64361	0.31579	3.23234	0
4.075	0.25681	0.01678	3.21881	0
4.125	0.01303	0.00101	3.20155	0
4.175	0.00076	7e-05	3.17992	0
4.225	5e-05	1e-05	3.15305	0
4.275	0	0	3.11978	1e-05
4.325	0	0	3.0785	5e-05
4.375	0	0	3.02698	0.0005
4.425	0	0	2.96201	0.00546
4.475	0	0	2.87881	0.06888
4.525	0	0	2.76987	0.89465
4.575	0	0	2.62264	1.74537
4.625	0	0	2.41443	2.1926
4.675	0	0	2.09954	2.46295
4.725	0	0	1.57255	2.64147
4.775	0	0	0.53228	2.76583
4.825	0	0	0.04072	2.85495
4.875	0	0	0.00337	2.91928
4.925	0	0	0.00032	2.96498
4.975	0	0	4e-05	2.99574
5.025	0	0	0	3.01375
5.075	0	0	0	3.02015
5.125	0	0	0	3.01522
5.175	0	0	0	2.99878
5.225	1e-05	0	0	2.96984
5.275	0.00018	0	0	2.92638
5.325	0.00301	0	0	2.86499
5.375	0.05785	0	0	2.78002
5.425	1.16908	0	0	2.66199
5.475	1.9665	0	0	2.49415
5.525	2.34871	0	0	2.24434
5.575	2.57599	0	0	1.84367
5.625	2.72728	0	0	1.11886
5.675	2.83484	0	0	0.09016
5.725	2.91451	0	0	0.00824
5.775	2.9751	0	0	0.002
5.825	3.02189	0	0	0.00165
5.875	3.05832	0	0	0.00186
5.925	3.08666	0	0	0.00216
5.975	3.10849	0	0	0.00252
6.025	3.12491	0	0	0.00294
6.075	3.13669	0	0	0.00343
6.125	3.14434	0	1e-05	0.004
6.175	3.14819	0	6e-05	0.00466
6.225	3.14838	0	0.00053	0.00542
6.275	3.14492	0	0.00586	0.0063
6.325	3.13768	0	0.07386	0.00731
6.375	3.12638	0	0.95152	0.00848
6.425	3.11053	0	1.77233	0.00981
6.475	3.0894	0	2.21496	0.01133
6.525	3.06195	0	2.48923	0.01307
6.575	3.02668	0	2.675	0.01505
6.625	2.98143	2e-05	2.80852	0.01728
6.675	2.923	0.00023	2.90846	0.01979
6.725	2.8464	0.00379	2.98542	0.02261
6.775	2.74352	0.07216	3.04588	0.02576
6.825	2.5999	1.40044	3.09406	0.02926
6.875	2.38674	2.03884	3.13281	0.03313
6.925	2.03575	2.36004	3.16413	0.03738
6.975	1.33364	2.55146	3.18949	0.04203
7.025	0.06572	2.67467	3.20994	0.04709
7.075	0.00336	2.75572	3.22629	0.05256
7.125	0.0002	2.80729	3.23912	0.05844
7.175	1e-05	2.83586	3.24889	0.06474
7.225	0	2.84439	3.25592	0.07143
7.275	0	2.83352	3.26043	0.0785
7.325	0	2.80243	3.26256	0.08595
7.375	0	2.74789	3.26237	0.09374
7.425	0	2.66295	3.25985	0.10186
7.475	0	2.53405	3.25494	0.11028
7.525	0	2.333	3.24747	0.11896
7.575	0	1.99191	3.23722	0.12788
7.625	0	1.2972	3.22385	0.13701
7.675	0	0.06686	3.20687	0.14631
7.725	0	0.00355	3.18568	0.15577
7.775	0	0.00022	3.15943	0.16534
7.825	0	2e-05	3.127	0.17501
7.875	0	0	3.08687	0.18474
7.925	0	0	3.03691	0.19451
7.975	0	0	2.97409	0.2043
8.025	0	0	2.89392	0.21409
8.075	0	0	2.7894	0.22386
8.125	1e-05	0	2.64899	0.23359
8.175	0.0002	0	2.45206	0.24327
8.225	0.00342	0	2.15782	0.25288
8.275	0.06692	0	1.67432	0.26241
8.325	1.35643	0	0.75005	0.27185
8.375	2.04661	0	0.0579	0.28119
8.425	2.39369	0	0.0047	0.29043
8.475	2.60515	0	0.00044	0.29955
8.525	2.74791	0	5e-05	0.30854
8.575	2.85033	0	1e-05	0.31741
8.625	2.92669	0	0	0.32615
8.675	2.98503	0	0	0.33474
8.725	3.03028	0	0	0.3432
8.775	3.06561	0	0	0.3515
8.825	3.09319	0	0	0.35964
8.875	3.11449	0	0	0.36762
8.925	3.13057	0	0	0.37543
8.975	3.14215	0	0	0.38306
9.025	3.14973	0	0	0.39051
9.075	3.15359	0	0	0.39777
9.125	3.15389	0	0	0.40483
9.175	3.15063	0	0	0.41167
9.225	3.14368	0	0	0.4183
9.275	3.13276	0	0	0.4247
9.325	3.1174	0	0	0.43086
9.375	3.0969	0	0	0.43677
9.425	3.07024	0	0	0.44243
9.475	3.036	0	0	0.44781
9.525	2.99211	0	0	0.45292
9.575	2.9355	0	0	0.45773
9.625	2.8615	0	0	0.46226
9.675	2.76247	0	1e-05	0.46648
9.725	2.62503	0	6e-05	0.47039
9.775	2.42294	0	0.00053	0.474
9.825	2.09562	0	0.00581	0.47729
9.875	1.46168	0	0.07292	0.48026
9.925	0.07209	0	0.93831	0.48292
9.975	0.00365	0	1.76559	0.48526
10.025	0.00021	0	2.21188	0.4873
10.075	1e-05	0	2.48891	0.48904
10.125	0	0	2.67693	0.49049
10.175	0	0	2.81239	0.49165
10.225	0	0	2.91407	0.49254
10.275	0	0	2.99263	0.49318
10.325	0	0	3.05458	0.49357
10.375	0	0	3.10417	0.49373
10.425	0	0	3.14424	0.49367
10.475	0	0	3.17683	0.49343
10.525	0	0	3.20338	0.493
10.575	0	0	3.22496	0.4924
10.625	0	0	3.24237	0.49167
10.675	0	0	3.25621	0.49079
10.725	0	0	3.26693	0.48981
10.775	0	0	3.27484	0.48872
10.825	0	0	3.2802	0.48755
10.875	0	0	3.28313	0.4863
10.925	0	0	3.28373	0.485
10.975	0	0	3.282	0.48364
11.025	4e-05	2e-05	3.2779	0.48225
11.075	0.00055	0.00028	3.2713	0.48083
11.125	0.00931	0.00445	3.26202	0.47938
11.175	0.18101	0.0827	3.24978	0.47792
11.225	1.60842	1.53962	3.23418	0.47646
11.275	2.17199	2.09827	3.2147	0.47499
11.325	2.47568	2.38804	3.19065	0.47353
11.375	2.66747	2.56157	3.16108	0.47207
11.425	2.79972	2.67146	3.12475	0.47063
11.475	2.89595	2.74031	3.07992	0.46919
11.525	2.96842	2.77885	3.02419	0.46777
11.575	3.02421	2.79186	2.95404	0.46637
11.625	3.06771	2.7804	2.8642	0.46499
11.675	3.10179	2.74343	2.74629	0.46362
11.725	3.12842	2.67624	2.5861	0.46227
11.775	3.14893	2.56818	2.35736	0.46094
11.825	3.16427	2.39687	2.0057	0.45963
11.875	3.1751	2.11046	1.40063	0.45834
11.925	3.18185	1.56027	0.13717	0.45706
11.975	3.18476	0.14576	0.01024	0.45581
12.025	3.18393	0.00834	0.00087	0.45456
12.075	3.17933	0.00096	9e-05	0.45333
12.125	3.1708	0.00058	1e-05	0.45212
12.175	3.158	0.00064	0	0.45092
12.225	3.14041	0.00074	0	0.44973
12.275	3.11726	0.00087	0	0.44855
12.325	3.08744	0.00101	0	0.44739
12.375	3.04936	0.00118	0	0.44623
12.425	3.00072	0.00138	0	0.44508
12.475	2.93809	0.00161	0	0.44394
12.525	2.85611	0.00188	0	0.4428
12.575	2.74592	0.00218	0	0.44168
12.625	2.59165	0.00254	0	0.44055
12.675	2.36128	0.00295	0	0.43944
12.725	1.97777	0.00342	0	0.43832
12.775	1.19388	0.00397	0	0.43722
12.825	0.06072	0.00459	0	0.43611
12.875	0.00323	0.00531	0	0.43501
12.925	0.0002	0.00612	0	0.43391
12.975	1e-05	0.00705	0	0.43281
13.025	0	0.00809	0	0.43171
13.075	0	0.00928	0	0.43062
13.125	0	0.0106	0	0.42953
13.175	0	0.01208	0	0.42844
13.225	0	0.01373	0	0.42734
13.275	0	0.01556	0	0.42625
13.325	0	0.01757	3e-05	0.42516
13.375	0	0.01977	0.00026	0.42407
13.425	0	0.02217	0.00255	0.42298
13.475	0	0.02478	0.02884	0.42188
13.525	0	0.02759	0.36064	0.42079
13.575	0	0.03061	1.47621	0.41969
13.625	0	0.03384	2.0457	0.41859
13.675	0	0.03726	2.39848	0.41748
13.725	0	0.04088	2.64196	0.41636
13.775	0	0.04468	2.82195	0.41523
13.825	0	0.04866	2.96154	0.41407
13.875	0	0.05281	3.07366	0.41289
13.925	0	0.0571	3.16601	0.41167
13.975	4e-05	0.06153	3.24334	0.41039
14.025	0.00047	0.06608	3.30866	0.40903
14.075	0.00716	0.07073	3.36391	0.40758
14.125	0.12588	0.07547	3.41037	0.40604
14.175	1.53823	0.08027	3.44892	0.4044
14.225	2.15182	0.08512	3.48023	0.40265
14.275	2.49548	0.09001	3.50481	0.40082
14.325	2.71714	0.09492	3.52303	0.39892
14.375	2.87291	0.09985	3.53519	0.39694
14.425	2.98858	0.10478	3.54149	0.39492
14.475	3.0775	0.10971	3.54204	0.39285
14.525	3.1472	0.11462	3.53688	0.39075
14.575	3.2022	0.11951	3.526	0.38863
14.625	3.24533	0.12438	3.50928	0.3865
14.675	3.27841	0.1292	3.48649	0.38435
14.725	3.30266	0.134	3.45728	0.38219
14.775	3.31884	0.13875	3.42113	0.38004
14.825	3.32739	0.14346	3.37728	0.37788
14.875	3.32853	0.14814	3.32466	0.37573
14.925	3.32225	0.15278	3.26173	0.37358
14.975	3.30839	0.15738	3.18631	0.37144
15.025	3.28651	0.16196	3.09512	0.36931
15.075	3.25589	0.16652	2.98324	0.36719
15.125	3.21536	0.17107	2.84293	0.36507
15.175	3.16315	0.17562	2.66137	0.36297
15.225	3.09653	0.18019	2.41599	0.36087
15.275	3.01122	0.18479	2.06236	0.35878
15.325	2.90019	0.18944	1.49712	0.35671
15.375	2.75119	0.19416	0.40282	0.35464
15.425	2.54097	0.19899	0.0323	0.35258
15.475	2.21988	0.20395	0.00284	0.35053
15.525	1.6599	0.20908	0.00029	0.34849
15.575	0.41529	0.21441	3e-05	0.34646
15.625	0.02354	0.21999	0	0.34445
15.675	0.00149	0.22586	0	0.34244
15.725	0.00011	0.23208	0	0.34043
15.775	1e-05	0.23868	0	0.33844
15.825	0	0.24571	0	0.33646
15.875	0	0.2532	0	0.33449
15.925	0	0.26117	0	0.33252
15.975	0	0.26963	0	0.33057
16.025	0	0.27851	0	0.32862
16.075	0	0.28775	0	0.32669
16.125	0	0.29718	0	0.32476
16.175	0	0.30658	0	0.32284
16.225	0	0.31565	0	0.32093
16.275	0	0.32403	0	0.31903
16.325	0	0.3313	0	0.31714
16.375	0	0.33706	0	0.31526
16.425	0	0.34096	0	0.31339
16.475	0	0.34276	0	0.31152
16.525	0	0.34241	0	0.30967
16.575	0	0.33999	0	0.30782
16.625	0	0.33577	0	0.30599
16.675	0	0.33011	0	0.30416
16.725	0	0.32344	0	0.30234
16.775	0	0.31615	0	0.30053
16.825	0	0.30862	0	0.29873
16.875	0	0.30115	0	0.29693
16.925	0	0.29395	0	0.29515
16.975	0	0.28719	0	0.29338
17.025	4e-05	0.28094	0	0.29161
17.075	0.00057	0.27526	0	0.28985
17.125	0.00883	0.27015	1e-05	0.28811
17.175	0.15784	0.2656	5e-05	0.28637
17.225	1.55801	0.26157	0.00044	0.28464
17.275	2.15422	0.25802	0.00432	0.28292
17.325	2.48017	0.2549	0.04885	0.28121
17.375	2.68521	0.25216	0.58956	0.2795
17.425	2.82496	0.24976	1.57149	0.27781
17.475	2.92439	0.24766	2.0887	0.27612
17.525	2.99624	0.2458	2.40749	0.27445
17.575	3.04754	0.24415	2.622	0.27278
17.625	3.08234	0.24268	2.7747	0.27112
17.675	3.10292	0.24136	2.8873	0.26947
17.725	3.11042	0.24016	2.97184	0.26783
17.775	3.1051	0.23905	3.03544	0.2662
17.825	3.08671	0.23802	3.08251	0.26458
17.875	3.05416	0.23706	3.11581	0.26296
17.925	3.00529	0.23613	3.1371	0.26136
17.975	2.93629	0.23524	3.14738	0.25976
18.025	2.84064	0.23437	3.14711	0.25817
18.075	2.70671	0.23351	3.13639	0.25659
18.125	2.51183	0.23266	3.11497	0.25502
18.175	2.20571	0.23181	3.08203	0.25346
18.225	1.65655	0.23095	3.03613	0.2519
18.275	0.40271	0.23009	2.97499	0.25036
18.325	0.02261	0.22922	2.89509	0.24882
18.375	0.00142	0.22833	2.79106	0.24729
18.425	0.0001	0.22743	2.65444	0.24577
18.475	1e-05	0.22652	2.47117	0.24426
18.525	0	0.22559	2.21608	0.24276
18.575	0	0.22465	1.83883	0.24127
18.625	0	0.2237	1.22002	0.23978
18.675	0	0.22273	0.12206	0.23831
18.725	0	0.22175	0.01551	0.23684
18.775	0	0.22076	0.0065	0.23538
18.825	0	0.21976	0.0064	0.23393
18.875	0	0.21875	0.00734	0.23248
18.925	0	0.21772	0.00856	0.23105
18.975	0	0.2167	0.01001	0.22962
19.025	0	0.21566	0.01169	0.2282
19.075	0	0.21462	0.01365	0.22679
19.125	0	0.21357	0.01593	0.22539
19.175	0	0.21252	0.01856	0.224
19.225	0	0.21146	0.02162	0.22261
19.275	0	0.2104	0.02515	0.22124
19.325	0	0.20934	0.02921	0.21987
19.375	0	0.20827	0.03389	0.2185
19.425	0	0.20721	0.03924	0.21715
19.475	0	0.20614	0.04535	0.21581
19.525	0	0.20508	0.05229	0.21447
19.575	0	0.20401	0.06016	0.21314
19.625	0	0.20294	0.06902	0.21182
19.675	0	0.20188	0.07896	0.21051
19.725	0	0.20081	0.09004	0.2092
19.775	0	0.19975	0.10232	0.2079
19.825	0	0.19868	0.11585	0.20661
19.875	0	0.19762	0.13067	0.20533
19.925	0	0.19657	0.14679	0.20405
19.975	0	0.19551	0.16423	0.20279
20.025	3e-05	0.19445	0.18299	0.20153
20.075	0.00036	0.1934	0.20305	0.20028
20.125	0.00523	0.19235	0.2244	0.19903
20.175	0.08805	0.19131	0.24704	0.1978
20.225	1.47492	0.19026	0.27096	0.19657
20.275	2.08102	0.18922	0.29617	0.19534
20.325	2.40177	0.18818	0.32262	0.19413
20.375	2.59611	0.18715	0.35032	0.19292
20.425	2.72241	0.18611	0.37934	0.19172
20.475	2.80554	0.18508	0.40974	0.19053
20.525	2.85741	0.18406	0.44157	0.18935
20.575	2.88377	0.18304	0.47485	0.18817
20.625	2.88676	0.18202	0.50952	0.187
20.675	2.8664	0.181	0.54532	0.18583
20.725	2.82071	0.17999	0.58191	0.18468
20.775	2.74425	0.17898	0.6188	0.18353
20.825	2.62614	0.17797	0.65538	0.18239
20.875	2.44479	0.17697	0.69083	0.18125
20.925	2.15351	0.17597	0.72425	0.18012
20.975	1.63267	0.17497	0.75467	0.179
21.025	0.47055	0.17398	0.78115	0.17789
21.075	0.02973	0.173	0.80289	0.17678
21.125	0.0025	0.17201	0.81929	0.17568
21.175	0.00073	0.17103	0.83003	0.17459
21.225	0.00067	0.17005	0.83508	0.1735
21.275	0.00077	0.16908	0.83472	0.17242
21.325	0.00089	0.16811	0.82948	0.17134
21.375	0.00102	0.16714	0.82013	0.17028
21.425	0.00118	0.16618	0.80752	0.16922
21.475	0.00135	0.16522	0.79256	0.16816
21.525	0.00155	0.16427	0.77612	0.16711
21.575	0.00177	0.16332	0.75898	0.16607
21.625	0.00201	0.16237	0.74182	0.16504
21.675	0.00228	0.16143	0.72519	0.16401
21.725	0.00257	0.16049	0.70948	0.16299
21.775	0.00287	0.15956	0.69497	0.16197
21.825	0.0032	0.15863	0.68183	0.16096
21.875	0.00353	0.1577	0.67011	0.15996
21.925	0.00388	0.15678	0.65981	0.15896
21.975	0.00422	0.15586	0.65086	0.15797
22.025	0.00455	0.15495	0.64315	0.15699
22.075	0.00486	0.15403	0.63656	0.15601
22.125	0.00514	0.15313	0.63095	0.15504
22.175	0.00538	0.15223	0.62617	0.15407
22.225	0.00556	0.15133	0.6221	0.15311
22.275	0.00568	0.15043	0.61861	0.15216
22.325	0.00572	0.14954	0.61557	0.15121
22.375	0.00569	0.14866	0.61288	0.15026
22.425	0.00558	0.14777	0.61045	0.14933
22.475	0.0054	0.14689	0.60821	0.1484
22.525	0.00517	0.14602	0.60608	0.14747
22.575	0.00489	0.14515	0.60402	0.14655
22.625	0.00457	0.14428	0.60198	0.14564
22.675	0.00424	0.14342	0.59993	0.14473
22.725	0.00389	0.14256	0.59784	0.14383
22.775	0.00356	0.14171	0.59569	0.14293
22.825	0.00327	0.14086	0.59347	0.14204
22.875	0.00309	0.14001	0.59118	0.14115
22.925	0.0033	0.13917	0.58882	0.14027
22.975	0.005	0.13833	0.58637	0.13939
23.025	0.01338	0.1375	0.58385	0.13852
23.075	0.05539	0.13667	0.58126	0.13766
23.125	0.27398	0.13584	0.57861	0.1368
23.175	0.99345	0.13501	0.5759	0.13595
23.225	1.36942	0.13419	0.57313	0.1351
23.275	1.57037	0.13338	0.57033	0.13425
23.325	1.67157	0.13256	0.56748	0.13342
23.375	1.70323	0.13175	0.5646	0.13258
23.425	1.67535	0.13095	0.5617	0.13176
23.475	1.59031	0.13014	0.55878	0.13093
23.525	1.43564	0.12934	0.55584	0.13011
23.575	1.17894	0.12855	0.55289	0.1293
23.625	0.75792	0.12775	0.54994	0.12849
23.675	0.23262	0.12696	0.54698	0.12769
23.725	0.09045	0.12617	0.54402	0.12689
23.775	0.06147	0.12539	0.54106	0.1261
23.825	0.06016	0.12461	0.53811	0.12531
23.875	0.06679	0.12383	0.53516	0.12453
23.925	0.07671	0.12306	0.53222	0.12375
23.975	0.08879	0.1223	0.52929	0.12298
24.025	0.10275	0.12155	0.52637	0.12221
24.075	0.11853	0.12081	0.52345	0.12145
24.125	0.13608	0.12008	0.52055	0.12069
24.175	0.15528	0.11936	0.51766	0.11993
24.225	0.17594	0.11864	0.51478	0.11918
24.275	0.19779	0.11793	0.51191	0.11844
24.325	0.22043	0.11723	0.50905	0.1177
24.375	0.24344	0.11653	0.5062	0.11696
24.425	0.26635	0.11584	0.50337	0.11623
24.475	0.28871	0.11515	0.50054	0.1155
24.525	0.31009	0.11446	0.49773	0.11478
24.575	0.33015	0.11378	0.49493	0.11406
24.625	0.34864	0.11309	0.49214	0.11334
24.675	0.36537	0.11241	0.48936	0.11264
24.725	0.38026	0.11173	0.48659	0.11193
24.775	0.3933	0.11105	0.48384	0.11123
24.825	0.40452	0.11038	0.4811	0.11053
24.875	0.41401	0.1097	0.47836	0.10984
24.925	0.42189	0.10903	0.47564	0.10915
24.975	0.4283	0.10836	0.47293	0.10847
25.025	0.43338	0.1077	0.47023	0.10779
25.075	0.43728	0.10703	0.46754	0.10711
25.125	0.44015	0.10637	0.46487	0.10644
25.175	0.44213	0.10571	0.4622	0.10578
25.225	0.44333	0.10506	0.45955	0.10511
25.275	0.44387	0.10441	0.4569	0.10445
25.325	0.44386	0.10376	0.45427	0.1038
25.375	0.44338	0.10311	0.45165	0.10315
25.425	0.44252	0.10247	0.44904	0.1025
25.475	0.44133	0.10183	0.44644	0.10186
25.525	0.43988	0.1012	0.44385	0.10122
25.575	0.43821	0.10057	0.44128	0.10059
25.625	0.43637	0.09994	0.43871	0.09996
25.675	0.43439	0.09931	0.43616	0.09933
25.725	0.4323	0.09869	0.43361	0.09871
25.775	0.43012	0.09808	0.43108	0.09809
25.825	0.42787	0.09746	0.42856	0.09747
25.875	0.42558	0.09685	0.42605	0.09686
25.925	0.42324	0.09624	0.42355	0.09625
25.975	0.42087	0.09564	0.42107	0.09565
26.025	0.41849	0.09504	0.41859	0.09505
26.075	0.41609	0.09445	0.41613	0.09445
26.125	0.41368	0.09385	0.41367	0.09386
26.175	0.41127	0.09327	0.41123	0.09327
26.225	0.40887	0.09268	0.4088	0.09268
26.275	0.40646	0.0921	0.40638	0.0921
26.325	0.40406	0.09152	0.40398	0.09152
26.375	0.40167	0.09095	0.40158	0.09095
26.425	0.39928	0.09038	0.3992	0.09038
26.475	0.39691	0.08981	0.39682	0.08981
26.525	0.39454	0.08925	0.39446	0.08925
26.575	0.39219	0.08869	0.39211	0.08869
26.625	0.38985	0.08813	0.38977	0.08813
26.675	0.38751	0.08758	0.38745	0.08758
26.725	0.38519	0.08703	0.38513	0.08703
26.775	0.38288	0.08648	0.38283	0.08648
26.825	0.38058	0.08594	0.38053	0.08594
26.875	0.3783	0.0854	0.37825	0.0854
26.925	0.37602	0.08486	0.37598	0.08486
26.975	0.37376	0.08433	0.37372	0.08433
27.025	0.37151	0.0838	0.37148	0.0838
27.075	0.36927	0.08327	0.36924	0.08327
27.125	0.36705	0.08275	0.36702	0.08275
27.175	0.36483	0.08223	0.3648	0.08223
27.225	0.36263	0.08171	0.3626	0.08171
27.275	0.36043	0.0812	0.36041	0.0812
27.325	0.35825	0.08069	0.35824	0.08069
27.375	0.35609	0.08018	0.35607	0.08018
27.425	0.35393	0.07968	0.35391	0.07968
27.475	0.35178	0.07918	0.35177	0.07918
27.525	0.34965	0.07868	0.34964	0.07868
27.575	0.34753	0.07819	0.34752	0.07819
27.625	0.34542	0.0777	0.34541	0.0777
27.675	0.34332	0.07721	0.34331	0.07721
27.725	0.34123	0.07673	0.34122	0.07673
27.775	0.33915	0.07625	0.33914	0.07625
27.825	0.33709	0.07577	0.33708	0.07577
27.875	0.33503	0.07529	0.33503	0.07529
27.925	0.33299	0.07482	0.33299	0.07482
27.975	0.33096	0.07435	0.33095	0.07435
28.025	0.32894	0.07388	0.32894	0.07388
28.075	0.32693	0.07342	0.32693	0.07342
28.125	0.32493	0.07296	0.32493	0.07296
28.175	0.32295	0.0725	0.32294	0.0725
28.225	0.32097	0.07205	0.32097	0.07205
28.275	0.31901	0.0716	0.31901	0.0716
28.325	0.31706	0.07115	0.31705	0.07115
28.375	0.31512	0.0707	0.31511	0.0707
28.425	0.31318	0.07026	0.31318	0.07026
28.475	0.31126	0.06982	0.31126	0.06982
28.525	0.30936	0.06938	0.30935	0.06938
28.575	0.30746	0.06895	0.30746	0.06895
28.625	0.30557	0.06851	0.30557	0.06851
28.675	0.3037	0.06808	0.30369	0.06808
28.725	0.30183	0.06766	0.30183	0.06766
28.775	0.29998	0.06723	0.29997	0.06723
28.825	0.29813	0.06681	0.29813	0.06681
28.875	0.2963	0.06639	0.2963	0.06639
28.925	0.29448	0.06598	0.29448	0.06598
28.975	0.29267	0.06557	0.29267	0.06557
29.025	0.29087	0.06516	0.29086	0.06516
29.075	0.28907	0.06475	0.28907	0.06475
29.125	0.28729	0.06434	0.28729	0.06434
29.175	0.28553	0.06394	0.28552	0.06394
29.225	0.28377	0.06354	0.28377	0.06354
29.275	0.28202	0.06314	0.28202	0.06314
29.325	0.28028	0.06275	0.28028	0.06275
29.375	0.27855	0.06236	0.27855	0.06236
29.425	0.27683	0.06197	0.27683	0.06197
29.475	0.27513	0.06158	0.27513	0.06158
29.525	0.27343	0.06119	0.27343	0.06119
29.575	0.27174	0.06081	0.27174	0.06081
29.625	0.27007	0.06043	0.27007	0.06043
29.675	0.2684	0.06005	0.2684	0.06005
29.725	0.26674	0.05968	0.26674	0.05968
29.775	0.2651	0.05931	0.2651	0.05931
29.825	0.26346	0.05893	0.26346	0.05893
29.875	0.26183	0.05857	0.26183	0.05857
29.925	0.26021	0.0582	0.26021	0.0582
29.975	0.25861	0.05784	0.25861	0.05784
30.025	0.25701	0.05748	0.25701	0.05748
30.075	0.25542	0.05712	0.25542	0.05712
30.125	0.25384	0.05676	0.25384	0.05676
30.175	0.25227	0.05641	0.25227	0.05641
30.225	0.25071	0.05606	0.25071	0.05606
30.275	0.24916	0.05571	0.24916	0.05571
30.325	0.24762	0.05536	0.24762	0.05536
30.375	0.24609	0.05501	0.24609	0.05501
30.425	0.24457	0.05467	0.24457	0.05467
30.475	0.24306	0.05433	0.24306	0.05433
30.525	0.24155	0.05399	0.24155	0.05399
30.575	0.24006	0.05365	0.24006	0.05365
30.625	0.23858	0.05332	0.23858	0.05332
30.675	0.2371	0.05299	0.2371	0.05299
30.725	0.23563	0.05266	0.23563	0.05266
30.775	0.23417	0.05233	0.23417	0.05233
30.825	0.23273	0.052	0.23273	0.052
30.875	0.23128	0.05168	0.23129	0.05168
30.925	0.22985	0.05136	0.22985	0.05136
30.975	0.22843	0.05104	0.22843	0.05104
31.025	0.22702	0.05072	0.22702	0.05072
31.075	0.22561	0.0504	0.22561	0.0504
31.125	0.22421	0.05009	0.22422	0.05009
31.175	0.22283	0.04978	0.22283	0.04978
31.225	0.22145	0.04947	0.22145	0.04947
31.275	0.22008	0.04916	0.22008	0.04916
31.325	0.21871	0.04885	0.21871	0.04885
31.375	0.21736	0.04855	0.21736	0.04855
31.425	0.21601	0.04825	0.21601	0.04825
31.475	0.21468	0.04795	0.21468	0.04795
31.525	0.21335	0.04765	0.21335	0.04765
31.575	0.21202	0.04735	0.21202	0.04735
31.625	0.21071	0.04706	0.21071	0.04706
31.675	0.20941	0.04677	0.20941	0.04677
31.725	0.20811	0.04648	0.20811	0.04648
31.775	0.20682	0.04619	0.20682	0.04619
31.825	0.20554	0.0459	0.20554	0.0459
31.875	0.20426	0.04561	0.20426	0.04561
31.925	0.203	0.04533	0.203	0.04533
31.975	0.20174	0.04505	0.20174	0.04505
32.025	0.20049	0.04477	0.20049	0.04477
32.075	0.19925	0.04449	0.19925	0.04449
32.125	0.19801	0.04421	0.19801	0.04421
32.175	0.19679	0.04394	0.19679	0.04394
32.225	0.19557	0.04367	0.19557	0.04367
32.275	0.19435	0.04339	0.19435	0.04339
32.325	0.19315	0.04312	0.19315	0.04312
32.375	0.19195	0.04286	0.19195	0.04286
32.425	0.19076	0.04259	0.19076	0.04259
32.475	0.18958	0.04232	0.18958	0.04232
32.525	0.1884	0.04206	0.1884	0.04206
32.575	0.18723	0.0418	0.18723	0.0418
32.625	0.18607	0.04154	0.18607	0.04154
32.675	0.18492	0.04128	0.18492	0.04128
32.725	0.18377	0.04103	0.18377	0.04103
32.775	0.18263	0.04077	0.18263	0.04077
32.825	0.1815	0.04052	0.1815	0.04052
32.875	0.18037	0.04026	0.18037	0.04026
32.925	0.17925	0.04001	0.17925	0.04001
32.975	0.17814	0.03977	0.17814	0.03977
33.025	0.17704	0.03952	0.17704	0.03952
33.075	0.17594	0.03927	0.17594	0.03927
33.125	0.17485	0.03903	0.17485	0.03903
33.175	0.17376	0.03879	0.17376	0.03879
33.225	0.17268	0.03854	0.17268	0.03854
33.275	0.17161	0.03831	0.17161	0.03831
33.325	0.17055	0.03807	0.17055	0.03807
33.375	0.16949	0.03783	0.16949	0.03783
33.425	0.16843	0.0376	0.16843	0.0376
33.475	0.16739	0.03736	0.16739	0.03736
33.525	0.16635	0.03713	0.16635	0.03713
33.575	0.16532	0.0369	0.16532	0.0369
33.625	0.16429	0.03667	0.16429	0.03667
33.675	0.16327	0.03644	0.16327	0.03644
33.725	0.16226	0.03621	0.16226	0.03621
33.775	0.16125	0.03599	0.16125	0.03599
33.825	0.16025	0.03576	0.16025	0.03576
33.875	0.15925	0.03554	0.15925	0.03554
33.925	0.15826	0.03532	0.15826	0.03532
33.975	0.15728	0.0351	0.15728	0.0351
34.025	0.1563	0.03488	0.1563	0.03488
34.075	0.15533	0.03467	0.15533	0.03467
34.125	0.15436	0.03445	0.15436	0.03445
34.175	0.1534	0.03424	0.1534	0.03424
34.225	0.15245	0.03402	0.15245	0.03402
34.275	0.1515	0.03381	0.1515	0.03381
34.325	0.15056	0.0336	0.15056	0.0336
34.375	0.14962	0.03339	0.14962	0.03339
34.425	0.14869	0.03318	0.14869	0.03318
34.475	0.14777	0.03298	0.14777	0.03298
34.525	0.14685	0.03277	0.14685	0.03277
34.575	0.14594	0.03257	0.14594	0.03257
34.625	0.14503	0.03237	0.14503	0.03237
34.675	0.14413	0.03216	0.14413	0.03216
34.725	0.14323	0.03196	0.14323	0.03196
34.775	0.14234	0.03177	0.14234	0.03176
34.825	0.14145	0.03157	0.14145	0.03157
34.875	0.14057	0.03137	0.14057	0.03137
34.925	0.1397	0.03118	0.1397	0.03118
34.975	0.13883	0.03098	0.13883	0.03098
35.025	0.13797	0.03079	0.13797	0.03079
35.075	0.13711	0.0306	0.13711	0.0306
35.125	0.13626	0.03041	0.13626	0.03041
35.175	0.13541	0.03022	0.13541	0.03022
35.225	0.13456	0.03003	0.13456	0.03003
35.275	0.13373	0.02984	0.13373	0.02984
35.325	0.13289	0.02966	0.13289	0.02966
35.375	0.13207	0.02947	0.13207	0.02947
35.425	0.13125	0.02929	0.13125	0.02929
35.475	0.13043	0.02911	0.13043	0.02911
35.525	0.12962	0.02892	0.12962	0.02892
35.575	0.12881	0.02874	0.12881	0.02874
35.625	0.12801	0.02857	0.12801	0.02856
35.675	0.12721	0.02839	0.12721	0.02839
35.725	0.12642	0.02821	0.12642	0.02821
35.775	0.12563	0.02803	0.12563	0.02803
35.825	0.12485	0.02786	0.12485	0.02786
35.875	0.12407	0.02769	0.12407	0.02769
35.925	0.1233	0.02751	0.1233	0.02751
35.975	0.12253	0.02734	0.12253	0.02734
36.025	0.12177	0.02717	0.12177	0.02717
36.075	0.12101	0.027	0.12101	0.027
36.125	0.12026	0.02684	0.12026	0.02684
36.175	0.11951	0.02667	0.11951	0.02667
36.225	0.11877	0.0265	0.11877	0.0265
36.275	0.11803	0.02634	0.11803	0.02634
36.325	0.11729	0.02617	0.11729	0.02617
36.375	0.11656	0.02601	0.11656	0.02601
36.425	0.11584	0.02585	0.11584	0.02585
36.475	0.11512	0.02569	0.11512	0.02569
36.525	0.1144	0.02553	0.1144	0.02553
36.575	0.11369	0.02537	0.11369	0.02537
36.625	0.11298	0.02521	0.11298	0.02521
36.675	0.11228	0.02505	0.11228	0.02505
36.725	0.11158	0.0249	0.11158	0.0249
36.775	0.11088	0.02474	0.11088	0.02474
36.825	0.11019	0.02459	0.11019	0.02459
36.875	0.10951	0.02444	0.10951	0.02444
36.925	0.10883	0.02428	0.10883	0.02428
36.975	0.10815	0.02413	0.10815	0.02413
37.025	0.10748	0.02398	0.10748	0.02398
37.075	0.10681	0.02383	0.10681	0.02383
37.125	0.10614	0.02368	0.10614	0.02368
37.175	0.10548	0.02354	0.10548	0.02354
37.225	0.10483	0.02339	0.10483	0.02339
37.275	0.10418	0.02325	0.10418	0.02325
37.325	0.10353	0.0231	0.10353	0.0231
37.375	0.10288	0.02296	0.10288	0.02296
37.425	0.10224	0.02281	0.10224	0.02281
37.475	0.10161	0.02267	0.10161	0.02267
37.525	0.10098	0.02253	0.10098	0.02253
37.575	0.10035	0.02239	0.10035	0.02239
37.625	0.09973	0.02225	0.09973	0.02225
37.675	0.09911	0.02211	0.09911	0.02211
37.725	0.09849	0.02198	0.09849	0.02198
37.775	0.09788	0.02184	0.09788	0.02184
37.825	0.09727	0.0217	0.09727	0.0217
37.875	0.09667	0.02157	0.09667	0.02157
37.925	0.09607	0.02144	0.09607	0.02144
37.975	0.09547	0.0213	0.09547	0.0213
38.025	0.09488	0.02117	0.09488	0.02117
38.075	0.09429	0.02104	0.09429	0.02104
38.125	0.0937	0.02091	0.0937	0.02091
38.175	0.09312	0.02078	0.09312	0.02078
38.225	0.09254	0.02065	0.09254	0.02065
38.275	0.09197	0.02052	0.09197	0.02052
38.325	0.0914	0.02039	0.0914	0.02039
38.375	0.09083	0.02027	0.09083	0.02027
38.425	0.09027	0.02014	0.09027	0.02014
38.475	0.08971	0.02002	0.08971	0.02002
38.525	0.08915	0.01989	0.08915	0.01989
38.575	0.0886	0.01977	0.0886	0.01977
38.625	0.08805	0.01965	0.08805	0.01965
38.675	0.0875	0.01952	0.0875	0.01952
38.725	0.08696	0.0194	0.08696	0.0194
38.775	0.08642	0.01928	0.08642	0.01928
38.825	0.08588	0.01916	0.08588	0.01916
38.875	0.08535	0.01904	0.08535	0.01904
38.925	0.08482	0.01893	0.08482	0.01893
38.975	0.0843	0.01881	0.0843	0.01881
39.025	0.08377	0.01869	0.08377	0.01869
39.075	0.08326	0.01858	0.08326	0.01858
39.125	0.08274	0.01846	0.08274	0.01846
39.175	0.08223	0.01835	0.08223	0.01835
39.225	0.08172	0.01823	0.08172	0.01823
39.275	0.08121	0.01812	0.08121	0.01812
39.325	0.08071	0.01801	0.08071	0.01801
39.375	0.08021	0.0179	0.08021	0.0179
39.425	0.07971	0.01779	0.07971	0.01779
39.475	0.07922	0.01768	0.07922	0.01768
39.525	0.07873	0.01757	0.07873	0.01757
39.575	0.07824	0.01746	0.07824	0.01746
39.625	0.07776	0.01735	0.07776	0.01735
39.675	0.07728	0.01724	0.07728	0.01724
39.725	0.0768	0.01714	0.0768	0.01714
39.775	0.07633	0.01703	0.07633	0.01703
39.825	0.07585	0.01693	0.07585	0.01693
39.875	0.07539	0.01682	0.07539	0.01682
39.925	0.07492	0.01672	0.07492	0.01672
39.975	0.07446	0.01661	0.07446	0.01661
40.025	0.074	0.01651	0.074	0.01651
40.075	0.07354	0.01641	0.07354	0.01641
40.125	0.07308	0.01631	0.07308	0.01631
40.175	0.07263	0.01621	0.07263	0.01621
40.225	0.07218	0.01611	0.07218	0.01611
40.275	0.07174	0.01601	0.07174	0.01601
40.325	0.0713	0.01591	0.0713	0.01591
40.375	0.07086	0.01581	0.07086	0.01581
40.425	0.07042	0.01571	0.07042	0.01571
40.475	0.06998	0.01562	0.06998	0.01562
40.525	0.06955	0.01552	0.06955	0.01552
40.575	0.06912	0.01542	0.06912	0.01542
40.625	0.0687	0.01533	0.0687	0.01533
40.675	0.06827	0.01523	0.06827	0.01523
40.725	0.06785	0.01514	0.06785	0.01514
40.775	0.06743	0.01505	0.06743	0.01505
40.825	0.06702	0.01495	0.06702	0.01495
40.875	0.0666	0.01486	0.0666	0.01486
40.925	0.06619	0.01477	0.06619	0.01477
40.975	0.06579	0.01468	0.06579	0.01468
41.025	0.06538	0.01459	0.06538	0.01459
41.075	0.06498	0.0145	0.06498	0.0145
41.125	0.06458	0.01441	0.06458	0.01441
41.175	0.06418	0.01432	0.06418	0.01432
41.225	0.06378	0.01423	0.06378	0.01423
41.275	0.06339	0.01414	0.06339	0.01414
41.325	0.063	0.01406	0.063	0.01406
41.375	0.06261	0.01397	0.06261	0.01397
41.425	0.06223	0.01389	0.06223	0.01389
41.475	0.06185	0.0138	0.06185	0.0138
41.525	0.06147	0.01371	0.06147	0.01371
41.575	0.06109	0.01363	0.06109	0.01363
41.625	0.06071	0.01355	0.06071	0.01355
41.675	0.06034	0.01346	0.06034	0.01346
41.725	0.05997	0.01338	0.05997	0.01338
41.775	0.0596	0.0133	0.0596	0.0133
41.825	0.05923	0.01322	0.05923	0.01322
41.875	0.05887	0.01314	0.05887	0.01314
41.925	0.05851	0.01305	0.05851	0.01305
41.975	0.05815	0.01297	0.05815	0.01297
42.025	0.05779	0.0129	0.05779	0.0129
42.075	0.05744	0.01282	0.05744	0.01282
42.125	0.05709	0.01274	0.05709	0.01274
42.175	0.05674	0.01266	0.05674	0.01266
42.225	0.05639	0.01258	0.05639	0.01258
42.275	0.05604	0.0125	0.05604	0.0125
42.325	0.0557	0.01243	0.0557	0.01243
42.375	0.05536	0.01235	0.05536	0.01235
42.425	0.05502	0.01228	0.05502	0.01228
42.475	0.05468	0.0122	0.05468	0.0122
42.525	0.05435	0.01213	0.05435	0.01213
42.575	0.05402	0.01205	0.05402	0.01205
42.625	0.05369	0.01198	0.05369	0.01198
42.675	0.05336	0.01191	0.05336	0.01191
42.725	0.05303	0.01183	0.05303	0.01183
42.775	0.05271	0.01176	0.05271	0.01176
42.825	0.05239	0.01169	0.05239	0.01169
42.875	0.05207	0.01162	0.05207	0.01162
42.925	0.05175	0.01155	0.05175	0.01155
42.975	0.05144	0.01148	0.05144	0.01148
43.025	0.05112	0.01141	0.05112	0.01141
43.075	0.05081	0.01134	0.05081	0.01134
43.125	0.05051	0.01127	0.05051	0.01127
43.175	0.0502	0.0112	0.0502	0.0112
43.225	0.04989	0.01113	0.04989	0.01113
43.275	0.04959	0.01107	0.04959	0.01107
43.325	0.04929	0.011	0.04929	0.011
43.375	0.04899	0.01093	0.04899	0.01093
43.425	0.0487	0.01087	0.0487	0.01087
43.475	0.0484	0.0108	0.0484	0.0108
43.525	0.04811	0.01074	0.04811	0.01074
43.575	0.04782	0.01067	0.04782	0.01067
43.625	0.04754	0.01061	0.04754	0.01061
43.675	0.04725	0.01054	0.04725	0.01054
43.725	0.04697	0.01048	0.04697	0.01048
43.775	0.04668	0.01042	0.04668	0.01042
43.825	0.0464	0.01035	0.04641	0.01035
43.875	0.04613	0.01029	0.04613	0.01029
43.925	0.04585	0.01023	0.04585	0.01023
43.975	0.04558	0.01017	0.04558	0.01017
44.025	0.04531	0.01011	0.04531	0.01011
44.075	0.04504	0.01005	0.04504	0.01005
44.125	0.04477	0.00999	0.04477	0.00999
44.175	0.04451	0.00993	0.04451	0.00993
44.225	0.04424	0.00987	0.04424	0.00987
44.275	0.04398	0.00981	0.04398	0.00981
44.325	0.04372	0.00976	0.04372	0.00976
44.375	0.04347	0.0097	0.04347	0.0097
44.425	0.04321	0.00964	0.04321	0.00964
44.475	0.04296	0.00959	0.04296	0.00959
44.525	0.04271	0.00953	0.04271	0.00953
44.575	0.04246	0.00947	0.04246	0.00947
44.625	0.04221	0.00942	0.04221	0.00942
44.675	0.04197	0.00936	0.04197	0.00936
44.725	0.04172	0.00931	0.04172	0.00931
44.775	0.04148	0.00926	0.04148	0.00926
44.825	0.04124	0.0092	0.04124	0.0092
44.875	0.04101	0.00915	0.04101	0.00915
44.925	0.04077	0.0091	0.04077	0.0091
44.975	0.04054	0.00905	0.04054	0.00905
45.025	0.04031	0.00899	0.04031	0.00899
45.075	0.04008	0.00894	0.04008	0.00894
45.125	0.03985	0.00889	0.03985	0.00889
45.175	0.03963	0.00884	0.03963	0.00884
45.225	0.03941	0.00879	0.03941	0.00879
45.275	0.03919	0.00874	0.03919	0.00874
45.325	0.03897	0.00869	0.03897	0.00869
45.375	0.03875	0.00865	0.03875	0.00865
45.425	0.03854	0.0086	0.03854	0.0086
45.475	0.03833	0.00855	0.03833	0.00855
45.525	0.03812	0.0085	0.03812	0.0085
45.575	0.03791	0.00846	0.03791	0.00846
45.625	0.0377	0.00841	0.0377	0.00841
45.675	0.0375	0.00837	0.0375	0.00837
45.725	0.0373	0.00832	0.0373	0.00832
45.775	0.0371	0.00828	0.0371	0.00828
45.825	0.0369	0.00823	0.0369	0.00823
45.875	0.0367	0.00819	0.0367	0.00819
45.925	0.03651	0.00815	0.03651	0.00815
45.975	0.03632	0.0081	0.03632	0.0081
46.025	0.03613	0.00806	0.03613	0.00806
46.075	0.03594	0.00802	0.03594	0.00802
46.125	0.03576	0.00798	0.03576	0.00798
46.175	0.03558	0.00794	0.03558	0.00794
46.225	0.0354	0.0079	0.0354	0.0079
46.275	0.03522	0.00786	0.03522	0.00786
46.325	0.03504	0.00782	0.03504	0.00782
46.375	0.03487	0.00778	0.03487	0.00778
46.425	0.0347	0.00774	0.0347	0.00774
46.475	0.03453	0.0077	0.03453	0.0077
46.525	0.03436	0.00767	0.03436	0.00767
46.575	0.03419	0.00763	0.03419	0.00763
46.625	0.03403	0.00759	0.03403	0.00759
46.675	0.03387	0.00756	0.03387	0.00756
46.725	0.03371	0.00752	0.03371	0.00752
46.775	0.03355	0.00749	0.03355	0.00749
46.825	0.0334	0.00745	0.0334	0.00745
46.875	0.03325	0.00742	0.03325	0.00742
46.925	0.0331	0.00739	0.0331	0.00739
46.975	0.03295	0.00735	0.03295	0.00735
47.025	0.0328	0.00732	0.0328	0.00732
47.075	0.03266	0.00729	0.03266	0.00729
47.125	0.03252	0.00726	0.03252	0.00726
47.175	0.03238	0.00723	0.03238	0.00723
47.225	0.03225	0.0072	0.03225	0.0072
47.275	0.03211	0.00717	0.03211	0.00717
47.325	0.03198	0.00714	0.03198	0.00714
47.375	0.03185	0.00711	0.03185	0.00711
47.425	0.03172	0.00708	0.03172	0.00708
47.475	0.0316	0.00705	0.0316	0.00705
47.525	0.03148	0.00702	0.03148	0.00702
47.575	0.03136	0.007	0.03136	0.007
47.625	0.03124	0.00697	0.03124	0.00697
47.675	0.03112	0.00694	0.03112	0.00694
47.725	0.03101	0.00692	0.03101	0.00692
47.775	0.0309	0.00689	0.0309	0.00689
47.825	0.03079	0.00687	0.03079	0.00687
47.875	0.03069	0.00685	0.03069	0.00685
47.925	0.03058	0.00682	0.03058	0.00682
47.975	0.03048	0.0068	0.03048	0.0068
48.025	0.03038	0.00678	0.03038	0.00678
48.075	0.03028	0.00676	0.03028	0.00676
48.125	0.03019	0.00674	0.03019	0.00674
48.175	0.0301	0.00672	0.0301	0.00672
48.225	0.03001	0.0067	0.03001	0.0067
48.275	0.02992	0.00668	0.02992	0.00668
48.325	0.02984	0.00666	0.02984	0.00666
48.375	0.02976	0.00664	0.02976	0.00664
48.425	0.02968	0.00662	0.02968	0.00662
48.475	0.0296	0.0066	0.0296	0.0066
48.525	0.02952	0.00659	0.02952	0.00659
48.575	0.02945	0.00657	0.02945	0.00657
48.625	0.02938	0.00656	0.02938	0.00656
48.675	0.02931	0.00654	0.02931	0.00654
48.725	0.02925	0.00653	0.02925	0.00653
48.775	0.02919	0.00651	0.02919	0.00651
48.825	0.02913	0.0065	0.02913	0.0065
48.875	0.02907	0.00649	0.02907	0.00649
48.925	0.02901	0.00647	0.02901	0.00647
48.975	0.02896	0.00646	0.02896	0.00646
49.025	0.02891	0.00645	0.02891	0.00645
49.075	0.02886	0.00644	0.02886	0.00644
49.125	0.02882	0.00643	0.02882	0.00643
49.175	0.02878	0.00642	0.02878	0.00642
49.225	0.02874	0.00641	0.02874	0.00641
49.275	0.0287	0.0064	0.0287	0.0064
49.325	0.02866	0.0064	0.02866	0.0064
49.375	0.02863	0.00639	0.02863	0.00639
49.425	0.0286	0.00638	0.0286	0.00638
49.475	0.02857	0.00638	0.02857	0.00638
49.525	0.02855	0.00637	0.02855	0.00637
49.575	0.02852	0.00636	0.02852	0.00636
49.625	0.0285	0.00636	0.0285	0.00636
49.675	0.02849	0.00636	0.02849	0.00636
49.725	0.02847	0.00635	0.02847	0.00635
49.775	0.02846	0.00635	0.02846	0.00635
49.825	0.02845	0.00635	0.02845	0.00635
49.875	0.02844	0.00635	0.02844	0.00635
49.925	0.02844	0.00635	0.02844	0.00635
49.975	0.02843	0.00634	0.02843	0.00634
