# Supplementary material for: Feather arrays are patterned by interacting signalling and cell density waves
Source: PLoS Biol. 2019 Feb 21;17(2):e3000132. doi: 10.1371/journal.pbio.3000132 (PMC6383868; doi:10.1371/journal.pbio.3000132)
Supplement: S6 Data — (XLSX) [file pbio.3000132.s029.xlsx]

## Sheet: Figure 6D Raw - Sample 121017
Sample 12/10/17
Medial (i)			(ii)			(iii)			Lateral (iv)
Track Speed (µm/min)	Track Straightness (DL/L)		Track Speed (µm/min)	Track Straightness (DL/L)		Track Speed (µm/min)	Track Straightness (DL/L)		Track Speed (µm/min)	Track Straightness (DL/L)						Track Speed (µm/min)	Track Straightness (DL/L)	Track Speed (µm/min) (SE)	Track Straightness (DL/L) (SE)
0.197143	0.283		0.147857	0.478		0.117619	0		0.184762	0.938					Medial (i)	0.127403	0.265724	0.00319808	0.00883426
0.174286	0.416		0.214048	0.174		0.254762	0.145		0.199524	0.301					(ii)	0.146593	0.322964	0.00327285	0.0115378
0.12	0.386		0.170714	0.132		0.200238	0.766		0.0907143	0.261					(iii)	0.183768	0.314759	0.00574819	0.0220854
0.200476	0.297		0.0702381	0.117		0.210476	0.768		0.316667	0.0361					Lateral (iv)	0.207018	0.31023	0.00654863	0.0254228
0.0685714	0.125		0.0633333	0.0361		0.271429	0.0919		0.222857	0.103
0.0430952	0.111		0.097619	0.704		0.19881	0.773		0.240476	0.2
0.0778571	0.427		0.179524	0.373		0.172857	0.172		0.215714	0.314
0.0633333	0.329		0.178571	0.236		0.238095	0.0978		0.125476	0.358
0.151667	0.229		0.0711905	0.224		0.0845238	0.433		0.176905	0.0596
0.152381	0.154		0.170714	0.397		0.138333	0.343		0.226905	0.192
0.0966667	0.539		0.158333	0.142		0.192619	0.114		0.162619	0.23
0.0778571	0.0426		0.141667	0.888		0.167381	0.224		0.235714	0.255
0.10881	0.155		0.140476	0.507		0.165476	0.325		0.215952	0.812
0.0435714	0.129		0.124762	0.323		0.129048	0.231		0.198333	0.947
0.129286	0.436		0.0716667	0.351		0.254762	0.659		0.199762	0.38
0.139762	0.377		0.0540476	0.0884		0.167381	0.448		0.234286	0.355
0.14881	0.359		0.13381	0.565		0.14381	0.329		0.142619	0.198
0.0559524	0.0897		0.159048	0.418		0.13119	0.416		0.232857	0.266
0.0809524	0.518		0.15	0.469		0.21381	0.155		0.173095	0.167
0.0890476	0.247		0.15	0.419		0.0740476	0.197		0.186667	0.904
0.0488095	0.366		0.154762	0.462		0.13381	0.311		0.240476	0.169
0.12	0.511		0.162143	0.406		0.154524	0.393		0.316667	0.328
0.144762	0.46		0.112143	0.629		0.22119	0.487		0.190714	0.112
0.201667	0.4		0.224524	0.321		0.17	0.271		0.235	0.12
0.092381	0.295		0.113095	0.652		0.12881	0.159		0.264286	0.312
0.0495238	0.459		0.169048	0.407		0.217619	0.0559		0.25	0.0833
0.0714286	0.293		0.141667	0.447		0.139762	0.196		0.247619	0.104
0.0578571	0.0586		0.105238	0.235		0.328571	0.0584		0.184524	0.22
0.0611905	0.065		0.102143	0.458		0.240476	0.0155		0.141667	0.197
0.0933333	0.137		0.142619	0.524		0.269048	0.0597		0.278571	0.213
0.0642857	0.115		0.151667	0.645		0.217143	0.0322		0.223571	0.523
0.196667	0.302		0.105	0.207		0.209762	0.677		0.227143	0.284
0.147143	0.357		0.0690476	0.145		0.27381	0.158		0.390476	0.0731
0.111905	0.436		0.245238	0.164		0.288095	0.00906		0.22619	0.124
0.149286	0.298		0.139524	0.666		0.234286	0.158		0.266667	0.301
0.107857	0.145		0.178333	0.126		0.27381	0.0842		0.18881	0.299
0.0588095	0.297		0.106667	0.664		0.110952	0.377		0.206905	0.549
0.0440476	0.255		0.152381	0.499		0.283333	0.105		0.37619	0.0616
0.125952	0.0717		0.187143	0.375		0.177381	0.0742		0.211667	0.27
0.147619	0.229		0.110238	0.33		0.130952	0.207		0.209762	0.032
0.18881	0.0537		0.0890476	0.28		0.17881	0.112		0.2	0.341
0.152857	0.224		0.0478571	0.183		0.178571	0.232		0.17	0.366
0.185238	0.158		0.0842857	0.216		0.19	0.352		0.153095	0.126
0.072619	0.266		0.111429	0.701		0.195238	0.859		0.175476	0.405
0.104286	0.0854		0.158333	0.547		0.218571	0.759		0.16881	0.64
0.0714286	0.122		0.130714	0.589		0.124762	0.59		0.191667	0.136
0.052619	0.133		0.14119	0.552		0.117857	0.133		0.166905	0.563
0.0554762	0.169		0.0792857	0.193		0.257143	0.0601		0.122381	0
0.0428571	0.27		0.0566667	0.202		0.120476	0.205		0.19381	0.302
0.120952	0.521		0.057619	0.156		0.264286	0.73		0.176429	0.15
0.171429	0.46		0.126429	0.331		0.271429	0.0885		0.177857	0.0895
0.15	0.524		0.104762	0.344		0.207857	0.176		0.160476	0.868
0.0730952	0.0786		0.150476	0.566		0.228095	0.358		0.217143	0.221
0.0469048	0.362		0.153571	0.612		0.19881	0.859		0.191429	0.524
0.042381	0.342		0.14381	0.606		0.106667	0.191		0.283333	0.434
0.0833333	0.057		0.075	0.253		0.097381	0.0956		0.233333	0.132
0.0914286	0.583		0.184286	0.663		0.166667	0.243		0.142619	0.541
0.116429	0.542		0.153095	0.52		0.207381	0.235		0.232143	0.563
0.107857	0.307		0.185	0.335		0.188571	0.562		0.104762	0.204
0.0547619	0.235		0.194048	0.578		0.198571	0.142		0.217619	0.143
0.055	0.187		0.0688095	0.257		0.221429	0.208		0.159286	0.871
0.0735714	0.221		0.0797619	0.5		0.330952	0.197		0.164048	0.613
0.125476	0.384		0.0735714	0.104		0.179524	0.253		0.159048	0.304
0.138571	0.268		0.156429	0.462		0.14881	0.699		0.259524	0.194
0.12619	0.42		0.117857	0.232		0.0933333	0.148		0.168333	0.179
0.10119	0.368		0.158333	0.466		0.145238	0.585		0.207381	0.621
0.127619	0.142		0.168571	0.501		0.185	0.437		0.213333	0.355
0.11619	0.271		0.165714	0.555		0.205714	0.286		0.309524	0.205
0.0461905	0.0849		0.0578571	0.191		0.0695238	0.222		0.359524	0.134
0.037381	0.0955		0.20619	0.408		0.135952	0.114		0.314286	0.0322
0.0771429	0.0349		0.110476	0.121		0.178333	0.517		0.179762	0.242
0.082619	0.371		0.104762	0.315		0.14881	0.595		0.150476	0.326
0.153095	0.462		0.189286	0.489		0.137143	0.29		0.19119	0.145
0.125238	0.618		0.0961905	0.112		0.0978571	0.189		0.158333	0.397
0.11	0.754		0.0469048	0.145		0.126905	0.0791		0.264286	0.198
0.0792857	0.097		0.0530952	0.0856		0.338095	0.168		0.183095	0.678
0.0571429	0.126		0.170952	0.394		0.156667	0.388		0.150714	0.227
0.0814286	0.188		0.154048	0.802		0.139048	0.815		0.0964286	0.248
0.0628571	0.226		0.0480952	0.203		0.194048	0.517		0.178095	0.172
0.0464286	0.216		0.0319048	0.376		0.232857	0.353		0.156667	0.277
0.0771429	0.406		0.19619	0.315		0.206905	0.456
0.169286	0.298		0.181429	0.253		0.188571	0.505
0.127619	0.215		0.221429	0.145		0.157619	0.187
0.118095	0.595		0.186667	0.382		0.142381	0.145
0.106905	0.0328		0.165238	0.447		0.102857	0.376
0.0545238	0.185		0.134524	0.332		0.252381	0.00707
0.0383333	0.208		0.164524	0.561		0.285714	0.0747
0.0445238	0.254		0.185	0.119		0.165238	0.127
0.0421429	0.225		0.280952	0.0361		0.148333	0.549
0.0507143	0.0759		0.195238	0.183		0.127381	0.769
0.052619	0.188		0.162619	0.705		0.128095	0.105
0.122857	0.187		0.172619	0.526		0.238095	0.13
0.194762	0.407		0.238095	0.062		0.25	0.12
0.0654762	0.334		0.118571	0.313		0.15619	0.454
0.0528571	0.229		0.0552381	0.135		0.120238	0.881
0.0561905	0.146		0.0992857	0.201		0.0966667	0.452
0.0495238	0.288		0.0947619	0.148		0.087381	0.258
0.167381	0.27		0.0630952	0.173		0.077381	0.331
0.128095	0.658		0.143333	0.428		0.162619	0.21
0.124762	0.615		0.15619	0.482		0.109286	0.568
0.0435714	0.256		0.231429	0.272		0.307143	0.162
0.0385714	0.251		0.151905	0.375		0.238095	0.286
0.157381	0.429		0.304762	0.108		0.131667	0.202
0.125714	0.525		0.307143	0.0941		0.138571	0.78
0.122381	0.125		0.0778571	0.0557		0.153095	0.757
0.0647619	0.0884		0.12	0.566		0.20119	0.263
0.135714	0.133		0.160476	0.349		0.119286	0.0353
0.0580952	0.188		0.116667	0.319		0.221905	0.0345
0.0761905	0.0285		0.154048	0.516		0.14881	0.741
0.0561905	0.213		0.179762	0.722		0.290476	0.237
0.117143	0.314		0.123333	0.599		0.214286	0.422
0.0866667	0.213		0.135	0.496		0.172857	0.374
0.160714	0.401		0.130476	0.575		0.264286	0.0988
0.155	0.4		0.126429	0.622		0.232143	0.167
0.13381	0.384		0.045	0.19
0.101429	0.225		0.180476	0.414
0.147143	0.0523		0.175476	0.372
0.200714	0.274		0.153095	0.253
0.135	0.645		0.136905	0.384
0.168571	0.53		0.149048	0.239
0.178333	0.263		0.125476	0.653
0.0509524	0.197		0.127857	0.616
0.0702381	0.122		0.174286	0.399
0.0680952	0.392		0.14381	0.524
0.247619	0.327		0.145714	0.602
0.259524	0.0506		0.153333	0.528
0.175	0.426		0.104524	0.352
0.137381	0.393		0.283333	0.0666
0.160238	0.36		0.185	0.501
0.167143	0.315		0.0690476	0.47
0.202619	0.0398		0.095	0.289
0.0433333	0.234		0.159286	0.521
0.0902381	0.104		0.175238	0.512
0.121905	0.123		0.0902381	0.649
0.157619	0.31		0.1	0.184
0.0809524	0.264		0.0652381	0.218
0.0930952	0.195		0.13119	0.607
0.146429	0.46		0.119048	0.58
0.180238	0.199		0.217143	0.433
0.169048	0.293		0.148333	0.219
0.107381	0.403		0.134048	0.0432
0.126429	0.611		0.0466667	0.115
0.139524	0.637		0.0735714	0.0821
0.137143	0.55		0.126429	0.357
0.158571	0.254		0.0635714	0.261
0.121429	0.105		0.201429	0.185
0.0438095	0.17		0.159524	0
0.0721429	0.189		0.198571	0.172
0.169524	0.446		0.175714	0.253
0.152857	0.44		0.22619	0.0397
0.128333	0.474		0.12	0.227
0.131429	0.516		0.0880952	0.24
0.0659524	0.323		0.117143	0.355
0.135952	0.382		0.139286	0.499
0.142619	0.457		0.155238	0.271
0.189286	0.128		0.0635714	0.126
0.205238	0.173		0.0845238	0.2
0.150952	0.533		0.159048	0.636
0.150714	0.527		0.197381	0.291
0.138571	0.606		0.148571	0.618
0.119048	0.0915		0.174762	0.527
0.271429	0.0443		0.149524	0.629
0.0742857	0.323		0.165714	0.155
0.0478571	0.0535		0.175952	0.229
0.052619	0.235		0.21619	0.124
0.102619	0.104		0.137619	0.23
0.180476	0.0669		0.155714	0.154
0.0552381	0.0645		0.215	0.161
0.245238	0.146		0.139524	0.268
0.0438095	0.0965		0.0871429	0.174
0.055	0.134		0.159762	0.208
0.127619	0.106		0.148333	0.092
0.0488095	0.108		0.219286	0.215
0.338095	0.0708		0.145238	0.253
0.0516667	0.0932		0.0878571	0.109
0.266667	0.167		0.0740476	0.0921
0.143571	0.57		0.173571	0.28
0.191667	0.353		0.240476	0.252
0.17	0.552		0.0961905	0.129
0.114286	0.637		0.197381	0.552
0.170238	0.489		0.176667	0.649
0.155	0.538		0.214048	0.226
0.164048	0.51		0.177143	0.191
0.215238	0.298		0.173333	0.187
0.167619	0.35		0.198333	0.0633
0.0742857	0.127		0.131429	0.412
0.0754762	0.266		0.0990476	0.393
0.111667	0.119		0.0752381	0.347
0.134524	0.389		0.115952	0.244
0.232381	0.673		0.210714	0.191
0.247619	0.204		0.173571	0.319
0.0969048	0.0852		0.129762	0.264
0.182143	0.0484		0.120238	0.0823
0.119524	0.107		0.0978571	0.0488
0.157381	0.667		0.134048	0.747
0.125952	0.498		0.113333	0.122
0.143333	0.12		0.154762	0.747
0.192619	0.396		0.194762	0.573
0.107857	0.0437		0.217381	0.361
0.124286	0.392		0.169524	0.583
0.130238	0.235		0.100714	0.145
0.163333	0.286		0.109762	0.129
0.145714	0.13		0.165238	0.192
0.0645238	0.131		0.168095	0.133
0.072381	0.156		0.0890476	0.305
0.114762	0.0706		0.0895238	0.438
0.212857	0.122		0.22881	0.203
0.230238	0.261		0.150714	0.259
0.0480952	0.102		0.162619	0.0536
0.11619	0.0425		0.115952	0.208
0.07	0.146		0.0754762	0.499
0.105476	0.219		0.189524	0.471
0.16381	0.0583		0.2	0.547
0.152381	0.155		0.077381	0.138
0.215238	0.121		0.0697619	0.136
0.200952	0.161		0.0819048	0.124
0.0854762	0.336		0.247619	0.0784
0.115714	0.219		0.225	0.132
0.0771429	0.164		0.202857	0.267
0.0995238	0.19		0.295238	0.0209
0.0852381	0.177		0.168333	0.268
0.097381	0.253		0.182619	0.27
0.115238	0.242		0.168571	0.23
0.208095	0.256		0.361905	0.118
0.212619	0.561		0.371429	0.104
0.185476	0.352		0.101429	0.00968
0.18619	0.317		0.182857	0.263
0.122143	0.464		0.155238	0.439
0.18	0.261		0.16119	0.668
0.0935714	0.0651		0.175476	0.57
0.107619	0.57		0.172857	0.103
0.13119	0.365		0.138095	0.291
0.136429	0.478		0.0992857	0.357
0.132619	0.222		0.127143	0.22
0.155	0.0678		0.169048	0.377
0.065	0.202		0.165952	0.168
0.0761905	0.272		0.144762	0.213
0.105	0.259		0.147857	0.215
0.110238	0.638		0.140714	0.169
0.082381	0.0487		0.180714	0.238
0.0719048	0.435		0.189762	0.355
0.120714	0.329		0.195	0.32
0.0780952	0.144		0.14881	0.631
0.0519048	0.225		0.187143	0.168
0.0930952	0.0775		0.140476	0.372
0.110952	0.353		0.138333	0.171
0.219048	0.278		0.112619	0.105
0.209048	0.366		0.156905	0.22
0.22381	0.368		0.189286	0.202
0.220714	0.318		0.181905	0.288
0.134048	0.408		0.170238	0.357
0.0997619	0.0508		0.187143	0.378
0.107143	0.634		0.188333	0.466
0.0759524	0.173		0.185476	0.586
0.146667	0.237		0.162381	0.122
0.161429	0.156		0.125476	0.298
0.0461905	0.16		0.135476	0.385
0.0597619	0.0511		0.157857	0.283
0.189524	0.445		0.149048	0.131
0.203333	0.426		0.159286	0.174
0.200952	0.334		0.174762	0.0548
0.108095	0.38		0.145714	0.0809
0.133571	0.376		0.180476	0.232
0.108095	0.199		0.210714	0.209
0.101905	0.0293		0.0833333	0.26
0.145238	0.406		0.201429	0.479
0.105	0.055		0.191667	0.0582
0.215952	0.413		0.062619	0.0578
0.168333	0.48		0.122857	0.305
0.110238	0.0513		0.0764286	0.188
0.166905	0.11
0.164286	0.365
0.170238	0.18
0.0807143	0.195
0.152619	0.0828
0.206667	0.292
0.266667	0.0584
0.297619	0.0584
0.198095	0.169
0.144762	0.227
0.082619	0.021
0.055	0.192
0.218333	0.265
0.150476	0.304
0.173333	0.213
0.087619	0.326
0.184762	0.261
0.164286	0.304
0.254762	0.244
0.152381	0.208
0.161429	0.226
0.107619	0.208
0.13381	0.0633
0.115476	0.168
0.170714	0.211
0.245238	0.273
0.134762	0.269
0.155	0.19
0.199762	0.158
0.0635714	0.106
0.238095	0.204
0.217143	0.346
0.252381	0.293
0.126429	0.198
0.208095	0.345
0.20119	0.227
0.259524	0.0512
0.121905	0.142
0.15381	0.0959
0.0688095	0.204
0.0711905	0.113
0.104524	0.165
0.14881	0.152
0.0595238	0.212
0.119048	0.321
0.11381	0.446
0.242857	0.326
0.0645238	0.0974
0.194048	0.0936
0.092381	0.439
0.171429	0.159
0.188571	0.269
0.187619	0.179
0.154762	0.366
0.177857	0.188

## Sheet: Figure 6D Raw - Sample 191017
Sample 19/10/17
Medial (i)			(ii)			(iii)			Lateral (iv)
Track Speed (µm/min)	Track Straightness (DL/L)		Track Speed (µm/min)	Track Straightness (DL/L)		Track Speed (µm/min)	Track Straightness (DL/L)		Track Speed (µm/min)	Track Straightness (DL/L)						Track Speed (µm/min)	Track Straightness (DL/L)	Track Speed (µm/min) (SE)	Track Straightness (DL/L) (SE)
0.0904762	0.353		0.0295238	0		0.220952	0.127155		0.16619	0.108					Medial (i)	0.114114	0.283039	0.00389988	0.0103684
0.0535714	0.389		0.0716667	0.381		0.102857	0.0627315		0.168095	0.141					(ii)	0.128607	0.295259	0.00470193	0.0112827
0.055	0.397		0.257143	0.157		0.157619	0.348943		0.182619	0.219					(iii)	0.171103	0.272756	0.00422231	0.0138758
0.0521429	0.473		0.0983333	0.161		0.150238	0.375594		0.271429	0.0848					Lateral (iv)	0.179524	0.268516	0.00482531	0.0148687
0.161667	0.0718		0.109286	0.214		0.192381	0.147277		0.121667	0.0487
0.119762	0.107		0.150714	0.249		0.129286	0.429098		0.177143	0.0379
0.11881	0.238		0.209762	0.346		0.134524	0.658407		0.190238	0.269
0.0964286	0.277		0.0857143	0.282		0.216905	0.250274		0.172857	0.19
0.202381	0.201		0.0811905	0.523		0.106429	0.357942		0.127381	0.349
0.0440476	0.576		0.115	0.245		0.207619	0.188073		0.190238	0.365
0.0640476	0.428		0.0454762	0.418		0.209048	0.191344		0.27619	0.133
0.0635714	0.176		0.0511905	0.0958		0.152857	0.157321		0.140476	0.308
0.0819048	0.233		0.103571	0.307		0.264286	0.482883		0.226667	0.448
0.0483333	0.42		0.124524	0.35		0.212857	0.0988814		0.120476	0.144
0.266667	0.861		0.194048	0.0348		0.213095	0.490503		0.145	0.311
0.0669048	0.306		0.129286	0.477		0.189286	0.186164		0.205	0.354
0.21	0.0641		0.129286	0.305		0.208095	0.631579		0.166429	0.656
0.095	0.343		0.0659524	0.544		0.108571	0.291667		0.214524	0.4
0.0671429	0.281		0.201905	0.303		0.111667	0.19467		0.108571	0.244
0.10381	0.26		0.177619	0.367		0.196905	0.198307		0.0692857	0.63
0.0671429	0.251		0.0978571	0.445		0.128571	0.333333		0.120952	0.327
0.202381	0.266		0.092619	0.38		0.153333	0.223602		0.122381	0.238
0.0516667	0.53		0.257143	0.213		0.0635714	0.441948		0.13	0.0329
0.124762	0.177		0.164524	0.093		0.100238	0.356295		0.0738095	0.359
0.111667	0.549		0.19381	0.349		0.175714	0.046748		0.184286	0.191
0.0804762	0.294		0.0364286	0.654		0.10381	0.59633		0.144524	0.563
0.205	0.588		0.259524	0.515		0.137143	0.565972		0.127857	0.202
0.16881	0.309		0.170238	0.5		0.152381	0.817187		0.167143	0.427
0.142857	0.225		0.0711905	0.57		0.199048	0.222488		0.165952	0.0764
0.0664286	0.174		0.0442857	0.335		0.130714	0.211293		0.167619	0.257
0.0752381	0.468		0.0966667	0.4		0.145476	0.402619		0.162619	0.155
0.0454762	0.347		0.065	0.461		0.215238	0.238938		0.175952	0.181
0.201667	0.767		0.0504762	0.478		0.112619	0.437632		0.190238	0.0806
0.0719048	0.15		0.199286	0.456		0.130714	0.117486		0.13881	0.184
0.0740476	0.389		0.0785714	0.054		0.174762	0.219346		0.0954762	0.143
0.0669048	0.436		0.187857	0.788		0.166429	0.429185		0.225952	0.236
0.203571	0.214		0.167857	0.46		0.122381	0.350195		0.149048	0.504
0.164048	0.378		0.0645238	0.3		0.213571	0.723523		0.142857	0.344
0.0697619	0.279		0.0495238	0.274		0.245238	0.235922		0.138333	0.16
0.0397619	0.477		0.0778571	0.25		0.214286	0.265556		0.17881	0.414
0.0514286	0.497		0.0361905	0.577		0.230476	0.267562		0.200238	0.0544
0.0683333	0.509		0.16119	0.204		0.183333	0.102208		0.295238	0.22
0.0664286	0.443		0.0933333	0.372		0.141667	0.0707563		0.215476	0.52
0.06	0.441		0.0645238	0.367		0.146667	0.267857		0.32381	0.119
0.138333	0.229		0.0757143	0.288		0.163571	0.580786		0.201429	0.112
0.166905	0.191		0.0495238	0.49		0.147619	0.150968		0.167381	0.17
0.104524	0.225		0.0640476	0.391		0.110238	0.182073		0.16619	0.524
0.0990476	0.27		0.0333333	0.477		0.333333	0.132857		0.211905	0.141
0.182143	0.459		0.0428571	0.42		0.266667	0.154464		0.130238	0.255
0.0702381	0.319		0.146905	0.398		0.117857	0.179596		0.114524	0.252
0.0647619	0.511		0.199524	0.598		0.168333	0.336634		0.229524	0.174
0.10619	0.202		0.186667	0.345		0.140238	0.329372		0.173333	0.192
0.125952	0.0943		0.19619	0.0696		0.129048	0.0920664		0.230476	0.118
0.11	0.299		0.12619	0.238		0.210476	0.243213		0.199286	0.205
0.0771429	0.222		0.198571	0.206		0.236667	0.361167		0.146905	0.241
0.0328571	0.538		0.173571	0.353		0.160238	0.355126		0.16881	0.376
0.106667	0.406		0.127857	0.144		0.173333	0.173077		0.149762	0.371
0.062619	0.564		0.0342857	0.532		0.213333	0.0506696		0.238095	0.178
0.0452381	0.268		0.199762	0.638		0.17619	0.148649		0.138095	0.409
0.0957143	0.26		0.0547619	0.476		0.209762	0.148695		0.18619	0.305
0.0445238	0.441		0.057619	0.395		0.240476	0.338614		0.20881	0.425
0.0938095	0.354		0.164762	0.692		0.201429	0.291962		0.209762	0.655
0.0709524	0.262		0.194048	0.136		0.134524	0.119469		0.18881	0.184
0.0735714	0.331		0.106905	0.183		0.238095	0.333		0.165238	0.121
0.121905	0.379		0.123095	0.243		0.110476	0.321121		0.175714	0.037
0.110476	0.366		0.208571	0.187		0.242857	0.156863		0.242857	0.191
0.110714	0.22		0.126429	0.18		0.214286	0.165556		0.235476	0.157
0.0964286	0.38		0.136429	0.346		0.142143	0.376884		0.112381	0.307
0.0492857	0.398		0.290476	0.153		0.166905	0.151213		0.225714	0.431
0.127619	0.441		0.0428571	0.513		0.132619	0.0827648		0.156905	0.837
0.132143	0.0768		0.131667	0.141		0.185238	0.571979		0.27619	0.18
0.0978571	0.465		0.0633333	0.233		0.206667	0.481567		0.181667	0.402
0.0554762	0.507		0.0783333	0.225		0.11881	0.382766		0.147857	0.138
0.0595238	0.331		0.164524	0.417		0.200238	0.783591		0.179048	0.418
0.0921429	0.143		0.092619	0.336		0.169048	0		0.168571	0.22
0.138571	0.162		0.0790476	0.134		0.0761905	0.114		0.214048	0.366
0.0471429	0.438		0.042381	0.491		0.135952	0.359		0.186905	0.172
0.057619	0.282		0.0595238	0.349		0.180476	0.338		0.199524	0.175
0.0485714	0.175		0.0702381	0.264		0.252381	0.154		0.103095	0.501
0.149048	0.15		0.0757143	0.315		0.150476	0.539		0.236905	0.232
0.283333	0.102		0.179048	0.116		0.122381	0.148		0.114762	0.0508
0.164048	0.215		0.171429	0.31		0.190714	0.363		0.266667	0.181
0.102619	0.152		0.22881	0.252		0.17	0.173		0.133333	0.215
0.162143	0.218		0.304762	0.254		0.186667	0.196		0.202381	0.459
0.194762	0.0577		0.242857	0.0756		0.175238	0.138		0.144048	0.276
0.087619	0.205		0.118095	0.324		0.142143	0.305		0.112619	0.43
0.0309524	0.587		0.108095	0.252		0.170476	0.236		0.18881	0.133
0.170952	0.025		0.0585714	0.28		0.128095	0.228		0.240476	0.164
0.0547619	0.244		0.101429	0.228		0.0269048	0.305		0.126667	0
0.132619	0.131		0.0685714	0.199		0.211905	0.14		0.27619	0.225
0.185476	0.317		0.0664286	0.297		0.240476	0.183		0.185476	0.16
0.0538095	0.342		0.103333	0.352		0.242857	0.41		0.247619	0.136
0.0621429	0.485		0.04	0.51		0.118095	0.211		0.182381	0.185
0.116429	0.207		0.0604762	0.428		0.208571	0.478		0.161429	0.237
0.0602381	0.584		0.191429	0.6		0.197619	0.0941		0.187143	0.341
0.06	0.476		0.115	0.285		0.225	0.0381		0.222619	0.53
0.0821429	0.451		0.0995238	0.0471		0.144048	0.291		0.297619	0.42
0.106667	0.488		0.177143	0.439		0.220714	0.0587		0.200952	0.214
0.0911905	0.202		0.208571	0.456		0.0547619	0.302		0.231905	0.143
0.0469048	0.394		0.105	0.283		0.07	0.103		0.119762	0.305
0.0516667	0.349		0.162857	0.58		0.129762	0.4		0.27619	0.354
0.144762	0.372		0.254762	0.166		0.199048	0.248		0.150714	0.289
0.0509524	0.091		0.245238	0.628		0.219524	0.127		0.12381	0.416
0.261905	0.126		0.14619	0.243		0.104286	0.234		0.109048	0.464
0.139286	0.485		0.042619	0.576		0.154762	0.0718		0.136667	0.295
0.261905	0.131		0.0511905	0.387		0.233571	0.222		0.290476	0.26
0.309524	0.17		0.0585714	0.429		0.108571	0.234		0.18619	0.237
0.0940476	0.256		0.189048	0.439		0.151429	0.333		0.145238	0.101
0.215476	0.115		0.204286	0.489		0.124048	0.158		0.155714	0.349
0.087381	0.213		0.0388095	0.379		0.231905	0.298		0.221667	0.194
0.124048	0.163		0.238095	0.0718		0.217381	0.208		0.194048	0.0823
0.222381	0.139		0.149286	0.148		0.193095	0.397		0.128571	0.627
0.182381	0.116		0.0490476	0.253		0.224048	0.354
0.108571	0.248		0.0619048	0.163		0.143571	0.0971
0.0861905	0.0979		0.0440476	0.116		0.17	0.0339
0.0588095	0.216		0.198571	0.11		0.218571	0.505
0.0888095	0.193		0.27381	0.225		0.218095	0.296
0.085	0.537		0.0588095	0.153		0.141667	0.206
0.0559524	0.241		0.110476	0.117		0.0997619	0.253
0.212857	0.719		0.0492857	0.199		0.208095	0.0963
0.0416667	0.245		0.169286	0.283		0.143095	0.187
0.135	0.172		0.215	0.343		0.126667	0.082
0.224048	0.308		0.114286	0.0965		0.119762	0.122
0.157143	0.224		0.0983333	0.358		0.192857	0.623
0.114762	0.196		0.150714	0.328		0.124286	0.345
0.145	0.754		0.105952	0.505		0.0666667	0.101
0.0764286	0.388		0.106905	0.242		0.19381	0.288
0.082619	0.326		0.0909524	0.524		0.229286	0.223
0.037381	0.437		0.219762	0.222		0.228333	0.458
0.190238	0.23		0.22	0.246		0.171667	0.147
0.0928571	0.127		0.0447619	0.174		0.150476	0.154
0.218333	0.084		0.283333	0.106		0.156429	0.376
0.21	0.0725		0.238095	0.19		0.212381	0.102
0.135476	0.224		0.288095	0.508		0.176905	0.169
0.111667	0.137		0.0564286	0.295		0.188333	0.331
0.209048	0.0721		0.189762	0.383		0.205476	0.388
0.167143	0.0514		0.184048	0.301		0.176429	0.214
0.0483333	0.158		0.184048	0.48		0.147143	0.487
0.19	0.0628		0.219048	0.356		0.264286	0.201
0.0711905	0.106		0.0866667	0.284		0.165952	0.686
0.0428571	0.134		0.112143	0.0261		0.218333	0.108
0.20381	0.405		0.105952	0.263
0.236905	0.0926		0.198333	0.245
0.22881	0.0752		0.135714	0.311
0.0852381	0.222		0.163571	0.339
0.225	0.347		0.14119	0.121
0.101667	0.193		0.0611905	0.0705
0.0421429	0.251		0.122381	0.231
0.0557143	0.191		0.0757143	0.0573
0.05	0.278		0.177857	0.459
0.0795238	0.455		0.225	0.367
0.0802381	0.245		0.191905	0.537
0.0833333	0.438		0.171429	0.119
0.0916667	0.233		0.0342857	0.279
0.0616667	0.464		0.180952	0.112
0.0440476	0.0763		0.174048	0.607
0.139762	0.775		0.0857143	0.282
0.235714	0.176		0.0980952	0.326
0.111905	0.282		0.168571	0.0876
0.0911905	0.46		0.14	0.247
0.128095	0.0697		0.08	0.214
0.154762	0.281		0.120476	0.233
0.097381	0.272		0.147143	0.0383
0.225	0.104		0.133095	0.204
0.205	0.0847		0.290476	0.0326
0.269048	0.26		0.0645238	0.0935
0.162143	0.4		0.202619	0.104
0.122381	0.0486		0.0397619	0.257
0.120476	0.129		0.109048	0.076
0.0238095	0.159		0.135	0.248
0.13	0.696		0.104286	0.155
0.111429	0.26		0.087381	0.104
0.092619	0.142		0.242857	0.161
0.057619	0.0591		0.147619	0.63
0.0711905	0.229		0.0633333	0.141
0.175238	0.0763		0.0602381	0.203
0.052619	0.46		0.05	0.199
0.0590476	0.165		0.05	0.032
0.0811905	0.0736		0.062381	0.196
0.290476	0.148		0.0945238	0.052
0.157857	0.512		0.203095	0.153
0.0888095	0.229		0.105714	0.245
0.111905	0.237		0.245238	0.0637
0.0861905	0.594		0.12619	0.222
0.123571	0.3		0.177619	0.183
0.153095	0.206		0.172619	0.503
0.0392857	0.263		0.11	0.146
0.082619	0.208		0.179524	0.261
0.0254762	0.0581		0.112143	0.246
0.155476	0.235		0.0690476	0.122
0.0411905	0.0761		0.0938095	0.27
0.0457143	0.364		0.0885714	0.323
0.19881	0.0167		0.0607143	0.202
0.05	0.199		0.06	0.204
0.0652381	0.123		0.189048	0.0386
0.108333	0.246		0.22381	0.314
0.142381	0.254		0.183333	0.705
0.197143	0.361		0.0895238	0.493
0.105714	0.309		0.0378571	0.188
0.0485714	0.212		0.0602381	0.177
0.0688095	0.0936		0.0509524	0.336
0.0404762	0.216		0.0480952	0.361
0.135	0.155		0.165	0.525
0.0711905	0.409		0.185	0.518
0.0702381	0.294		0.107619	0.126
0.072619	0.272		0.228571	0.103
0.0952381	0.187
0.114762	0.124
0.245238	0.511
0.0435714	0.243
0.105714	0.499
0.192619	0.19
0.0688095	0.23
0.08	0.223
0.126429	0.107
0.25	0.383
0.117857	0.239
0.162619	0.323
0.171667	0.0608
0.147381	0.177
0.097619	0.173
0.0695238	0.413
0.0361905	0.197
0.111429	0.311
0.157143	0.301
0.154048	0.76
0.161429	0.123
0.0971429	0.282
0.154524	0.0462
0.106905	0.481
0.165476	0.557
0.182381	0.0664
0.0595238	0.173
0.21881	0.171
0.131429	0.493
0.155952	0.353
0.121905	0.362
0.107857	0.27
0.042381	0.277
0.0390476	0.256
0.175238	0.116
0.110476	0.221
0.0888095	0.319

## Sheet: Figure 6D Raw - Sample 051217
Sample 05/12/17
Medial (i)			(ii)			(iii)			Lateral (iv)
Track Speed (µm/min)	Track Straightness (DL/L)		Track Speed (µm/min)	Track Straightness (DL/L)		Track Speed (µm/min)	Track Straightness (DL/L)		Track Speed (µm/min)	Track Straightness (DL/L)						Track Speed (µm/min)	Track Straightness (DL/L)	Track Speed (µm/min) (SE)	Track Straightness (DL/L) (SE)
0.15619	0.239		0.134762	0.08		0.196429	0.0963		0.237143	0.38					Medial (i)	0.117821	0.190957	0.00519758	0.00765322
0.0764286	0.191		0.114762	0.289		0.105238	0.202		0.235	0.246					(ii)	0.130039	0.250512	0.00433449	0.0098606
0.0919048	0.0895		0.0288095	0.108		0.184524	0.803		0.222381	0.293					(iii)	0.17369	0.317567	0.00465776	0.0172517
0.0511905	0.168		0.0892857	0.133		0.187143	0.46		0.128333	0.329					Lateral (iv)	0.152951	0.337975	0.00419776	0.0186615
0.106429	0.0689		0.140952	0.205		0.189048	0.279		0.125714	0.327
0.042619	0.274		0.0364286	0.0988		0.107619	0.0617		0.191667	0.493
0.119524	0.0553		0.0745238	0.253		0.0797619	0.194		0.085	0.102
0.0630952	0.379		0.0752381	0.231		0.185714	0.135		0.165238	0.32
0.0911905	0.169		0.0585714	0.213		0.0759524	0.127		0.188333	0.495
0.109286	0.519		0.0854762	0.17		0.085	0.211		0.131667	0.144
0.0459524	0.284		0.102619	0.252		0.202143	0.715		0.19119	0.329
0.101905	0.161		0.0635714	0.072		0.235714	0.439		0.140952	0.648
0.364286	0.136		0.140238	0.488		0.134762	0.286		0.141667	0.135
0.0942857	0.143		0.139524	0.165		0.11619	0.0877		0.150238	0.552
0.100714	0.121		0.0809524	0.317		0.0980952	0.166		0.0921429	0.206
0.187381	0.343		0.17881	0.458		0.102381	0.369		0.153571	0.525
0.0492857	0.226		0.196667	0.607		0.164286	0.542		0.224048	0.347
0.17381	0.0853		0.155476	0.267		0.174762	0.74		0.0969048	0.381
0.198333	0.142		0.105952	0.149		0.237619	0.199		0.137619	0.205
0.234286	0.171		0.045	0.221		0.180476	0.0831		0.0645238	0.0762
0.212857	0.157		0.118571	0.195		0.131429	0.0741		0.0788095	0.141
0.0509524	0.0997		0.217143	0.117		0.280952	0.647		0.183333	0.565
0.0435714	0.115		0.0230952	0.222		0.25	0.051		0.107857	0.211
0.0535714	0.247		0.052619	0.154		0.224048	0.466		0.161429	0.605
0.0738095	0.157		0.0845238	0.148		0.182857	0.238		0.16	0.472
0.114524	0.171		0.105714	0.127		0.202381	0.458		0.0954762	0.192
0.0988095	0.366		0.0480952	0.163		0.125476	0.278		0.131429	0.172
0.0735714	0.162		0.141667	0.132		0.128333	0.142		0.191667	0.771
0.159048	0.0182		0.087381	0.198		0.219524	0.0589		0.161667	0.256
0.130714	0.223		0.082619	0.0701		0.156905	0.572		0.0992857	0.272
0.177143	0.153		0.0728571	0.476		0.259524	0.537		0.121667	0.209
0.0742857	0.375		0.163571	0.376		0.172381	0.45		0.143333	0.341
0.0428571	0.21		0.158333	0.0186		0.104286	0.212		0.266667	0.0847
0.285714	0.0373		0.0561905	0.176		0.0678571	0.386		0.174762	0.63
0.0988095	0.321		0.0519048	0.257		0.0847619	0.246		0.240476	0.714
0.0864286	0.228		0.11	0.15		0.226429	0.191		0.162857	0.631
0.0745238	0.16		0.0792857	0.0743		0.232143	0.286		0.186667	0.777
0.082619	0.291		0.0664286	0.0634		0.101429	0.358		0.150238	0.177
0.0997619	0.179		0.077619	0.283		0.147381	0.261		0.118333	0.283
0.0542857	0.27		0.0557143	0.177		0.208095	0.51		0.247619	0.356
0.0595238	0.24		0.0359524	0.386		0.155714	0.286		0.174286	0.129
0.0685714	0.353		0.0509524	0.174		0.117857	0.43		0.126905	0.454
0.0540476	0.0615		0.157143	0.295		0.25	0.567		0.166667	0.3
0.047381	0.2		0.0357143	0.316		0.0945238	0.101		0.109524	0.22
0.0542857	0.277		0.167857	0.657		0.082381	0.287		0.167381	0.222
0.0438095	0.142		0.109524	0.74		0.188571	0.0681		0.0914286	0.316
0.047381	0.134		0.142381	0.579		0.199286	0.171		0.16381	0.29
0.252381	0.306		0.225238	0.457		0.25	0.105		0.108571	0.402
0.0616667	0.284		0.185714	0.359		0.285714	0.471		0.0928571	0.0988
0.235952	0.376		0.185238	0.452		0.139524	0.0695		0.111667	0.413
0.0497619	0.289		0.165476	0.284		0.187619	0.222		0.0838095	0.124
0.0769048	0.121		0.176667	0.268		0.257143	0.0502		0.170476	0.472
0.0985714	0.132		0.165952	0.492		0.0635714	0.138		0.183571	0.225
0.0621429	0.0897		0.0804762	0.53		0.182619	0.116		0.150476	0.424
0.037381	0.186		0.139048	0.163		0.131667	0.642		0.137857	0.108
0.0785714	0.552		0.0535714	0.409		0.217857	0.205		0.0652381	0.24
0.0497619	0.139		0.179048	0.617		0.151905	0.0842		0.144048	0.588
0.143095	0.433		0.075	0.168		0.225476	0.855		0.222619	0.256
0.25	0.202		0.0797619	0.117		0.236905	0.474		0.220714	0.594
0.27381	0.302		0.0457143	0.466		0.180952	0.624		0.206905	0.468
0.0783333	0.301		0.179048	0.321		0.152857	0.224		0.184286	0.305
0.247619	0.13		0.156667	0.0995		0.0942857	0.347		0.179286	0.196
0.130238	0.231		0.133333	0.214		0.126905	0.173		0.19119	0.512
0.0795238	0.116		0.148095	0.412		0.134286	0.635		0.19619	0.582
0.0702381	0.121		0.0414286	0.193		0.200238	0.205		0.16881	0.477
0.0938095	0.0981		0.100952	0.306		0.224762	0.283		0.112381	0.381
0.0630952	0.0879		0.0490476	0.374		0.186429	0.347		0.152381	0.658
0.0742857	0.28		0.0840476	0.219		0.210238	0.218		0.1	0.567
0.0583333	0.0865		0.0740476	0.174		0.133571	0.316		0.151429	0.81
0.0564286	0.211		0.178571	0.0824		0.189048	0.00977		0.0935714	0.685
0.0657143	0.165		0.082381	0.339		0.159524	0.0606		0.171905	0.469
0.0357143	0.182		0.0771429	0.249		0.171667	0.561		0.141429	0.536
0.0966667	0.16		0.0719048	0.0616		0.219524	0.846		0.186905	0.0951
0.0554762	0.0466		0.183333	0.164		0.235238	0.655		0.152619	0.165
0.0421429	0.198		0.150238	0.171		0.127619	0.443		0.171667	0.473
0.138095	0.124		0.100952	0.0734		0.169524	0.397		0.114762	0.265
0.125714	0.121		0.116429	0.605		0.173095	0.598		0.103571	0.132
0.0842857	0.185		0.0969048	0.701		0.169048	0.428		0.144048	0.42
0.130952	0.0665		0.278571	0.104		0.134524	0.289		0.167143	0.0929
0.0814286	0.164		0.0754762	0.426		0.188095	0.505		0.155714	0.097
0.0530952	0.128		0.247619	0.0817		0.160714	0.175		0.152857	0.348
0.057619	0.0722		0.0978571	0.215		0.120952	0.0201		0.120476	0.196
0.0642857	0.171		0.0416667	0.223		0.151429	0.00568		0.236429	0.22
0.0421429	0.193		0.171905	0.366		0.106429	0.0738		0.12881	0.54
0.0833333	0.203		0.167381	0.0589		0.182143	0.178		0.159048	0.132
0.32619	0.0368		0.0557143	0.117		0.264286	0.381		0.122619	0.0932
0.122381	0.163		0.150714	0.0809		0.176429	0.0927		0.117857	0.545
0.052381	0.0901		0.062381	0.0856		0.133095	0.331		0.122857	0.135
0.0711905	0.229		0.0766667	0.111		0.199762	0.283		0.157857	0.456
0.077619	0.194		0.0928571	0.437		0.191905	0.438		0.115238	0.112
0.141905	0.0948		0.0811905	0.333		0.157619	0.225		0.140238	0.167
0.0771429	0.0556		0.223571	0.717		0.184286	0.24		0.162381	0.778
0.0411905	0.121		0.266667	0.51		0.181667	0.785		0.127381	0.4
0.067619	0.27		0.17619	0.36		0.15881	0.176		0.196667	0.0973
0.0607143	0.245		0.0430952	0.348		0.132619	0.303		0.199286	0.532
0.345238	0.146		0.105	0.151		0.223571	0.29		0.21	0.304
0.0602381	0.136		0.0630952	0.11		0.136429	0.159		0.131667	0.404
0.154524	0.0793		0.234286	0.389		0.0638095	0.159		0.116667	0.442
0.18619	0.254		0.122143	0.445		0.0852381	0.251		0.150238	0.457
0.0561905	0.255		0.0842857	0.131		0.229762	0.354		0.100952	0.0803
0.269048	0.0779		0.062619	0.269		0.224524	0.18		0.120952	0.0502
0.181667	0.0303		0.0509524	0.0945		0.140476	0.236		0.232381	0.135
0.10881	0.458		0.132381	0.417		0.157143	0.111		0.236667	0.203
0.290476	0.248		0.193571	0.16		0.191667	0.261		0.195476	0.31
0.077381	0.315		0.110952	0.33		0.161429	0.428		0.158333	0.238
0.371429	0.316		0.126667	0.248		0.252381	0.0546		0.18119	0.558
0.0688095	0.0656		0.261905	0.0754		0.173333	0.694		0.132143	0.108
0.106905	0.0782		0.133333	0.229		0.133571	0.451		0.116905	0.0514
0.0469048	0.182		0.0390476	0.169		0.0828571	0.0746		0.103095	0.0922
0.0783333	0.107		0.0561905	0.177		0.180952	0.306
0.0928571	0.17		0.159048	0.532		0.150952	0.182
0.0602381	0.0675		0.0728571	0.302		0.162857	0.277
0.0840476	0.299		0.0721429	0.536		0.27381	0.33
0.0771429	0.433		0.0554762	0.134		0.072381	0.231
0.106667	0.101		0.0928571	0.274		0.319048	0.148
0.16881	0.132		0.057619	0.162		0.170238	0.474
0.145952	0.0304		0.269048	0.0963		0.176667	0.348
0.0509524	0.194		0.19	0.552		0.195952	0.231
0.05	0.0791		0.283333	0.283		0.0888095	0.157
0.0709524	0.0442		0.236667	0.396		0.229286	0.227
0.106667	0.11		0.0852381	0.251		0.110714	0.194
0.261905	0.0953		0.307143	0.141		0.192619	0.312
0.0988095	0.27		0.146667	0.574		0.257143	0.0892
0.152619	0.353		0.236429	0.498		0.189048	0.347
0.156905	0.26		0.185476	0.505		0.220952	0.357
0.214048	0.121		0.290476	0.0724		0.21	0.924
0.165238	0.417		0.143095	0.246		0.311905	0.405
0.0842857	0.252		0.0778571	0.0271		0.224524	0.526
0.0997619	0.0866		0.127857	0.498		0.261905	0.322
0.0721429	0.459		0.236667	0.543		0.171429	0.467
0.126667	0.118		0.247619	0.559		0.137857	0.181
0.0880952	0.208		0.297619	0.229		0.183571	0.357
0.0995238	0.237		0.11	0.0904		0.233333	0.148
0.0635714	0.0396		0.0409524	0.0986		0.261905	0.38
0.124286	0.262		0.177381	0.184		0.187381	0.488
0.157619	0.247		0.103333	0.0844		0.177143	0.386
0.0747619	0.315		0.0707143	0.128		0.164286	0.82
0.161429	0.119		0.0990476	0.107		0.158333	0.402
0.230476	0.0838		0.0638095	0.238		0.160714	0.591
0.174286	0.0855		0.271429	0.0992
0.0961905	0.156		0.0835714	0.0994
0.0904762	0.362		0.27619	0.253
0.216667	0.142		0.278571	0.0297
0.114048	0.163		0.0740476	0.232
0.176905	0.123		0.138333	0.191
0.0730952	0.114		0.0819048	0.0102
0.113095	0.239		0.133571	0.455
0.15381	0.257		0.137619	0.28
0.158333	0.191		0.057381	0.185
0.178095	0.116		0.302381	0.0184
0.122619	0.0575		0.144048	0.25
0.25	0.167		0.0692857	0.295
0.189048	0.164		0.112381	0.0535
0.126905	0.573		0.0769048	0.382
0.0757143	0.159		0.0388095	0.0955
0.0907143	0.113		0.0757143	0.348
0.0659524	0.253		0.0778571	0.0311
0.196905	0.258		0.215952	0.429
0.252381	0.242		0.0897619	0.213
0.097381	0.335		0.0878571	0.35
0.0907143	0.147		0.0947619	0.281
0.07	0.262		0.222619	0.241
0.100714	0.277		0.167143	0.215
0.032381	0.133		0.0480952	0.154
0.232143	0.0791		0.057381	0.321
0.0909524	0.178		0.0659524	0.307
0.0521429	0.0438		0.0538095	0.311
0.117381	0.252		0.142857	0.399
0.0985714	0.236		0.111429	0.34
0.082619	0.167		0.140714	0.0553
0.285714	0.163		0.05	0.237
0.057381	0.193		0.0604762	0.023
0.127619	0.274		0.0785714	0.177
0.252381	0.0779		0.104048	0.545
0.115714	0.179		0.230238	0.194
0.14881	0.166		0.18881	0.335
0.0947619	0.194		0.107381	0.659
0.100476	0.227		0.118095	0.4
0.168095	0.0939		0.218333	0.213
0.155714	0.157		0.177857	0.502
0.121667	0.234		0.155714	0.105
0.035	0.197		0.122143	0.023
0.181429	0.144		0.157857	0.267
0.192143	0.143		0.190476	0.292
0.173571	0.317		0.158095	0.262
0.137619	0.296		0.218095	0.169
			0.231905	0.609
			0.150714	0.396
			0.139286	0.242
			0.0533333	0.152
			0.0947619	0.19
			0.100238	0.195
			0.23119	0.312
			0.237619	0.424
			0.0838095	0.104
			0.123571	0.284
			0.148095	0.144
			0.0628571	0.213
			0.0709524	0.156
			0.10881	0.207
			0.065	0.0362
			0.130238	0.173
			0.0992857	0.184
			0.0780952	0.148
			0.254762	0.0736
			0.142857	0.159
			0.0785714	0.00398
			0.0688095	0.441
			0.057381	0.182
			0.157619	0.163
			0.198095	0.12
			0.0452381	0.206
			0.145238	0.367
			0.133095	0.498
			0.0397619	0.309
			0.27619	0.356
			0.110714	0.147
			0.0695238	0.239
			0.124762	0.183
			0.0930952	0.246
			0.164762	0.414
			0.254762	0.276
			0.215	0.373
			0.194286	0.0441
			0.172143	0.39
			0.0628571	0.128
			0.352381	0.0747
			0.045	0.239
			0.233333	0.508
			0.104762	0.225
			0.144048	0.209
			0.100238	0.0904
			0.252381	0.0118
			0.122619	0.196
			0.0378571	0.114
			0.19381	0.0766
			0.165952	0.363
			0.213333	0.324
			0.0464286	0.0515
			0.0657143	0.148
			0.13119	0.14
			0.201905	0.125
			0.189762	0.299
			0.137381	0.124
			0.307143	0.113
			0.179286	0.101
			0.217143	0.015
			0.199048	0.183
			0.165238	0.411
			0.144524	0.373
			0.0735714	0.127
			0.115238	0.385
			0.165476	0.265
			0.238095	0.346
			0.166667	0.296
			0.042381	0.0296

## Sheet: Figure 6D Overall
Sample 12/10/17					Average
	Track Speed um/min	Track Straightness (DL/L)				Track Speed µm/min	Track Straightness (Displacement / Length)	Track Speed um/min (SE)	Track Straightness (DL/L) (SE)
Medial (i)	0.127403	0.265724			Medial (i)	0.119779	0.246573	0.00395909	0.0282538
(ii)	0.146593	0.322964			(ii)	0.13508	0.289579	0.0057713	0.0211072
(iii)	0.183768	0.314759			(iii)	0.176187	0.301694	0.0038634	0.0144918
Lateral (iv)	0.207018	0.31023			Lateral (iv)	0.179831	0.305574	0.0156085	0.0201858
Sample 19/10/17
	Track Speed um/min	Track Straightness (DL/L)
Medial (i)	0.114114	0.283039
(ii)	0.128607	0.295259
(iii)	0.171103	0.272756
Lateral (iv)	0.179524	0.268516
Sample 05/12/17
	Track Speed um/min	Track Straightness (DL/L)
Medial (i)	0.117821	0.190957
(ii)	0.130039	0.250512
(iii)	0.17369	0.317567
Lateral (iv)	0.152951	0.337975

## Sheet: Figure 6F Raw - Loose
12/10/17 Loose 1
Angle Before	350.018	202.751	210.691	214.574	356.666	293.412	232.431	126.254	208.926	308.797	56.6115	345.579	355.446	358.636	265.249	358.755														Collated Data
Angle After	113.199	294.88	347.396	56.3099	309.289	202.036	147.6	138.323	288.741	213.69	259.38	131.941	223.913																	Angle Before	Angle After	Net Displacement Before (µm)	Net Displacement After (µm)
Net Displacement Before (µm)	52.6723	55.8017	74.8025	74.5939	42.8175	87.733	6.80651	30.8778	18.0179	27.1564	21.8694	14.9975	47.0435	17.4349	160.326	95.4726														350.018	113.199	52.6723	18.9633
Net Displacement After (µm)	18.9633	94.6937	136.93	4.48891	53.0843	18.8037	25.5587	45.5613	24.5412	5.98522	20.2671	38.4967	108.302																	202.751	294.88	55.8017	94.6937
																														210.691	347.396	74.8025	136.93
																														214.574	56.3099	74.5939	4.48891
12/10/17 Loose 2																														356.666	309.289	42.8175	53.0843
Angle Before	319.785	357.153	117.897	294.874	191.31	23.8157	262.011	11.0035	347.56	74.0546	76.6398	64.9831																		293.412	202.036	87.733	18.8037
Angle After	45	55.2441	190.62	281.725	357.161	82.7197	103.069	57.0948	139.086	358.668	250.145	276.52	302.58	278.902																232.431	147.6	6.80651	25.5587
Net Displacement Before (µm)	133.692	75.2078	15.9654	50.3178	16.9287	65.7759	23.8868	15.2198	57.7969	9.06374	34.1235	34.3474																		126.254	138.323	30.8778	45.5613
Net Displacement After (µm)	93.9038	24.7508	13.5114	44.9275	50.2767	94.9706	23.858	42.0155	24.7125	17.8498	31.7685	14.6195	100.962	69.7299																208.926	288.741	18.0179	24.5412
																														308.797	213.69	27.1564	5.98522
																														56.6115	259.38	21.8694	20.2671
19/10/17 Left Loose 1																														345.579	131.941	14.9975	38.4967
Angle Before	151.26	226.888	212.607	145.008	297.979	233.865	294.64	220.914	117.378	220.815	0	198.947	338.199	250.547	183.991	225.466	210.411	208.61	124.114	253.254	246.501	146.821	321.116	197.307	170.087					355.446	223.913	47.0435	108.302
Angle After	304.624	210.7	121.103	305.134	155.758	208.443	32.0054	34.3803	27.9371	76.8771	160.531	202.797	315.651	183.879	151.928	310.426	186.411	129.207	65.8978	169.796	149.744									358.636	45	17.4349	93.9038
Net Displacement Before (µm)	29.3449	106.874	67.0003	30.3943	15.0377	32.3727	110.491	16.475	78.514	24.1272	13.695	29.3977	53.6362	103.429	17.8884	36.0955	66.4065	5.19994	15.539	48.9718	20.8163	12.8917	16.5272	59.9858	43.3928					265.249	55.2441	160.326	24.7508
Net Displacement After (µm)	21.1813	30.8889	58.6458	13.7013	77.8277	67.9638	19.5755	19.108	31.003	69.4589	138.212	31.0613	51.6504	24.5412	28.22	44.158	37.1674	20.3519	34.5523	84.3339	5.76536									358.755	190.62	95.4726	13.5114
																														319.785	281.725	133.692	44.9275
																														357.153	357.161	75.2078	50.2767
19/10/17 Left Loose 2																														117.897	82.7197	15.9654	94.9706
Angle Before	331.39	298.811	194.889	214.061	355.342	14.2811	34.3543	43.0585	319.276	184.371	216.8	186.459	5.19443	215.218	287.103	44.2361	137.406	333.558	222.948	14.9314	228.814	327.68	165.379	17.1027						294.874	103.069	50.3178	23.858
Angle After	189.8	192.095	196.587	208.009	99.1623	192.078	204.944	198.579	96.8817	217.875	159.444	169.967	118.496	162.857	116.771	173.66	146.31	97.8291	278.232											191.31	57.0948	16.9287	42.0155
Net Displacement Before (µm)	20.7997	37.8902	108.213	35.5667	56.2107	23.5528	39.7123	34.6469	62.9734	65.345	67.8941	66.4065	4.58382	25.9068	22.5784	22.0107	69.9026	86.6724	90.1468	6.44253	44.1151	24.0628	9.86444	33.8677						23.8157	139.086	65.7759	24.7125
Net Displacement After (µm)	46.326	77.2446	20.3519	66.278	13.0313	97.1862	19.6808	52.1003	48.4893	33.1221	99.2813	54.7879	16.5272	87.2932	51.5954	86.4337	55.3632	33.5124	98.5404											262.011	358.668	23.8868	17.8498
																														11.0035	250.145	15.2198	31.7685
																														347.56	276.52	57.7969	14.6195
19/10/17 Right Loose 1																														74.0546	302.58	9.06374	100.962
Angle Before	174.54	242.65	117.269	169.114	219.732	118.301	176.009	157.249	197.003	159.864	218.788	21.5014	182.095																	76.6398	278.902	34.1235	69.7299
Angle After	28.4956	244.306	276.033	214.216	248.311	216.298	213.378	173.718	239.931	191.619	177.089	56.7529	265.515	195.698																64.9831	304.624	34.3474	21.1813
Net Displacement Before (µm)	56.6973	54.1984	45.2883	43.9508	41.5518	18.3822	71.5535	69.7521	52.5102	13.2605	86.7836	44.158	34.0528																	151.26	210.7	29.3449	30.8889
Net Displacement After (µm)	82.6361	48.8168	51.3293	25.0929	39.3025	58.1859	84.4849	91.0166	54.6667	45.3339	49.0333	44.6602	21.23	65.955																226.888	121.103	106.874	58.6458
																														212.607	305.134	67.0003	13.7013
																														145.008	155.758	30.3943	77.8277
19/10/17 Right Loose 2																														297.979	208.443	15.0377	67.9638
Angle Before	119.148	304.38	101.514	152.85	199.44	141.383	185.711	58.134	107.354	161.711	178.819	85.1831	45.5162																	233.865	32.0054	32.3727	19.5755
Angle After	106.912	207.867	303.465	343.523	214.737	350.395	344.189	270	137.193	193.325	346.239	181.206	280.709	76.6755																294.64	34.3803	110.491	19.108
Net Displacement Before (µm)	49.4181	28.6621	68.6107	18.1891	29.9261	87.1075	87.5847	18.0799	6.95667	51.5753	40.2636	74.1318	32.5742																	220.914	27.9371	16.475	31.003
Net Displacement After (µm)	64.1964	40.8411	88.0524	30.7268	107.061	27.3585	48.7391	5.81	69.0111	32.4125	20.9359	118.301	163.03	16.2063																117.378	76.8771	78.514	69.4589
																														220.815	160.531	24.1272	138.212
																														0	202.797	13.695	31.0613
05/12/17 Loose 1																														198.947	315.651	29.3977	51.6504
Angle Before	311.987	139.97	311.634	1.90915	51.1886	185.932	196.468	205.089	249.91	92.9038	237.56	220.321	284.237	258.768	185.042	123.469	178.172	26.2705	33.6901	245.556										338.199	183.879	53.6362	24.5412
Angle After	183.409	18.6369	133.264	69.5505	204.031	76.4091	177.19	126.545	355.764	179.008	176.055	311.974	186.311	201.038																250.547	151.928	103.429	28.22
Net Displacement Before (µm)	55.8325	54.1984	49.9726	12.4569	24.4991	96.381	68.8075	79.2748	113.565	57.3436	58.0244	82.735	28.6861	59.6576	84.9889	89.5487	39.0299	72.1969	34.415	55.1591										183.991	310.426	17.8884	44.158
Net Displacement After (µm)	97.6979	111.681	19.3765	26.1318	104.963	77.7059	67.7264	43.9077	11.2357	95.8794	12.0636	133.412	90.6041	28.9014																225.466	186.411	36.0955	37.1674
																														210.411	129.207	66.4065	20.3519
																														208.61	65.8978	5.19994	34.5523
																														124.114	169.796	15.539	84.3339
																														253.254	149.744	48.9718	5.76536
																														246.501	189.8	20.8163	46.326
																														146.821	192.095	12.8917	77.2446
																														321.116	196.587	16.5272	20.3519
																														197.307	208.009	59.9858	66.278
																														170.087	99.1623	43.3928	13.0313
																														331.39	192.078	20.7997	97.1862
																														298.811	204.944	37.8902	19.6808
																														194.889	198.579	108.213	52.1003
																														214.061	96.8817	35.5667	48.4893
																														355.342	217.875	56.2107	33.1221
																														14.2811	159.444	23.5528	99.2813
																														34.3543	169.967	39.7123	54.7879
																														43.0585	118.496	34.6469	16.5272
																														319.276	162.857	62.9734	87.2932
																														184.371	116.771	65.345	51.5954
																														216.8	173.66	67.8941	86.4337
																														186.459	146.31	66.4065	55.3632
																														5.19443	97.8291	4.58382	33.5124
																														215.218	278.232	25.9068	98.5404
																														287.103	28.4956	22.5784	82.6361
																														44.2361	244.306	22.0107	48.8168
																														137.406	276.033	69.9026	51.3293
																														333.558	214.216	86.6724	25.0929
																														222.948	248.311	90.1468	39.3025
																														14.9314	216.298	6.44253	58.1859
																														228.814	213.378	44.1151	84.4849
																														327.68	173.718	24.0628	91.0166
																														165.379	239.931	9.86444	54.6667
																														17.1027	191.619	33.8677	45.3339
																														174.54	177.089	56.6973	49.0333
																														242.65	56.7529	54.1984	44.6602
																														117.269	265.515	45.2883	21.23
																														169.114	195.698	43.9508	65.955
																														219.732	106.912	41.5518	64.1964
																														118.301	207.867	18.3822	40.8411
																														176.009	303.465	71.5535	88.0524
																														157.249	343.523	69.7521	30.7268
																														197.003	214.737	52.5102	107.061
																														159.864	350.395	13.2605	27.3585
																														218.788	344.189	86.7836	48.7391
																														21.5014	270	44.158	5.81
																														182.095	137.193	34.0528	69.0111
																														119.148	193.325	49.4181	32.4125
																														304.38	346.239	28.6621	20.9359
																														101.514	181.206	68.6107	118.301
																														152.85	280.709	18.1891	163.03
																														199.44	76.6755	29.9261	16.2063
																														141.383	183.409	87.1075	97.6979
																														185.711	18.6369	87.5847	111.681
																														58.134	133.264	18.0799	19.3765
																														107.354	69.5505	6.95667	26.1318
																														161.711	204.031	51.5753	104.963
																														178.819	76.4091	40.2636	77.7059
																														85.1831	177.19	74.1318	67.7264
																														45.5162	126.545	32.5742	43.9077
																														311.987	355.764	55.8325	11.2357
																														139.97	179.008	54.1984	95.8794
																														311.634	176.055	49.9726	12.0636
																														1.90915	311.974	12.4569	133.412
																														51.1886	186.311	24.4991	90.6041
																														185.932	201.038	96.381	28.9014
																														196.468		68.8075
																														205.089		79.2748
																														249.91		113.565
																														92.9038		57.3436
																														237.56		58.0244
																														220.321		82.735
																														284.237		28.6861
																														258.768		59.6576
																														185.042		84.9889
																														123.469		89.5487
																														178.172		39.0299
																														26.2705		72.1969
																														33.6901		34.415
																														245.556		55.1591

## Sheet: Figure 6F Overall - Loose
Angle Before	Net Displacement Before (µm)
0	0		Interval	30					PLRPLT_BASE						PLRPLT_SPOKES							Net Displacement Before (µm)
0	13.695		NIntervals	12	360	90	90	90	0	0	19	360	180	180	-4.41053e-14	0	0	0	360	0	0	0
0	0		Value	0.833333	355	85			160.326	0	19	360	-180	-180	4.41053e-14	0	13.695	0	360	13.695	13.695	-3.35568e-15
1.90915	12.4569		MinAxisValue	0	350	80			#N/A							0	0	0	360	0	0	0
0	0		MaxAxisValue	180	345	75			#N/A	5	#N/A	#N/A	180	#N/A	#N/A	1.90915	12.4569	1.90915	361.909	12.4569	12.45	0.415
5.19443	4.58382		Radius	180	340	70			#N/A	5	#N/A	#N/A	-180	#N/A	#N/A	0	0	0	360	0	0	0
0	0		Clockwise	FALSE	335	65			#N/A							5.19443	4.58382	5.19443	365.194	4.58382	4.565	0.415
11.0035	15.2198		StartAngle	270	330	60	60	60	#N/A	10	#N/A	#N/A	180	#N/A	#N/A	0	0	0	360	0	0	0
0	0		Radians	FALSE	325	55			#N/A	10	#N/A	#N/A	-180	#N/A	#N/A	11.0035	15.2198	11.0035	371.004	15.2198	14.94	2.905
14.2811	23.5528		ReverseAxis	FALSE	320	50			#N/A							0	0	0	360	0	0	0
0	0		Display Spokes	TRUE	315	45			#N/A	15	#N/A	#N/A	180	#N/A	#N/A	14.2811	23.5528	14.2811	374.281	23.5528	22.825	5.81
14.9314	6.44253		Display Spoke Labels	TRUE	310	40			#N/A	15	#N/A	#N/A	-180	#N/A	#N/A	0	0	0	360	0	0	0
0	0		Display Gridlines	TRUE	305	35			#N/A							14.9314	6.44253	14.9314	374.931	6.44253	6.225	1.66
17.1027	33.8677		Display Data Lines	TRUE	300	30	30	30	#N/A	20	#N/A	#N/A	180	#N/A	#N/A	0	0	0	360	0	0	0
0	0		Display Data Markers	FALSE	295	25			#N/A	20	#N/A	#N/A	-180	#N/A	#N/A	17.1027	33.8677	17.1027	377.103	33.8677	32.37	9.96
21.5014	44.158		Display Legend	FALSE	290	20			#N/A							0	0	0	360	0	0	0
0	0		Display Axis	TRUE	285	15			#N/A	25	#N/A	#N/A	180	#N/A	#N/A	21.5014	44.158	21.5014	381.501	44.158	41.085	16.185
23.8157	65.7759		MinDataValue	0	280	10			#N/A	25	#N/A	#N/A	-180	#N/A	#N/A	0	0	0	360	0	0	0
0	0		MaxDataValue	160.326	275	5			#N/A							23.8157	65.7759	23.8157	383.816	65.7759	60.175	26.56
26.2705	72.1969		DataRange	='Net Displacement'!$A$1:$B$248	270	0	0	0	#N/A	30	13	390	180	155.885	90	0	0	0	360	0	0	0
0	0		DataChanged	FALSE	265	355			#N/A	30	13	390	-180	-155.885	-90	26.2705	72.1969	26.2705	386.27	72.1969	64.74	31.955
33.6901	34.415		LegendPosition	1	260	350			#N/A							0	0	0	360	0	0	0
0	0			FALSE	255	345			#N/A	35	#N/A	#N/A	180	#N/A	#N/A	33.6901	34.415	33.6901	393.69	34.415	28.635	19.09
34.3543	39.7123			0	250	340			#N/A	35	#N/A	#N/A	-180	#N/A	#N/A	0	0	0	360	0	0	0
0	0			360	245	335			#N/A							34.3543	39.7123	34.3543	394.354	39.7123	32.785	22.41
43.0585	34.6469				240	330	330	330	#N/A	40	#N/A	#N/A	180	#N/A	#N/A	0	0	0	360	0	0	0
0	0				235	325			#N/A	40	#N/A	#N/A	-180	#N/A	#N/A	43.0585	34.6469	43.0585	403.059	34.6469	25.315	23.655
44.2361	22.0107				230	320			#N/A							0	0	0	360	0	0	0
0	0				225	315			#N/A	45	#N/A	#N/A	180	#N/A	#N/A	44.2361	22.0107	44.2361	404.236	22.0107	15.77	15.355
45.5162	32.5742				220	310			#N/A	45	#N/A	#N/A	-180	#N/A	#N/A	0	0	0	360	0	0	0
0	0				215	305			#N/A							45.5162	32.5742	45.5162	405.516	32.5742	22.825	23.24
51.1886	24.4991				210	300	300	300	#N/A	50	#N/A	#N/A	180	#N/A	#N/A	0	0	0	360	0	0	0
0	0				205	295			#N/A	50	#N/A	#N/A	-180	#N/A	#N/A	51.1886	24.4991	51.1886	411.189	24.4991	15.355	19.09
56.6115	21.8694				200	290			#N/A							0	0	0	360	0	0	0
0	0				195	285			#N/A	55	#N/A	#N/A	180	#N/A	#N/A	56.6115	21.8694	56.6115	416.611	21.8694	12.035	18.26
58.134	18.0799				190	280			#N/A	55	#N/A	#N/A	-180	#N/A	#N/A	0	0	0	360	0	0	0
0	0				185	275			#N/A							58.134	18.0799	58.134	418.134	18.0799	9.545	15.355
64.9831	34.3474				180	270	270	270	#N/A	60	7	420	180	90	155.885	0	0	0	360	0	0	0
0	0				175	265			#N/A	60	7	420	-180	-90	-155.885	64.9831	34.3474	64.9831	424.983	34.3474	14.525	31.125
74.0546	9.06374				170	260			#N/A							0	0	0	360	0	0	0
0	0				165	255			#N/A	65	#N/A	#N/A	180	#N/A	#N/A	74.0546	9.06374	74.0546	434.055	9.06374	2.49	8.715
76.6398	34.1235				160	250			#N/A	65	#N/A	#N/A	-180	#N/A	#N/A	0	0	0	360	0	0	0
0	0				155	245			#N/A							76.6398	34.1235	76.6398	436.64	34.1235	7.885	33.2
85.1831	74.1318				150	240	240	240	#N/A	70	#N/A	#N/A	180	#N/A	#N/A	0	0	0	360	0	0	0
0	0				145	235			#N/A	70	#N/A	#N/A	-180	#N/A	#N/A	85.1831	74.1318	85.1831	445.183	74.1318	6.225	73.87
92.9038	57.3436				140	230			#N/A							0	0	0	360	0	0	0
0	0				135	225			#N/A	75	#N/A	#N/A	180	#N/A	#N/A	92.9038	57.3436	92.9038	452.904	57.3436	-2.905	57.27
101.514	68.6107				130	220			#N/A	75	#N/A	#N/A	-180	#N/A	#N/A	0	0	0	360	0	0	0
0	0				125	215			#N/A							101.514	68.6107	101.514	461.514	68.6107	-13.695	67.23
107.354	6.95667				120	210	210	210	#N/A	80	#N/A	#N/A	180	#N/A	#N/A	0	0	0	360	0	0	0
0	0				115	205			#N/A	80	#N/A	#N/A	-180	#N/A	#N/A	107.354	6.95667	107.354	467.354	6.95667	-2.075	6.64
117.269	45.2883				110	200			#N/A							0	0	0	360	0	0	0
0	0				105	195			#N/A	85	#N/A	#N/A	180	#N/A	#N/A	117.269	45.2883	117.269	477.269	45.2883	-20.75	40.255
117.378	78.514				100	190			#N/A	85	#N/A	#N/A	-180	#N/A	#N/A	0	0	0	360	0	0	0
0	0				95	185			#N/A							117.378	78.514	117.378	477.378	78.514	-36.105	69.72
117.897	15.9654				90	180	180	180	#N/A	90	1	450	180	5.51317e-14	180	0	0	0	360	0	0	0
0	0				85	175			#N/A	90	1	450	-180	-5.51317e-14	-180	117.897	15.9654	117.897	477.897	15.9654	-7.47	14.11
118.301	18.3822				80	170			#N/A							0	0	0	360	0	0	0
0	0				75	165			#N/A	95	#N/A	#N/A	180	#N/A	#N/A	118.301	18.3822	118.301	478.301	18.3822	-8.715	16.185
119.148	49.4181				70	160			#N/A	95	#N/A	#N/A	-180	#N/A	#N/A	0	0	0	360	0	0	0
0	0				65	155			#N/A							119.148	49.4181	119.148	479.148	49.4181	-24.07	43.16
123.469	89.5487				60	150	150	150	#N/A	100	#N/A	#N/A	180	#N/A	#N/A	0	0	0	360	0	0	0
0	0				55	145			#N/A	100	#N/A	#N/A	-180	#N/A	#N/A	123.469	89.5487	123.469	483.469	89.5487	-49.385	74.7
124.114	15.539				50	140			#N/A							0	0	0	360	0	0	0
0	0				45	135			#N/A	105	#N/A	#N/A	180	#N/A	#N/A	124.114	15.539	124.114	484.114	15.539	-8.715	12.865
126.254	30.8778				40	130			#N/A	105	#N/A	#N/A	-180	#N/A	#N/A	0	0	0	360	0	0	0
0	0				35	125			#N/A							126.254	30.8778	126.254	486.254	30.8778	-18.26	24.9
137.406	69.9026				30	120	120	120	#N/A	110	#N/A	#N/A	180	#N/A	#N/A	0	0	0	360	0	0	0
0	0				25	115			#N/A	110	#N/A	#N/A	-180	#N/A	#N/A	137.406	69.9026	137.406	497.406	69.9026	-51.46	47.31
139.97	54.1984				20	110			#N/A							0	0	0	360	0	0	0
0	0				15	105			#N/A	115	#N/A	#N/A	180	#N/A	#N/A	139.97	54.1984	139.97	499.97	54.1984	-41.5	34.86
141.383	87.1075				10	100			#N/A	115	#N/A	#N/A	-180	#N/A	#N/A	0	0	0	360	0	0	0
0	0				5	95			#N/A							141.383	87.1075	141.383	501.383	87.1075	-68.06	54.365
145.008	30.3943									120	67	120	180	-90	155.885	0	0	0	360	0	0	0
0	0									120	67	120	-180	90	-155.885	145.008	30.3943	145.008	505.008	30.3943	-24.9	17.43
146.821	12.8917															0	0	0	360	0	0	0
0	0									125	#N/A	#N/A	180	#N/A	#N/A	146.821	12.8917	146.821	506.821	12.8917	-10.79	7.055
151.26	29.3449									125	#N/A	#N/A	-180	#N/A	#N/A	0	0	0	360	0	0	0
0	0															151.26	29.3449	151.26	511.26	29.3449	-25.73	14.11
152.85	18.1891									130	#N/A	#N/A	180	#N/A	#N/A	0	0	0	360	0	0	0
0	0									130	#N/A	#N/A	-180	#N/A	#N/A	152.85	18.1891	152.85	512.85	18.1891	-16.185	8.3
157.249	69.7521															0	0	0	360	0	0	0
0	0									135	#N/A	#N/A	180	#N/A	#N/A	157.249	69.7521	157.249	517.249	69.7521	-64.325	26.975
159.864	13.2605									135	#N/A	#N/A	-180	#N/A	#N/A	0	0	0	360	0	0	0
0	0															159.864	13.2605	159.864	519.864	13.2605	-12.45	4.565
161.711	51.5753									140	#N/A	#N/A	180	#N/A	#N/A	0	0	0	360	0	0	0
0	0									140	#N/A	#N/A	-180	#N/A	#N/A	161.711	51.5753	161.711	521.711	51.5753	-48.97	16.185
165.379	9.86444															0	0	0	360	0	0	0
0	0									145	#N/A	#N/A	180	#N/A	#N/A	165.379	9.86444	165.379	525.379	9.86444	-9.545	2.49
169.114	43.9508									145	#N/A	#N/A	-180	#N/A	#N/A	0	0	0	360	0	0	0
0	0															169.114	43.9508	169.114	529.114	43.9508	-43.16	8.3
170.087	43.3928									150	61	150	180	-155.885	90	0	0	0	360	0	0	0
0	0									150	61	150	-180	155.885	-90	170.087	43.3928	170.087	530.087	43.3928	-42.745	7.47
174.54	56.6973															0	0	0	360	0	0	0
0	0									155	#N/A	#N/A	180	#N/A	#N/A	174.54	56.6973	174.54	534.54	56.6973	-56.44	5.395
176.009	71.5535									155	#N/A	#N/A	-180	#N/A	#N/A	0	0	0	360	0	0	0
0	0															176.009	71.5535	176.009	536.009	71.5535	-71.38	4.98
178.172	39.0299									160	#N/A	#N/A	180	#N/A	#N/A	0	0	0	360	0	0	0
0	0									160	#N/A	#N/A	-180	#N/A	#N/A	178.172	39.0299	178.172	538.172	39.0299	-39.01	1.245
178.819	40.2636															0	0	0	360	0	0	0
0	0									165	#N/A	#N/A	180	#N/A	#N/A	178.819	40.2636	178.819	538.819	40.2636	-40.255	0.83
182.095	34.0528									165	#N/A	#N/A	-180	#N/A	#N/A	0	0	0	360	0	0	0
0	0															182.095	34.0528	182.095	542.095	34.0528	-34.03	-1.245
183.991	17.8884									170	#N/A	#N/A	180	#N/A	#N/A	0	0	0	360	0	0	0
0	0									170	#N/A	#N/A	-180	#N/A	#N/A	183.991	17.8884	183.991	543.991	17.8884	-17.845	-1.245
184.371	65.345															0	0	0	360	0	0	0
0	0									175	#N/A	#N/A	180	#N/A	#N/A	184.371	65.345	184.371	544.371	65.345	-65.155	-4.98
185.042	84.9889									175	#N/A	#N/A	-180	#N/A	#N/A	0	0	0	360	0	0	0
0	0															185.042	84.9889	185.042	545.042	84.9889	-84.66	-7.47
185.711	87.5847															0	0	0	360	0	0	0
0	0															185.711	87.5847	185.711	545.711	87.5847	-87.15	-8.715
185.932	96.381															0	0	0	360	0	0	0
0	0															185.932	96.381	185.932	545.932	96.381	-95.865	-9.96
186.459	66.4065															0	0	0	360	0	0	0
0	0															186.459	66.4065	186.459	546.459	66.4065	-65.985	-7.47
191.31	16.9287															0	0	0	360	0	0	0
0	0															191.31	16.9287	191.31	551.31	16.9287	-16.6	-3.32
194.889	108.213															0	0	0	360	0	0	0
0	0															194.889	108.213	194.889	554.889	108.213	-104.58	-27.805
196.468	68.8075															0	0	0	360	0	0	0
0	0															196.468	68.8075	196.468	556.468	68.8075	-65.985	-19.505
197.003	52.5102															0	0	0	360	0	0	0
0	0															197.003	52.5102	197.003	557.003	52.5102	-50.215	-15.355
197.307	59.9858															0	0	0	360	0	0	0
0	0															197.307	59.9858	197.307	557.307	59.9858	-57.27	-17.845
198.947	29.3977															0	0	0	360	0	0	0
0	0															198.947	29.3977	198.947	558.947	29.3977	-27.805	-9.545
199.44	29.9261															0	0	0	360	0	0	0
0	0															199.44	29.9261	199.44	559.44	29.9261	-28.22	-9.96
202.751	55.8017															0	0	0	360	0	0	0
0	0															202.751	55.8017	202.751	562.751	55.8017	-51.46	-21.58
205.089	79.2748															0	0	0	360	0	0	0
0	0															205.089	79.2748	205.089	565.089	79.2748	-71.795	-33.615
208.61	5.19994															0	0	0	360	0	0	0
0	0															208.61	5.19994	208.61	568.61	5.19994	-4.565	-2.49
208.926	18.0179															0	0	0	360	0	0	0
0	0															208.926	18.0179	208.926	568.926	18.0179	-15.77	-8.715
210.411	66.4065															0	0	0	360	0	0	0
0	0															210.411	66.4065	210.411	570.411	66.4065	-57.27	-33.615
210.691	74.8025															0	0	0	360	0	0	0
0	0															210.691	74.8025	210.691	570.691	74.8025	-64.325	-38.18
212.607	67.0003															0	0	0	360	0	0	0
0	0															212.607	67.0003	212.607	572.607	67.0003	-56.44	-36.105
214.061	35.5667															0	0	0	360	0	0	0
0	0															214.061	35.5667	214.061	574.061	35.5667	-29.465	-19.92
214.574	74.5939															0	0	0	360	0	0	0
0	0															214.574	74.5939	214.574	574.574	74.5939	-61.42	-42.33
215.218	25.9068															0	0	0	360	0	0	0
0	0															215.218	25.9068	215.218	575.218	25.9068	-21.165	-14.94
216.8	67.8941															0	0	0	360	0	0	0
0	0															216.8	67.8941	216.8	576.8	67.8941	-54.365	-40.67
218.788	86.7836															0	0	0	360	0	0	0
0	0															218.788	86.7836	218.788	578.788	86.7836	-67.645	-54.365
219.732	41.5518															0	0	0	360	0	0	0
0	0															219.732	41.5518	219.732	579.732	41.5518	-31.955	-26.56
220.321	82.735															0	0	0	360	0	0	0
0	0															220.321	82.735	220.321	580.321	82.735	-63.08	-53.535
220.815	24.1272															0	0	0	360	0	0	0
0	0															220.815	24.1272	220.815	580.815	24.1272	-18.26	-15.77
220.914	16.475															0	0	0	360	0	0	0
0	0															220.914	16.475	220.914	580.914	16.475	-12.45	-10.79
222.948	90.1468															0	0	0	360	0	0	0
0	0															222.948	90.1468	222.948	582.948	90.1468	-65.985	-61.42
225.466	36.0955															0	0	0	360	0	0	0
0	0															225.466	36.0955	225.466	585.466	36.0955	-25.315	-25.73
226.888	106.874															0	0	0	360	0	0	0
0	0															226.888	106.874	226.888	586.888	106.874	-73.04	-78.02
228.814	44.1151															0	0	0	360	0	0	0
0	0															228.814	44.1151	228.814	588.814	44.1151	-29.05	-33.2
232.431	6.80651															0	0	0	360	0	0	0
0	0															232.431	6.80651	232.431	592.431	6.80651	-4.15	-5.395
233.865	32.3727															0	0	0	360	0	0	0
0	0															233.865	32.3727	233.865	593.865	32.3727	-19.09	-26.145
237.56	58.0244															0	0	0	360	0	0	0
0	0															237.56	58.0244	237.56	597.56	58.0244	-31.125	-48.97
242.65	54.1984															0	0	0	360	0	0	0
0	0															242.65	54.1984	242.65	602.65	54.1984	-24.9	-48.14
245.556	55.1591															0	0	0	360	0	0	0
0	0															245.556	55.1591	245.556	605.556	55.1591	-22.825	-50.215
246.501	20.8163															0	0	0	360	0	0	0
0	0															246.501	20.8163	246.501	606.501	20.8163	-8.3	-19.09
249.91	113.565															0	0	0	360	0	0	0
0	0															249.91	113.565	249.91	609.91	113.565	-39.01	-106.655
250.547	103.429															0	0	0	360	0	0	0
0	0															250.547	103.429	250.547	610.547	103.429	-34.445	-97.525
253.254	48.9718															0	0	0	360	0	0	0
0	0															253.254	48.9718	253.254	613.254	48.9718	-14.11	-46.895
258.768	59.6576															0	0	0	360	0	0	0
0	0															258.768	59.6576	258.768	618.768	59.6576	-11.62	-58.515
262.011	23.8868															0	0	0	360	0	0	0
0	0															262.011	23.8868	262.011	622.011	23.8868	-3.32	-23.655
265.249	160.326															0	0	0	360	0	0	0
0	0															265.249	160.326	265.249	625.249	160.326	-13.28	-159.775
284.237	28.6861															0	0	0	360	0	0	0
0	0															284.237	28.6861	284.237	644.237	28.6861	7.055	-27.805
287.103	22.5784															0	0	0	360	0	0	0
0	0															287.103	22.5784	287.103	647.103	22.5784	6.64	-21.58
293.412	87.733															0	0	0	360	0	0	0
0	0															293.412	87.733	293.412	653.412	87.733	34.86	-80.51
294.64	110.491															0	0	0	360	0	0	0
0	0															294.64	110.491	294.64	654.64	110.491	46.065	-100.43
294.874	50.3178															0	0	0	360	0	0	0
0	0															294.874	50.3178	294.874	654.874	50.3178	21.165	-45.65
297.979	15.0377															0	0	0	360	0	0	0
0	0															297.979	15.0377	297.979	657.979	15.0377	7.055	-13.28
298.811	37.8902															0	0	0	360	0	0	0
0	0															298.811	37.8902	298.811	658.811	37.8902	18.26	-33.2
304.38	28.6621															0	0	0	360	0	0	0
0	0															304.38	28.6621	304.38	664.38	28.6621	16.185	-23.655
308.797	27.1564															0	0	0	360	0	0	0
0	0															308.797	27.1564	308.797	668.797	27.1564	17.015	-21.165
311.634	49.9726															0	0	0	360	0	0	0
0	0															311.634	49.9726	311.634	671.634	49.9726	33.2	-37.35
311.987	55.8325															0	0	0	360	0	0	0
0	0															311.987	55.8325	311.987	671.987	55.8325	37.35	-41.5
319.276	62.9734															0	0	0	360	0	0	0
0	0															319.276	62.9734	319.276	679.276	62.9734	47.725	-41.085
319.785	133.692															0	0	0	360	0	0	0
0	0															319.785	133.692	319.785	679.785	133.692	102.09	-86.32
321.116	16.5272															0	0	0	360	0	0	0
0	0															321.116	16.5272	321.116	681.116	16.5272	12.865	-10.375
327.68	24.0628															0	0	0	360	0	0	0
0	0															327.68	24.0628	327.68	687.68	24.0628	20.335	-12.865
331.39	20.7997															0	0	0	360	0	0	0
0	0															331.39	20.7997	331.39	691.39	20.7997	18.26	-9.96
333.558	86.6724															0	0	0	360	0	0	0
0	0															333.558	86.6724	333.558	693.558	86.6724	77.605	-38.595
338.199	53.6362															0	0	0	360	0	0	0
0	0															338.199	53.6362	338.199	698.199	53.6362	49.8	-19.92
345.579	14.9975															0	0	0	360	0	0	0
0	0															345.579	14.9975	345.579	705.579	14.9975	14.525	-3.735
347.56	57.7969															0	0	0	360	0	0	0
0	0															347.56	57.7969	347.56	707.56	57.7969	56.44	-12.45
350.018	52.6723															0	0	0	360	0	0	0
0	0															350.018	52.6723	350.018	710.018	52.6723	51.875	-9.13
355.342	56.2107															0	0	0	360	0	0	0
0	0															355.342	56.2107	355.342	715.342	56.2107	56.025	-4.565
355.446	47.0435															0	0	0	360	0	0	0
0	0															355.446	47.0435	355.446	715.446	47.0435	46.895	-3.735
356.666	42.8175															0	0	0	360	0	0	0
0	0															356.666	42.8175	356.666	716.666	42.8175	42.745	-2.49
357.153	75.2078															0	0	0	360	0	0	0
0	0															357.153	75.2078	357.153	717.153	75.2078	75.115	-3.735
358.636	17.4349															0	0	0	360	0	0	0
0	0															358.636	17.4349	358.636	718.636	17.4349	17.43	-0.415
358.755	95.4726															0	0	0	360	0	0	0
0	0															358.755	95.4726	358.755	718.755	95.4726	95.45	-2.075
																0	0	0	360	0	0	0
Angle After	Net Displacement After (µm)
0	0		Interval	30					PLRPLT_BASE						PLRPLT_SPOKES							Net Displacement After (µm)
18.6369	111.681		NIntervals	12	360	90	90	90	0	0	19	360	180	180	-4.41053e-14	0	0	0	360	0	0	0
0	0		Value	0.833333	355	85			163.03	0	19	360	-180	-180	4.41053e-14	18.6369	111.681	18.6369	378.637	111.681	105.825	35.69
27.9371	31.003		MinAxisValue	0	350	80			#N/A							0	0	0	360	0	0	0
0	0		MaxAxisValue	180	345	75			#N/A	5	#N/A	#N/A	180	#N/A	#N/A	27.9371	31.003	27.9371	387.937	31.003	27.39	14.525
28.4956	82.6361		Radius	180	340	70			#N/A	5	#N/A	#N/A	-180	#N/A	#N/A	0	0	0	360	0	0	0
0	0		Clockwise	FALSE	335	65			#N/A							28.4956	82.6361	28.4956	388.496	82.6361	72.625	39.425
32.0054	19.5755		StartAngle	270	330	60	60	60	#N/A	10	#N/A	#N/A	180	#N/A	#N/A	0	0	0	360	0	0	0
0	0		Radians	FALSE	325	55			#N/A	10	#N/A	#N/A	-180	#N/A	#N/A	32.0054	19.5755	32.0054	392.005	19.5755	16.6	10.375
34.3803	19.108		ReverseAxis	FALSE	320	50			#N/A							0	0	0	360	0	0	0
0	0		Display Spokes	TRUE	315	45			#N/A	15	#N/A	#N/A	180	#N/A	#N/A	34.3803	19.108	34.3803	394.38	19.108	15.77	10.79
45	93.9038		Display Spoke Labels	TRUE	310	40			#N/A	15	#N/A	#N/A	-180	#N/A	#N/A	0	0	0	360	0	0	0
0	0		Display Gridlines	TRUE	305	35			#N/A							45	93.9038	45	405	93.9038	66.4	66.4
55.2441	24.7508		Display Data Lines	TRUE	300	30	30	30	#N/A	20	#N/A	#N/A	180	#N/A	#N/A	0	0	0	360	0	0	0
0	0		Display Data Markers	FALSE	295	25			#N/A	20	#N/A	#N/A	-180	#N/A	#N/A	55.2441	24.7508	55.2441	415.244	24.7508	14.11	20.335
56.3099	4.48891		Display Legend	FALSE	290	20			#N/A							0	0	0	360	0	0	0
0	0		Display Axis	TRUE	285	15			#N/A	25	#N/A	#N/A	180	#N/A	#N/A	56.3099	4.48891	56.3099	416.31	4.48891	2.49	3.735
56.7529	44.6602		MinDataValue	0	280	10			#N/A	25	#N/A	#N/A	-180	#N/A	#N/A	0	0	0	360	0	0	0
0	0		MaxDataValue	163.03	275	5			#N/A							56.7529	44.6602	56.7529	416.753	44.6602	24.485	37.35
57.0948	42.0155		DataRange	='Net Displacement'!$A$262:$B$481	270	0	0	0	#N/A	30	13	390	180	155.885	90	0	0	0	360	0	0	0
0	0		DataChanged	FALSE	265	355			#N/A	30	13	390	-180	-155.885	-90	57.0948	42.0155	57.0948	417.095	42.0155	22.825	35.275
65.8978	34.5523		LegendPosition	1	260	350			#N/A							0	0	0	360	0	0	0
0	0			FALSE	255	345			#N/A	35	#N/A	#N/A	180	#N/A	#N/A	65.8978	34.5523	65.8978	425.898	34.5523	14.11	31.54
69.5505	26.1318			0	250	340			#N/A	35	#N/A	#N/A	-180	#N/A	#N/A	0	0	0	360	0	0	0
0	0			360	245	335			#N/A							69.5505	26.1318	69.5505	429.55	26.1318	9.13	24.485
76.4091	77.7059				240	330	330	330	#N/A	40	#N/A	#N/A	180	#N/A	#N/A	0	0	0	360	0	0	0
0	0				235	325			#N/A	40	#N/A	#N/A	-180	#N/A	#N/A	76.4091	77.7059	76.4091	436.409	77.7059	18.26	75.53
76.6755	16.2063				230	320			#N/A							0	0	0	360	0	0	0
0	0				225	315			#N/A	45	#N/A	#N/A	180	#N/A	#N/A	76.6755	16.2063	76.6755	436.675	16.2063	3.735	15.77
76.8771	69.4589				220	310			#N/A	45	#N/A	#N/A	-180	#N/A	#N/A	0	0	0	360	0	0	0
0	0				215	305			#N/A							76.8771	69.4589	76.8771	436.877	69.4589	15.77	67.645
82.7197	94.9706				210	300	300	300	#N/A	50	#N/A	#N/A	180	#N/A	#N/A	0	0	0	360	0	0	0
0	0				205	295			#N/A	50	#N/A	#N/A	-180	#N/A	#N/A	82.7197	94.9706	82.7197	442.72	94.9706	12.035	94.205
96.8817	48.4893				200	290			#N/A							0	0	0	360	0	0	0
0	0				195	285			#N/A	55	#N/A	#N/A	180	#N/A	#N/A	96.8817	48.4893	96.8817	456.882	48.4893	-5.81	48.14
97.8291	33.5124				190	280			#N/A	55	#N/A	#N/A	-180	#N/A	#N/A	0	0	0	360	0	0	0
0	0				185	275			#N/A							97.8291	33.5124	97.8291	457.829	33.5124	-4.565	33.2
99.1623	13.0313				180	270	270	270	#N/A	60	7	420	180	90	155.885	0	0	0	360	0	0	0
0	0				175	265			#N/A	60	7	420	-180	-90	-155.885	99.1623	13.0313	99.1623	459.162	13.0313	-2.075	12.865
103.069	23.858				170	260			#N/A							0	0	0	360	0	0	0
0	0				165	255			#N/A	65	#N/A	#N/A	180	#N/A	#N/A	103.069	23.858	103.069	463.069	23.858	-5.395	23.24
106.912	64.1964				160	250			#N/A	65	#N/A	#N/A	-180	#N/A	#N/A	0	0	0	360	0	0	0
0	0				155	245			#N/A							106.912	64.1964	106.912	466.912	64.1964	-18.675	61.42
113.199	18.9633				150	240	240	240	#N/A	70	#N/A	#N/A	180	#N/A	#N/A	0	0	0	360	0	0	0
0	0				145	235			#N/A	70	#N/A	#N/A	-180	#N/A	#N/A	113.199	18.9633	113.199	473.199	18.9633	-7.47	17.43
116.771	51.5954				140	230			#N/A							0	0	0	360	0	0	0
0	0				135	225			#N/A	75	#N/A	#N/A	180	#N/A	#N/A	116.771	51.5954	116.771	476.771	51.5954	-23.24	46.065
118.496	16.5272				130	220			#N/A	75	#N/A	#N/A	-180	#N/A	#N/A	0	0	0	360	0	0	0
0	0				125	215			#N/A							118.496	16.5272	118.496	478.496	16.5272	-7.885	14.525
121.103	58.6458				120	210	210	210	#N/A	80	#N/A	#N/A	180	#N/A	#N/A	0	0	0	360	0	0	0
0	0				115	205			#N/A	80	#N/A	#N/A	-180	#N/A	#N/A	121.103	58.6458	121.103	481.103	58.6458	-30.295	50.215
126.545	43.9077				110	200			#N/A							0	0	0	360	0	0	0
0	0				105	195			#N/A	85	#N/A	#N/A	180	#N/A	#N/A	126.545	43.9077	126.545	486.545	43.9077	-26.145	35.275
129.207	20.3519				100	190			#N/A	85	#N/A	#N/A	-180	#N/A	#N/A	0	0	0	360	0	0	0
0	0				95	185			#N/A							129.207	20.3519	129.207	489.207	20.3519	-12.865	15.77
131.941	38.4967				90	180	180	180	#N/A	90	1	450	180	5.51317e-14	180	0	0	0	360	0	0	0
0	0				85	175			#N/A	90	1	450	-180	-5.51317e-14	-180	131.941	38.4967	131.941	491.941	38.4967	-25.73	28.635
133.264	19.3765				80	170			#N/A							0	0	0	360	0	0	0
0	0				75	165			#N/A	95	#N/A	#N/A	180	#N/A	#N/A	133.264	19.3765	133.264	493.264	19.3765	-13.28	14.11
137.193	69.0111				70	160			#N/A	95	#N/A	#N/A	-180	#N/A	#N/A	0	0	0	360	0	0	0
0	0				65	155			#N/A							137.193	69.0111	137.193	497.193	69.0111	-50.63	46.895
138.323	45.5613				60	150	150	150	#N/A	100	#N/A	#N/A	180	#N/A	#N/A	0	0	0	360	0	0	0
0	0				55	145			#N/A	100	#N/A	#N/A	-180	#N/A	#N/A	138.323	45.5613	138.323	498.323	45.5613	-34.03	30.295
139.086	24.7125				50	140			#N/A							0	0	0	360	0	0	0
0	0				45	135			#N/A	105	#N/A	#N/A	180	#N/A	#N/A	139.086	24.7125	139.086	499.086	24.7125	-18.675	16.185
146.31	55.3632				40	130			#N/A	105	#N/A	#N/A	-180	#N/A	#N/A	0	0	0	360	0	0	0
0	0				35	125			#N/A							146.31	55.3632	146.31	506.31	55.3632	-46.065	30.71
147.6	25.5587				30	120	120	120	#N/A	110	#N/A	#N/A	180	#N/A	#N/A	0	0	0	360	0	0	0
0	0				25	115			#N/A	110	#N/A	#N/A	-180	#N/A	#N/A	147.6	25.5587	147.6	507.6	25.5587	-21.58	13.695
149.744	5.76536				20	110			#N/A							0	0	0	360	0	0	0
0	0				15	105			#N/A	115	#N/A	#N/A	180	#N/A	#N/A	149.744	5.76536	149.744	509.744	5.76536	-4.98	2.905
151.928	28.22				10	100			#N/A	115	#N/A	#N/A	-180	#N/A	#N/A	0	0	0	360	0	0	0
0	0				5	95			#N/A							151.928	28.22	151.928	511.928	28.22	-24.9	13.28
155.758	77.8277									120	67	120	180	-90	155.885	0	0	0	360	0	0	0
0	0									120	67	120	-180	90	-155.885	155.758	77.8277	155.758	515.758	77.8277	-70.965	31.955
159.444	99.2813															0	0	0	360	0	0	0
0	0									125	#N/A	#N/A	180	#N/A	#N/A	159.444	99.2813	159.444	519.444	99.2813	-92.96	34.86
160.531	138.212									125	#N/A	#N/A	-180	#N/A	#N/A	0	0	0	360	0	0	0
0	0															160.531	138.212	160.531	520.531	138.212	-130.31	46.065
162.857	87.2932									130	#N/A	#N/A	180	#N/A	#N/A	0	0	0	360	0	0	0
0	0									130	#N/A	#N/A	-180	#N/A	#N/A	162.857	87.2932	162.857	522.857	87.2932	-83.415	25.73
169.796	84.3339															0	0	0	360	0	0	0
0	0									135	#N/A	#N/A	180	#N/A	#N/A	169.796	84.3339	169.796	529.796	84.3339	-83	14.94
169.967	54.7879									135	#N/A	#N/A	-180	#N/A	#N/A	0	0	0	360	0	0	0
0	0															169.967	54.7879	169.967	529.967	54.7879	-53.95	9.545
173.66	86.4337									140	#N/A	#N/A	180	#N/A	#N/A	0	0	0	360	0	0	0
0	0									140	#N/A	#N/A	-180	#N/A	#N/A	173.66	86.4337	173.66	533.66	86.4337	-85.905	9.545
173.718	91.0166															0	0	0	360	0	0	0
0	0									145	#N/A	#N/A	180	#N/A	#N/A	173.718	91.0166	173.718	533.718	91.0166	-90.47	9.96
176.055	12.0636									145	#N/A	#N/A	-180	#N/A	#N/A	0	0	0	360	0	0	0
0	0															176.055	12.0636	176.055	536.055	12.0636	-12.035	0.83
177.089	49.0333									150	61	150	180	-155.885	90	0	0	0	360	0	0	0
0	0									150	61	150	-180	155.885	-90	177.089	49.0333	177.089	537.089	49.0333	-48.97	2.49
177.19	67.7264															0	0	0	360	0	0	0
0	0									155	#N/A	#N/A	180	#N/A	#N/A	177.19	67.7264	177.19	537.19	67.7264	-67.645	3.32
179.008	95.8794									155	#N/A	#N/A	-180	#N/A	#N/A	0	0	0	360	0	0	0
0	0															179.008	95.8794	179.008	539.008	95.8794	-95.865	1.66
181.206	118.301									160	#N/A	#N/A	180	#N/A	#N/A	0	0	0	360	0	0	0
0	0									160	#N/A	#N/A	-180	#N/A	#N/A	181.206	118.301	181.206	541.206	118.301	-118.275	-2.49
183.409	97.6979															0	0	0	360	0	0	0
0	0									165	#N/A	#N/A	180	#N/A	#N/A	183.409	97.6979	183.409	543.409	97.6979	-97.525	-5.81
183.879	24.5412									165	#N/A	#N/A	-180	#N/A	#N/A	0	0	0	360	0	0	0
0	0															183.879	24.5412	183.879	543.879	24.5412	-24.485	-1.66
186.311	90.6041									170	#N/A	#N/A	180	#N/A	#N/A	0	0	0	360	0	0	0
0	0									170	#N/A	#N/A	-180	#N/A	#N/A	186.311	90.6041	186.311	546.311	90.6041	-90.055	-9.96
186.411	37.1674															0	0	0	360	0	0	0
0	0									175	#N/A	#N/A	180	#N/A	#N/A	186.411	37.1674	186.411	546.411	37.1674	-36.935	-4.15
189.8	46.326									175	#N/A	#N/A	-180	#N/A	#N/A	0	0	0	360	0	0	0
0	0															189.8	46.326	189.8	549.8	46.326	-45.65	-7.885
190.62	13.5114															0	0	0	360	0	0	0
0	0															190.62	13.5114	190.62	550.62	13.5114	-13.28	-2.49
191.619	45.3339															0	0	0	360	0	0	0
0	0															191.619	45.3339	191.619	551.619	45.3339	-44.405	-9.13
192.078	97.1862															0	0	0	360	0	0	0
0	0															192.078	97.1862	192.078	552.078	97.1862	-95.035	-20.335
192.095	77.2446															0	0	0	360	0	0	0
0	0															192.095	77.2446	192.095	552.095	77.2446	-75.53	-16.185
193.325	32.4125															0	0	0	360	0	0	0
0	0															193.325	32.4125	193.325	553.325	32.4125	-31.54	-7.47
195.698	65.955															0	0	0	360	0	0	0
0	0															195.698	65.955	195.698	555.698	65.955	-63.495	-17.845
196.587	20.3519															0	0	0	360	0	0	0
0	0															196.587	20.3519	196.587	556.587	20.3519	-19.505	-5.81
198.579	52.1003															0	0	0	360	0	0	0
0	0															198.579	52.1003	198.579	558.579	52.1003	-49.385	-16.6
201.038	28.9014															0	0	0	360	0	0	0
0	0															201.038	28.9014	201.038	561.038	28.9014	-26.975	-10.375
202.036	18.8037															0	0	0	360	0	0	0
0	0															202.036	18.8037	202.036	562.036	18.8037	-17.43	-7.055
202.797	31.0613															0	0	0	360	0	0	0
0	0															202.797	31.0613	202.797	562.797	31.0613	-28.635	-12.035
204.031	104.963															0	0	0	360	0	0	0
0	0															204.031	104.963	204.031	564.031	104.963	-95.865	-42.745
204.944	19.6808															0	0	0	360	0	0	0
0	0															204.944	19.6808	204.944	564.944	19.6808	-17.845	-8.3
207.867	40.8411															0	0	0	360	0	0	0
0	0															207.867	40.8411	207.867	567.867	40.8411	-36.105	-19.09
208.009	66.278															0	0	0	360	0	0	0
0	0															208.009	66.278	208.009	568.009	66.278	-58.515	-31.125
208.443	67.9638															0	0	0	360	0	0	0
0	0															208.443	67.9638	208.443	568.443	67.9638	-59.76	-32.37
210.7	30.8889															0	0	0	360	0	0	0
0	0															210.7	30.8889	210.7	570.7	30.8889	-26.56	-15.77
213.378	84.4849															0	0	0	360	0	0	0
0	0															213.378	84.4849	213.378	573.378	84.4849	-70.55	-46.48
213.69	5.98522															0	0	0	360	0	0	0
0	0															213.69	5.98522	213.69	573.69	5.98522	-4.98	-3.32
214.216	25.0929															0	0	0	360	0	0	0
0	0															214.216	25.0929	214.216	574.216	25.0929	-20.75	-14.11
214.737	107.061															0	0	0	360	0	0	0
0	0															214.737	107.061	214.737	574.737	107.061	-87.98	-61.005
216.298	58.1859															0	0	0	360	0	0	0
0	0															216.298	58.1859	216.298	576.298	58.1859	-46.895	-34.445
217.875	33.1221															0	0	0	360	0	0	0
0	0															217.875	33.1221	217.875	577.875	33.1221	-26.145	-20.335
223.913	108.302															0	0	0	360	0	0	0
0	0															223.913	108.302	223.913	583.913	108.302	-78.02	-75.115
239.931	54.6667															0	0	0	360	0	0	0
0	0															239.931	54.6667	239.931	599.931	54.6667	-27.39	-47.31
244.306	48.8168															0	0	0	360	0	0	0
0	0															244.306	48.8168	244.306	604.306	48.8168	-21.165	-43.99
248.311	39.3025															0	0	0	360	0	0	0
0	0															248.311	39.3025	248.311	608.311	39.3025	-14.525	-36.52
250.145	31.7685															0	0	0	360	0	0	0
0	0															250.145	31.7685	250.145	610.145	31.7685	-10.79	-29.88
259.38	20.2671															0	0	0	360	0	0	0
0	0															259.38	20.2671	259.38	619.38	20.2671	-3.735	-19.92
265.515	21.23															0	0	0	360	0	0	0
0	0															265.515	21.23	265.515	625.515	21.23	-1.66	-21.165
270	5.81															0	0	0	360	0	0	0
0	0															270	5.81	270	630	5.81	-2.49134e-15	-5.81
276.033	51.3293															0	0	0	360	0	0	0
0	0															276.033	51.3293	276.033	636.033	51.3293	5.395	-51.045
276.52	14.6195															0	0	0	360	0	0	0
0	0															276.52	14.6195	276.52	636.52	14.6195	1.66	-14.525
278.232	98.5404															0	0	0	360	0	0	0
0	0															278.232	98.5404	278.232	638.232	98.5404	14.11	-97.525
278.902	69.7299															0	0	0	360	0	0	0
0	0															278.902	69.7299	278.902	638.902	69.7299	10.79	-68.89
280.709	163.03															0	0	0	360	0	0	0
0	0															280.709	163.03	280.709	640.709	163.03	30.295	-160.19
281.725	44.9275															0	0	0	360	0	0	0
0	0															281.725	44.9275	281.725	641.725	44.9275	9.13	-43.99
288.741	24.5412															0	0	0	360	0	0	0
0	0															288.741	24.5412	288.741	648.741	24.5412	7.885	-23.24
294.88	94.6937															0	0	0	360	0	0	0
0	0															294.88	94.6937	294.88	654.88	94.6937	39.84	-85.905
302.58	100.962															0	0	0	360	0	0	0
0	0															302.58	100.962	302.58	662.58	100.962	54.365	-85.075
303.465	88.0524															0	0	0	360	0	0	0
0	0															303.465	88.0524	303.465	663.465	88.0524	48.555	-73.455
304.624	21.1813															0	0	0	360	0	0	0
0	0															304.624	21.1813	304.624	664.624	21.1813	12.035	-17.43
305.134	13.7013															0	0	0	360	0	0	0
0	0															305.134	13.7013	305.134	665.134	13.7013	7.885	-11.205
309.289	53.0843															0	0	0	360	0	0	0
0	0															309.289	53.0843	309.289	669.289	53.0843	33.615	-41.085
310.426	44.158															0	0	0	360	0	0	0
0	0															310.426	44.158	310.426	670.426	44.158	28.635	-33.615
311.974	133.412															0	0	0	360	0	0	0
0	0															311.974	133.412	311.974	671.974	133.412	89.225	-99.185
315.651	51.6504															0	0	0	360	0	0	0
0	0															315.651	51.6504	315.651	675.651	51.6504	36.935	-36.105
343.523	30.7268															0	0	0	360	0	0	0
0	0															343.523	30.7268	343.523	703.523	30.7268	29.465	-8.715
344.189	48.7391															0	0	0	360	0	0	0
0	0															344.189	48.7391	344.189	704.189	48.7391	46.895	-13.28
346.239	20.9359															0	0	0	360	0	0	0
0	0															346.239	20.9359	346.239	706.239	20.9359	20.335	-4.98
347.396	136.93															0	0	0	360	0	0	0
0	0															347.396	136.93	347.396	707.396	136.93	133.63	-29.88
350.395	27.3585															0	0	0	360	0	0	0
0	0															350.395	27.3585	350.395	710.395	27.3585	26.975	-4.565
355.764	11.2357															0	0	0	360	0	0	0
0	0															355.764	11.2357	355.764	715.764	11.2357	11.205	-0.83
357.161	50.2767															0	0	0	360	0	0	0
0	0															357.161	50.2767	357.161	717.161	50.2767	50.215	-2.49
358.668	17.8498															0	0	0	360	0	0	0
0	0															358.668	17.8498	358.668	718.668	17.8498	17.845	-0.415
																0	0	0	360	0	0	0

## Sheet: Figure 6F Raw - Row
12/10/2017 Right Row 1
Angle Before	163.072	205.133	252.597	187.927	262.632	86.3322																															Collated Data
Angle After	66.1135	219.207	30.9638	21.2092	61.7503	159.528	319.086	255.677																													Angle Before	Angle After	Net Displacement Before (µm)	Net Displacement After (µm)
Net Displacement Before (µm)	29.9318	74.2607	29.1388	33.1013	48.5408	32.4364																															163.072	66.1135	29.9318	31.7712
Net Displacement After (µm)	31.7712	40.7039	43.5572	29.8252	94.6937	99.67	16.475	20.1307																													205.133	219.207	74.2607	40.7039
																																					252.597	30.9638	29.1388	43.5572
																																					187.927	21.2092	33.1013	29.8252
19/10/2017 Left Row 1																																					262.632	61.7503	48.5408	94.6937
Angle Before	254.419	359.052	0.326582	219.134	211.759	222.647	242.622	260.319	209.954	226.423	230.12	118.443	266.514	196.415	209.401	210.24	302.811	237.885																			86.3322	159.528	32.4364	99.67
Angle After	88.4234	1.02517	180.587	107.164	123.795	98.9726	97.1772	324.462	100.491	101.899	174.898	228.284	79.8085	81.6168	255.797	116.792	49.3323	154.841																			254.419	319.086	44.8065	16.475
Net Displacement Before (µm)	44.8065	12.9717	63.3959	86.1382	143.496	128.639	26.1713	71.5692	113.039	94.5198	82.2004	33.9819	81.9065	104.265	60.0202	107.122	37.5271	92.115																			359.052	255.677	12.9717	20.1307
Net Displacement After (µm)	45.2521	53.1864	98.8127	171.566	125.344	15.9654	112.935	35.6996	56.9776	118.752	23.3325	71.7194	37.5271	39.8508	69.3497	46.9556	38.8463	121.043																			0.326582	88.4234	63.3959	45.2521
																																					219.134	1.02517	86.1382	53.1864
																																					211.759	180.587	143.496	98.8127
19/10/2017 Right Row 1																																					222.647	107.164	128.639	171.566
Angle Before	231.812	209.604	214.439	234.345	217.51	171.254	231.153	226.602	220.601	201.086	213.843	193.888	240.255	226.548	211.64	214.895																					242.622	123.795	26.1713	125.344
Angle After	329.036	53.1301	87.1659	138.559	64.7989	294.057	331.871	69.3209	34.1359	134.549	90	304.38	84.2894	63.5563	86.1345	95.0694	29.9315	121.866																			260.319	98.9726	71.5692	15.9654
Net Displacement Before (µm)	86.5919	21.0016	88.0592	70.4828	74.2896	38.2093	79.3953	83.9593	72.6961	141.885	86.4406	77.8045	113.758	43.4464	48.2579	60.2108																					209.954	97.1772	113.039	112.935
Net Displacement After (µm)	26.6183	53.95	125.899	61.4494	46.7829	50.9014	74.8221	90.49	29.5817	74.5384	114.125	28.6621	50.0484	87.6004	123.12	51.6621	15.8027	90.3995																			226.423	324.462	94.5198	35.6996
																																					230.12	100.491	82.2004	56.9776
																																					118.443	101.899	33.9819	118.752
05/12/2017 Right Row 1																																					266.514	174.898	81.9065	23.3325
Angle Before	251.042	246.898	237.503	195.237	201.297	266.332	246.413	237.181	182.447	170.87	182.743	268.34	264.447	237.619	141.411	150.222	177.221	162.457	165.051	315	265.764	250.917	226.71														196.415	228.284	104.265	71.7194
Angle After	127.437	214.695	235.152	304.259	78.0917	143.13	245.601	177.064	214.439	347.784	260.352	353.29	282.011	29.1343	66.1813	64.0412	168.996	17.1027	122.045	108.06	144.888	53.3439	260.762	139.321	32.4326	182.941	90	317.406	116.244	98.2113	97.1604	153.905	291.615				209.401	79.8085	60.0202	37.5271
Net Displacement Before (µm)	57.4831	64.5188	71.8382	115.272	78.8391	32.4364	32.1511	68.1472	48.5993	23.5382	69.3845	28.647	60.0418	80.5912	105.125	89.4111	42.7953	134.925	88.4846	38.7353	67.4142	81.2394	78.6794														210.24	81.6168	107.122	39.8508
Net Displacement After (µm)	142.684	85.3024	108.216	127.537	62.3468	58.1	44.2029	97.2376	17.6118	41.1876	42.0954	49.7256	39.8832	57.9635	50.3537	35.0792	15.2198	33.8677	64.1373	100.397	32.4683	22.2442	69.7953	66.2143	47.2025	105.134	31.955	34.9513	99.4798	165.623	83.2341	45.2864	70.9759				302.811	255.797	37.5271	69.3497
																																					237.885	116.792	92.115	46.9556
																																					231.812	49.3323	86.5919	38.8463
																																					209.604	154.841	21.0016	121.043
																																					214.439	329.036	88.0592	26.6183
																																					234.345	53.1301	70.4828	53.95
																																					217.51	87.1659	74.2896	125.899
																																					171.254	138.559	38.2093	61.4494
																																					231.153	64.7989	79.3953	46.7829
																																					226.602	294.057	83.9593	50.9014
																																					220.601	331.871	72.6961	74.8221
																																					201.086	69.3209	141.885	90.49
																																					213.843	34.1359	86.4406	29.5817
																																					193.888	134.549	77.8045	74.5384
																																					240.255	90	113.758	114.125
																																					226.548	304.38	43.4464	28.6621
																																					211.64	84.2894	48.2579	50.0484
																																					214.895	63.5563	60.2108	87.6004
																																					251.042	86.1345	57.4831	123.12
																																					246.898	95.0694	64.5188	51.6621
																																					237.503	29.9315	71.8382	15.8027
																																					195.237	121.866	115.272	90.3995
																																					201.297	127.437	78.8391	142.684
																																					266.332	214.695	32.4364	85.3024
																																					246.413	235.152	32.1511	108.216
																																					237.181	304.259	68.1472	127.537
																																					182.447	78.0917	48.5993	62.3468
																																					170.87	143.13	23.5382	58.1
																																					182.743	245.601	69.3845	44.2029
																																					268.34	177.064	28.647	97.2376
																																					264.447	214.439	60.0418	17.6118
																																					237.619	347.784	80.5912	41.1876
																																					141.411	260.352	105.125	42.0954
																																					150.222	353.29	89.4111	49.7256
																																					177.221	282.011	42.7953	39.8832
																																					162.457	29.1343	134.925	57.9635
																																					165.051	66.1813	88.4846	50.3537
																																					315	64.0412	38.7353	35.0792
																																					265.764	168.996	67.4142	15.2198
																																					250.917	17.1027	81.2394	33.8677
																																					226.71	122.045	78.6794	64.1373
																																						108.06		100.397
																																						144.888		32.4683
																																						53.3439		22.2442
																																						260.762		69.7953
																																						139.321		66.2143
																																						32.4326		47.2025
																																						182.941		105.134
																																						90		31.955
																																						317.406		34.9513
																																						116.244		99.4798
																																						98.2113		165.623
																																						97.1604		83.2341
																																						153.905		45.2864
																																						291.615		70.9759

## Sheet: Figure 6F Overall - Row
Angle Before	Net Displacement Before (µm)
0	180		Interval	30					PLRPLT_BASE						PLRPLT_SPOKES							Net Displacement Before (µm)
0.326582	63.3959		NIntervals	12	360	90	90	90	0	0	19	360	180	180	-4.41053e-14	0	180	0	360	180	180
0	0		Value	0.833333	355	85			180	0	19	360	-180	-180	4.41053e-14	0.326582	63.3959	0.326582	360.327	63.3959	63.3949	0.361351
86.3322	32.4364		MinAxisValue	0	350	80			#N/A							0	0	0	360	0	0	0
0	0		MaxAxisValue	180	345	75			#N/A	5	#N/A	#N/A	180	#N/A	#N/A	86.3322	32.4364	86.3322	446.332	32.4364	2.075	32.37
118.443	33.9819		Radius	180	340	70			#N/A	5	#N/A	#N/A	-180	#N/A	#N/A	0	0	0	360	0	0	0
0	0		Clockwise	FALSE	335	65			#N/A							118.443	33.9819	118.443	478.443	33.9819	-16.185	29.88
141.411	105.125		StartAngle	270	330	60	60	60	#N/A	10	#N/A	#N/A	180	#N/A	#N/A	0	0	0	360	0	0	0
0	0		Radians	FALSE	325	55			#N/A	10	#N/A	#N/A	-180	#N/A	#N/A	141.411	105.125	141.411	501.411	105.125	-82.17	65.57
150.222	89.4111		ReverseAxis	FALSE	320	50			#N/A							0	0	0	360	0	0	0
0	0		Display Spokes	TRUE	315	45			#N/A	15	#N/A	#N/A	180	#N/A	#N/A	150.222	89.4111	150.222	510.222	89.4111	-77.605	44.405
162.457	134.925		Display Spoke Labels	TRUE	310	40			#N/A	15	#N/A	#N/A	-180	#N/A	#N/A	0	0	0	360	0	0	0
0	0		Display Gridlines	TRUE	305	35			#N/A							162.457	134.925	162.457	522.457	134.925	-128.65	40.67
163.072	29.9318		Display Data Lines	TRUE	300	30	30	30	#N/A	20	#N/A	#N/A	180	#N/A	#N/A	0	0	0	360	0	0	0
0	0		Display Data Markers	FALSE	295	25			#N/A	20	#N/A	#N/A	-180	#N/A	#N/A	163.072	29.9318	163.072	523.072	29.9318	-28.635	8.715
165.051	88.4846		Display Legend	FALSE	290	20			#N/A							0	0	0	360	0	0	0
0	0		Display Axis	TRUE	285	15			#N/A	25	#N/A	#N/A	180	#N/A	#N/A	165.051	88.4846	165.051	525.051	88.4846	-85.49	22.825
170.87	23.5382		MinDataValue	0	280	10			#N/A	25	#N/A	#N/A	-180	#N/A	#N/A	0	0	0	360	0	0	0
0	0		MaxDataValue	180	275	5			#N/A							170.87	23.5382	170.87	530.87	23.5382	-23.24	3.735
171.254	38.2093		DataRange	='Net Displacement'!$A$1:$B$128	270	0	0	0	#N/A	30	13	390	180	155.885	90	0	0	0	360	0	0	0
0	0		DataChanged	FALSE	265	355			#N/A	30	13	390	-180	-155.885	-90	171.254	38.2093	171.254	531.254	38.2093	-37.765	5.81
177.221	42.7953		LegendPosition	1	260	350			#N/A							0	0	0	360	0	0	0
0	0			FALSE	255	345			#N/A	35	#N/A	#N/A	180	#N/A	#N/A	177.221	42.7953	177.221	537.221	42.7953	-42.745	2.075
182.447	48.5993			0	250	340			#N/A	35	#N/A	#N/A	-180	#N/A	#N/A	0	0	0	360	0	0	0
0	0			360	245	335			#N/A							182.447	48.5993	182.447	542.447	48.5993	-48.555	-2.075
182.743	69.3845				240	330	330	330	#N/A	40	#N/A	#N/A	180	#N/A	#N/A	0	0	0	360	0	0	0
0	0				235	325			#N/A	40	#N/A	#N/A	-180	#N/A	#N/A	182.743	69.3845	182.743	542.743	69.3845	-69.305	-3.32
187.927	33.1013				230	320			#N/A							0	0	0	360	0	0	0
0	0				225	315			#N/A	45	#N/A	#N/A	180	#N/A	#N/A	187.927	33.1013	187.927	547.927	33.1013	-32.785	-4.565
193.888	77.8045				220	310			#N/A	45	#N/A	#N/A	-180	#N/A	#N/A	0	0	0	360	0	0	0
0	0				215	305			#N/A							193.888	77.8045	193.888	553.888	77.8045	-75.53	-18.675
195.237	115.272				210	300	300	300	#N/A	50	#N/A	#N/A	180	#N/A	#N/A	0	0	0	360	0	0	0
0	0				205	295			#N/A	50	#N/A	#N/A	-180	#N/A	#N/A	195.237	115.272	195.237	555.237	115.272	-111.22	-30.295
196.415	104.265				200	290			#N/A							0	0	0	360	0	0	0
0	0				195	285			#N/A	55	#N/A	#N/A	180	#N/A	#N/A	196.415	104.265	196.415	556.415	104.265	-100.015	-29.465
201.086	141.885				190	280			#N/A	55	#N/A	#N/A	-180	#N/A	#N/A	0	0	0	360	0	0	0
0	0				185	275			#N/A							201.086	141.885	201.086	561.086	141.885	-132.385	-51.045
201.297	78.8391				180	270	270	270	#N/A	60	7	420	180	90	155.885	0	0	0	360	0	0	0
0	0				175	265			#N/A	60	7	420	-180	-90	-155.885	201.297	78.8391	201.297	561.297	78.8391	-73.455	-28.635
205.133	74.2607				170	260			#N/A							0	0	0	360	0	0	0
0	0				165	255			#N/A	65	#N/A	#N/A	180	#N/A	#N/A	205.133	74.2607	205.133	565.133	74.2607	-67.23	-31.54
209.401	60.0202				160	250			#N/A	65	#N/A	#N/A	-180	#N/A	#N/A	0	0	0	360	0	0	0
0	0				155	245			#N/A							209.401	60.0202	209.401	569.401	60.0202	-52.29	-29.465
209.604	21.0016				150	240	240	240	#N/A	70	#N/A	#N/A	180	#N/A	#N/A	0	0	0	360	0	0	0
0	0				145	235			#N/A	70	#N/A	#N/A	-180	#N/A	#N/A	209.604	21.0016	209.604	569.604	21.0016	-18.26	-10.375
209.954	113.039				140	230			#N/A							0	0	0	360	0	0	0
0	0				135	225			#N/A	75	#N/A	#N/A	180	#N/A	#N/A	209.954	113.039	209.954	569.954	113.039	-97.94	-56.44
210.24	107.122				130	220			#N/A	75	#N/A	#N/A	-180	#N/A	#N/A	0	0	0	360	0	0	0
0	0				125	215			#N/A							210.24	107.122	210.24	570.24	107.122	-92.545	-53.95
211.64	48.2579				120	210	210	210	#N/A	80	#N/A	#N/A	180	#N/A	#N/A	0	0	0	360	0	0	0
0	0				115	205			#N/A	80	#N/A	#N/A	-180	#N/A	#N/A	211.64	48.2579	211.64	571.64	48.2579	-41.085	-25.315
211.759	143.496				110	200			#N/A							0	0	0	360	0	0	0
0	0				105	195			#N/A	85	#N/A	#N/A	180	#N/A	#N/A	211.759	143.496	211.759	571.759	143.496	-122.01	-75.53
213.843	86.4406				100	190			#N/A	85	#N/A	#N/A	-180	#N/A	#N/A	0	0	0	360	0	0	0
0	0				95	185			#N/A							213.843	86.4406	213.843	573.843	86.4406	-71.795	-48.14
214.439	88.0592				90	180	180	180	#N/A	90	1	450	180	5.51317e-14	180	0	0	0	360	0	0	0
0	0				85	175			#N/A	90	1	450	-180	-5.51317e-14	-180	214.439	88.0592	214.439	574.439	88.0592	-72.625	-49.8
214.895	60.2108				80	170			#N/A							0	0	0	360	0	0	0
0	0				75	165			#N/A	95	#N/A	#N/A	180	#N/A	#N/A	214.895	60.2108	214.895	574.895	60.2108	-49.385	-34.445
217.51	74.2896				70	160			#N/A	95	#N/A	#N/A	-180	#N/A	#N/A	0	0	0	360	0	0	0
0	0				65	155			#N/A							217.51	74.2896	217.51	577.51	74.2896	-58.93	-45.235
219.134	86.1382				60	150	150	150	#N/A	100	#N/A	#N/A	180	#N/A	#N/A	0	0	0	360	0	0	0
0	0				55	145			#N/A	100	#N/A	#N/A	-180	#N/A	#N/A	219.134	86.1382	219.134	579.134	86.1382	-66.815	-54.365
220.601	72.6961				50	140			#N/A							0	0	0	360	0	0	0
0	0				45	135			#N/A	105	#N/A	#N/A	180	#N/A	#N/A	220.601	72.6961	220.601	580.601	72.6961	-55.195	-47.31
222.647	128.639				40	130			#N/A	105	#N/A	#N/A	-180	#N/A	#N/A	0	0	0	360	0	0	0
0	0				35	125			#N/A							222.647	128.639	222.647	582.647	128.639	-94.62	-87.15
226.423	94.5198				30	120	120	120	#N/A	110	#N/A	#N/A	180	#N/A	#N/A	0	0	0	360	0	0	0
0	0				25	115			#N/A	110	#N/A	#N/A	-180	#N/A	#N/A	226.423	94.5198	226.423	586.423	94.5198	-65.155	-68.475
226.548	43.4464				20	110			#N/A							0	0	0	360	0	0	0
0	0				15	105			#N/A	115	#N/A	#N/A	180	#N/A	#N/A	226.548	43.4464	226.548	586.548	43.4464	-29.88	-31.54
226.602	83.9593				10	100			#N/A	115	#N/A	#N/A	-180	#N/A	#N/A	0	0	0	360	0	0	0
0	0				5	95			#N/A							226.602	83.9593	226.602	586.602	83.9593	-57.685	-61.005
226.71	78.6794									120	67	120	180	-90	155.885	0	0	0	360	0	0	0
0	0									120	67	120	-180	90	-155.885	226.71	78.6794	226.71	586.71	78.6794	-53.95	-57.27
230.12	82.2004															0	0	0	360	0	0	0
0	0									125	#N/A	#N/A	180	#N/A	#N/A	230.12	82.2004	230.12	590.12	82.2004	-52.705	-63.08
231.153	79.3953									125	#N/A	#N/A	-180	#N/A	#N/A	0	0	0	360	0	0	0
0	0															231.153	79.3953	231.153	591.153	79.3953	-49.8	-61.835
231.812	86.5919									130	#N/A	#N/A	180	#N/A	#N/A	0	0	0	360	0	0	0
0	0									130	#N/A	#N/A	-180	#N/A	#N/A	231.812	86.5919	231.812	591.812	86.5919	-53.535	-68.06
234.345	70.4828															0	0	0	360	0	0	0
0	0									135	#N/A	#N/A	180	#N/A	#N/A	234.345	70.4828	234.345	594.345	70.4828	-41.085	-57.27
237.181	68.1472									135	#N/A	#N/A	-180	#N/A	#N/A	0	0	0	360	0	0	0
0	0															237.181	68.1472	237.181	597.181	68.1472	-36.935	-57.27
237.503	71.8382									140	#N/A	#N/A	180	#N/A	#N/A	0	0	0	360	0	0	0
0	0									140	#N/A	#N/A	-180	#N/A	#N/A	237.503	71.8382	237.503	597.503	71.8382	-38.595	-60.59
237.619	80.5912															0	0	0	360	0	0	0
0	0									145	#N/A	#N/A	180	#N/A	#N/A	237.619	80.5912	237.619	597.619	80.5912	-43.16	-68.06
237.885	92.115									145	#N/A	#N/A	-180	#N/A	#N/A	0	0	0	360	0	0	0
0	0															237.885	92.115	237.885	597.885	92.115	-48.97	-78.02
240.255	113.758									150	61	150	180	-155.885	90	0	0	0	360	0	0	0
0	0									150	61	150	-180	155.885	-90	240.255	113.758	240.255	600.255	113.758	-56.44	-98.77
242.622	26.1713															0	0	0	360	0	0	0
0	0									155	#N/A	#N/A	180	#N/A	#N/A	242.622	26.1713	242.622	602.622	26.1713	-12.035	-23.24
246.413	32.1511									155	#N/A	#N/A	-180	#N/A	#N/A	0	0	0	360	0	0	0
0	0															246.413	32.1511	246.413	606.413	32.1511	-12.865	-29.465
246.898	64.5188									160	#N/A	#N/A	180	#N/A	#N/A	0	0	0	360	0	0	0
0	0									160	#N/A	#N/A	-180	#N/A	#N/A	246.898	64.5188	246.898	606.898	64.5188	-25.315	-59.345
250.917	81.2394															0	0	0	360	0	0	0
0	0									165	#N/A	#N/A	180	#N/A	#N/A	250.917	81.2394	250.917	610.917	81.2394	-26.56	-76.775
251.042	57.4831									165	#N/A	#N/A	-180	#N/A	#N/A	0	0	0	360	0	0	0
0	0															251.042	57.4831	251.042	611.042	57.4831	-18.675	-54.365
252.597	29.1388									170	#N/A	#N/A	180	#N/A	#N/A	0	0	0	360	0	0	0
0	0									170	#N/A	#N/A	-180	#N/A	#N/A	252.597	29.1388	252.597	612.597	29.1388	-8.715	-27.805
254.419	44.8065															0	0	0	360	0	0	0
0	0									175	#N/A	#N/A	180	#N/A	#N/A	254.419	44.8065	254.419	614.419	44.8065	-12.035	-43.16
260.319	71.5692									175	#N/A	#N/A	-180	#N/A	#N/A	0	0	0	360	0	0	0
0	0															260.319	71.5692	260.319	620.319	71.5692	-12.035	-70.55
262.632	48.5408															0	0	0	360	0	0	0
0	0															262.632	48.5408	262.632	622.632	48.5408	-6.225	-48.14
264.447	60.0418															0	0	0	360	0	0	0
0	0															264.447	60.0418	264.447	624.447	60.0418	-5.81	-59.76
265.764	67.4142															0	0	0	360	0	0	0
0	0															265.764	67.4142	265.764	625.764	67.4142	-4.98	-67.23
266.332	32.4364															0	0	0	360	0	0	0
0	0															266.332	32.4364	266.332	626.332	32.4364	-2.075	-32.37
266.514	81.9065															0	0	0	360	0	0	0
0	0															266.514	81.9065	266.514	626.514	81.9065	-4.98	-81.755
268.34	28.647															0	0	0	360	0	0	0
0	0															268.34	28.647	268.34	628.34	28.647	-0.83	-28.635
302.811	37.5271															0	0	0	360	0	0	0
0	0															302.811	37.5271	302.811	662.811	37.5271	20.335	-31.54
315	38.7353															0	0	0	360	0	0	0
0	0															315	38.7353	315	675	38.7353	27.39	-27.39
359.052	12.9717															0	0	0	360	0	0	0
0	0															359.052	12.9717	359.052	719.052	12.9717	12.9699	-0.214631
																0	0	0	360	0	0	0
Angle After	Net Displacement After (µm)
0	0		Interval	30					PLRPLT_BASE						PLRPLT_SPOKES							#REF!
1.02517	53.1864		NIntervals	12	360	90	90	90	0	0	19	360	180	180	-4.41053e-14	0	0	0	360	0	0	0
0	0		Value	0.833333	355	85			171.566	0	19	360	-180	-180	4.41053e-14	1.02517	53.1864	1.02517	361.025	53.1864	53.1779	0.951589
17.1027	33.8677		MinAxisValue	0	350	80			#N/A							0	0	0	360	0	0	0
0	0		MaxAxisValue	180	345	75			#N/A	5	#N/A	#N/A	180	#N/A	#N/A	17.1027	33.8677	17.1027	377.103	33.8677	32.37	9.96
21.2092	29.8252		Radius	180	340	70			#N/A	5	#N/A	#N/A	-180	#N/A	#N/A	0	0	0	360	0	0	0
0	0		Clockwise	FALSE	335	65			#N/A							21.2092	29.8252	21.2092	381.209	29.8252	27.805	10.79
29.1343	57.9635		StartAngle	270	330	60	60	60	#N/A	10	#N/A	#N/A	180	#N/A	#N/A	0	0	0	360	0	0	0
0	0		Radians	FALSE	325	55			#N/A	10	#N/A	#N/A	-180	#N/A	#N/A	29.1343	57.9635	29.1343	389.134	57.9635	50.63	28.22
29.9315	15.8027		ReverseAxis	FALSE	320	50			#N/A							0	0	0	360	0	0	0
0	0		Display Spokes	TRUE	315	45			#N/A	15	#N/A	#N/A	180	#N/A	#N/A	29.9315	15.8027	29.9315	389.932	15.8027	13.695	7.885
30.9638	43.5572		Display Spoke Labels	TRUE	310	40			#N/A	15	#N/A	#N/A	-180	#N/A	#N/A	0	0	0	360	0	0	0
0	0		Display Gridlines	TRUE	305	35			#N/A							30.9638	43.5572	30.9638	390.964	43.5572	37.35	22.41
32.4326	47.2025		Display Data Lines	TRUE	300	30	30	30	#N/A	20	#N/A	#N/A	180	#N/A	#N/A	0	0	0	360	0	0	0
0	0		Display Data Markers	FALSE	295	25			#N/A	20	#N/A	#N/A	-180	#N/A	#N/A	32.4326	47.2025	32.4326	392.433	47.2025	39.84	25.315
34.1359	29.5817		Display Legend	FALSE	290	20			#N/A							0	0	0	360	0	0	0
0	0		Display Axis	TRUE	285	15			#N/A	25	#N/A	#N/A	180	#N/A	#N/A	34.1359	29.5817	34.1359	394.136	29.5817	24.485	16.6
49.3323	38.8463		MinDataValue	0	280	10			#N/A	25	#N/A	#N/A	-180	#N/A	#N/A	0	0	0	360	0	0	0
0	0		MaxDataValue	171.566	275	5			#N/A							49.3323	38.8463	49.3323	409.332	38.8463	25.315	29.465
53.1301	53.95		DataRange	='Net Displacement'!$A$137:$B$292	270	0	0	0	#N/A	30	13	390	180	155.885	90	0	0	0	360	0	0	0
0	0		DataChanged	FALSE	265	355			#N/A	30	13	390	-180	-155.885	-90	53.1301	53.95	53.1301	413.13	53.95	32.37	43.16
53.3439	22.2442		LegendPosition	1	260	350			#N/A							0	0	0	360	0	0	0
0	0			FALSE	255	345			#N/A	35	#N/A	#N/A	180	#N/A	#N/A	53.3439	22.2442	53.3439	413.344	22.2442	13.28	17.845
61.7503	94.6937			0	250	340			#N/A	35	#N/A	#N/A	-180	#N/A	#N/A	0	0	0	360	0	0	0
0	0			360	245	335			#N/A							61.7503	94.6937	61.7503	421.75	94.6937	44.82	83.415
63.5563	87.6004				240	330	330	330	#N/A	40	#N/A	#N/A	180	#N/A	#N/A	0	0	0	360	0	0	0
0	0				235	325			#N/A	40	#N/A	#N/A	-180	#N/A	#N/A	63.5563	87.6004	63.5563	423.556	87.6004	39.01	78.435
64.0412	35.0792				230	320			#N/A							0	0	0	360	0	0	0
0	0				225	315			#N/A	45	#N/A	#N/A	180	#N/A	#N/A	64.0412	35.0792	64.0412	424.041	35.0792	15.355	31.54
64.7989	46.7829				220	310			#N/A	45	#N/A	#N/A	-180	#N/A	#N/A	0	0	0	360	0	0	0
0	0				215	305			#N/A							64.7989	46.7829	64.7989	424.799	46.7829	19.92	42.33
66.1135	31.7712				210	300	300	300	#N/A	50	#N/A	#N/A	180	#N/A	#N/A	0	0	0	360	0	0	0
0	0				205	295			#N/A	50	#N/A	#N/A	-180	#N/A	#N/A	66.1135	31.7712	66.1135	426.114	31.7712	12.865	29.05
66.1813	50.3537				200	290			#N/A							0	0	0	360	0	0	0
0	0				195	285			#N/A	55	#N/A	#N/A	180	#N/A	#N/A	66.1813	50.3537	66.1813	426.181	50.3537	20.335	46.065
69.3209	90.49				190	280			#N/A	55	#N/A	#N/A	-180	#N/A	#N/A	0	0	0	360	0	0	0
0	0				185	275			#N/A							69.3209	90.49	69.3209	429.321	90.49	31.955	84.66
78.0917	62.3468				180	270	270	270	#N/A	60	7	420	180	90	155.885	0	0	0	360	0	0	0
0	0				175	265			#N/A	60	7	420	-180	-90	-155.885	78.0917	62.3468	78.0917	438.092	62.3468	12.865	61.005
79.8085	37.5271				170	260			#N/A							0	0	0	360	0	0	0
0	0				165	255			#N/A	65	#N/A	#N/A	180	#N/A	#N/A	79.8085	37.5271	79.8085	439.808	37.5271	6.64	36.935
81.6168	39.8508				160	250			#N/A	65	#N/A	#N/A	-180	#N/A	#N/A	0	0	0	360	0	0	0
0	0				155	245			#N/A							81.6168	39.8508	81.6168	441.617	39.8508	5.81	39.425
84.2894	50.0484				150	240	240	240	#N/A	70	#N/A	#N/A	180	#N/A	#N/A	0	0	0	360	0	0	0
0	0				145	235			#N/A	70	#N/A	#N/A	-180	#N/A	#N/A	84.2894	50.0484	84.2894	444.289	50.0484	4.98	49.8
86.1345	123.12				140	230			#N/A							0	0	0	360	0	0	0
0	0				135	225			#N/A	75	#N/A	#N/A	180	#N/A	#N/A	86.1345	123.12	86.1345	446.135	123.12	8.3	122.84
87.1659	125.899				130	220			#N/A	75	#N/A	#N/A	-180	#N/A	#N/A	0	0	0	360	0	0	0
0	0				125	215			#N/A							87.1659	125.899	87.1659	447.166	125.899	6.225	125.745
88.4234	45.2521				120	210	210	210	#N/A	80	#N/A	#N/A	180	#N/A	#N/A	0	0	0	360	0	0	0
0	0				115	205			#N/A	80	#N/A	#N/A	-180	#N/A	#N/A	88.4234	45.2521	88.4234	448.423	45.2521	1.245	45.235
90	114.125				110	200			#N/A							0	0	0	360	0	0	0
0	0				105	195			#N/A	85	#N/A	#N/A	180	#N/A	#N/A	90	114.125	90	450	114.125	3.4955e-14	114.125
90	31.955				100	190			#N/A	85	#N/A	#N/A	-180	#N/A	#N/A	0	0	0	360	0	0	0
0	0				95	185			#N/A							90	31.955	90	450	31.955	9.7874e-15	31.955
95.0694	51.6621				90	180	180	180	#N/A	90	1	450	180	5.51317e-14	180	0	0	0	360	0	0	0
0	0				85	175			#N/A	90	1	450	-180	-5.51317e-14	-180	95.0694	51.6621	95.0694	455.069	51.6621	-4.565	51.46
97.1604	83.2341				80	170			#N/A							0	0	0	360	0	0	0
0	0				75	165			#N/A	95	#N/A	#N/A	180	#N/A	#N/A	97.1604	83.2341	97.1604	457.16	83.2341	-10.375	82.585
97.1772	112.935				70	160			#N/A	95	#N/A	#N/A	-180	#N/A	#N/A	0	0	0	360	0	0	0
0	0				65	155			#N/A							97.1772	112.935	97.1772	457.177	112.935	-14.11	112.05
98.2113	165.623				60	150	150	150	#N/A	100	#N/A	#N/A	180	#N/A	#N/A	0	0	0	360	0	0	0
0	0				55	145			#N/A	100	#N/A	#N/A	-180	#N/A	#N/A	98.2113	165.623	98.2113	458.211	165.623	-23.655	163.925
98.9726	15.9654				50	140			#N/A							0	0	0	360	0	0	0
0	0				45	135			#N/A	105	#N/A	#N/A	180	#N/A	#N/A	98.9726	15.9654	98.9726	458.973	15.9654	-2.49	15.77
100.491	56.9776				40	130			#N/A	105	#N/A	#N/A	-180	#N/A	#N/A	0	0	0	360	0	0	0
0	0				35	125			#N/A							100.491	56.9776	100.491	460.491	56.9776	-10.375	56.025
101.899	118.752				30	120	120	120	#N/A	110	#N/A	#N/A	180	#N/A	#N/A	0	0	0	360	0	0	0
0	0				25	115			#N/A	110	#N/A	#N/A	-180	#N/A	#N/A	101.899	118.752	101.899	461.899	118.752	-24.485	116.2
107.164	171.566				20	110			#N/A							0	0	0	360	0	0	0
0	0				15	105			#N/A	115	#N/A	#N/A	180	#N/A	#N/A	107.164	171.566	107.164	467.164	171.566	-50.63	163.925
108.06	100.397				10	100			#N/A	115	#N/A	#N/A	-180	#N/A	#N/A	0	0	0	360	0	0	0
0	0				5	95			#N/A							108.06	100.397	108.06	468.06	100.397	-31.125	95.45
116.244	99.4798									120	67	120	180	-90	155.885	0	0	0	360	0	0	0
0	0									120	67	120	-180	90	-155.885	116.244	99.4798	116.244	476.244	99.4798	-43.99	89.225
116.792	46.9556															0	0	0	360	0	0	0
0	0									125	#N/A	#N/A	180	#N/A	#N/A	116.792	46.9556	116.792	476.792	46.9556	-21.165	41.915
121.866	90.3995									125	#N/A	#N/A	-180	#N/A	#N/A	0	0	0	360	0	0	0
0	0															121.866	90.3995	121.866	481.866	90.3995	-47.725	76.775
122.045	64.1373									130	#N/A	#N/A	180	#N/A	#N/A	0	0	0	360	0	0	0
0	0									130	#N/A	#N/A	-180	#N/A	#N/A	122.045	64.1373	122.045	482.045	64.1373	-34.03	54.365
123.795	125.344															0	0	0	360	0	0	0
0	0									135	#N/A	#N/A	180	#N/A	#N/A	123.795	125.344	123.795	483.795	125.344	-69.72	104.165
127.437	142.684									135	#N/A	#N/A	-180	#N/A	#N/A	0	0	0	360	0	0	0
0	0															127.437	142.684	127.437	487.437	142.684	-86.735	113.295
134.549	74.5384									140	#N/A	#N/A	180	#N/A	#N/A	0	0	0	360	0	0	0
0	0									140	#N/A	#N/A	-180	#N/A	#N/A	134.549	74.5384	134.549	494.549	74.5384	-52.29	53.12
138.559	61.4494															0	0	0	360	0	0	0
0	0									145	#N/A	#N/A	180	#N/A	#N/A	138.559	61.4494	138.559	498.559	61.4494	-46.065	40.67
139.321	66.2143									145	#N/A	#N/A	-180	#N/A	#N/A	0	0	0	360	0	0	0
0	0															139.321	66.2143	139.321	499.321	66.2143	-50.215	43.16
143.13	58.1									150	61	150	180	-155.885	90	0	0	0	360	0	0	0
0	0									150	61	150	-180	155.885	-90	143.13	58.1	143.13	503.13	58.1	-46.48	34.86
144.888	32.4683															0	0	0	360	0	0	0
0	0									155	#N/A	#N/A	180	#N/A	#N/A	144.888	32.4683	144.888	504.888	32.4683	-26.56	18.675
153.905	45.2864									155	#N/A	#N/A	-180	#N/A	#N/A	0	0	0	360	0	0	0
0	0															153.905	45.2864	153.905	513.905	45.2864	-40.67	19.92
154.841	121.043									160	#N/A	#N/A	180	#N/A	#N/A	0	0	0	360	0	0	0
0	0									160	#N/A	#N/A	-180	#N/A	#N/A	154.841	121.043	154.841	514.841	121.043	-109.56	51.46
159.528	99.67															0	0	0	360	0	0	0
0	0									165	#N/A	#N/A	180	#N/A	#N/A	159.528	99.67	159.528	519.528	99.67	-93.375	34.86
168.996	15.2198									165	#N/A	#N/A	-180	#N/A	#N/A	0	0	0	360	0	0	0
0	0															168.996	15.2198	168.996	528.996	15.2198	-14.94	2.905
174.898	23.3325									170	#N/A	#N/A	180	#N/A	#N/A	0	0	0	360	0	0	0
0	0									170	#N/A	#N/A	-180	#N/A	#N/A	174.898	23.3325	174.898	534.898	23.3325	-23.24	2.075
177.064	97.2376															0	0	0	360	0	0	0
0	0									175	#N/A	#N/A	180	#N/A	#N/A	177.064	97.2376	177.064	537.064	97.2376	-97.11	4.98
180.587	98.8127									175	#N/A	#N/A	-180	#N/A	#N/A	0	0	0	360	0	0	0
0	0															180.587	98.8127	180.587	540.587	98.8127	-98.8075	-1.01253
182.941	105.134															0	0	0	360	0	0	0
0	0															182.941	105.134	182.941	542.941	105.134	-104.995	-5.395
214.439	17.6118															0	0	0	360	0	0	0
0	0															214.439	17.6118	214.439	574.439	17.6118	-14.525	-9.96
214.695	85.3024															0	0	0	360	0	0	0
0	0															214.695	85.3024	214.695	574.695	85.3024	-70.135	-48.555
219.207	40.7039															0	0	0	360	0	0	0
0	0															219.207	40.7039	219.207	579.207	40.7039	-31.54	-25.73
228.284	71.7194															0	0	0	360	0	0	0
0	0															228.284	71.7194	228.284	588.284	71.7194	-47.725	-53.535
235.152	108.216															0	0	0	360	0	0	0
0	0															235.152	108.216	235.152	595.152	108.216	-61.835	-88.81
245.601	44.2029															0	0	0	360	0	0	0
0	0															245.601	44.2029	245.601	605.601	44.2029	-18.26	-40.255
255.677	20.1307															0	0	0	360	0	0	0
0	0															255.677	20.1307	255.677	615.677	20.1307	-4.98	-19.505
255.797	69.3497															0	0	0	360	0	0	0
0	0															255.797	69.3497	255.797	615.797	69.3497	-17.015	-67.23
260.352	42.0954															0	0	0	360	0	0	0
0	0															260.352	42.0954	260.352	620.352	42.0954	-7.055	-41.5
260.762	69.7953															0	0	0	360	0	0	0
0	0															260.762	69.7953	260.762	620.762	69.7953	-11.205	-68.89
282.011	39.8832															0	0	0	360	0	0	0
0	0															282.011	39.8832	282.011	642.011	39.8832	8.3	-39.01
291.615	70.9759															0	0	0	360	0	0	0
0	0															291.615	70.9759	291.615	651.615	70.9759	26.145	-65.985
294.057	50.9014															0	0	0	360	0	0	0
0	0															294.057	50.9014	294.057	654.057	50.9014	20.75	-46.48
304.259	127.537															0	0	0	360	0	0	0
0	0															304.259	127.537	304.259	664.259	127.537	71.795	-105.41
304.38	28.6621															0	0	0	360	0	0	0
0	0															304.38	28.6621	304.38	664.38	28.6621	16.185	-23.655
317.406	34.9513															0	0	0	360	0	0	0
0	0															317.406	34.9513	317.406	677.406	34.9513	25.73	-23.655
319.086	16.475															0	0	0	360	0	0	0
0	0															319.086	16.475	319.086	679.086	16.475	12.45	-10.79
324.462	35.6996															0	0	0	360	0	0	0
0	0															324.462	35.6996	324.462	684.462	35.6996	29.05	-20.75
329.036	26.6183															0	0	0	360	0	0	0
0	0															329.036	26.6183	329.036	689.036	26.6183	22.825	-13.695
331.871	74.8221															0	0	0	360	0	0	0
0	0															331.871	74.8221	331.871	691.871	74.8221	65.985	-35.275
347.784	41.1876															0	0	0	360	0	0	0
0	0															347.784	41.1876	347.784	707.784	41.1876	40.255	-8.715
353.29	49.7256															0	0	0	360	0	0	0
0	0															353.29	49.7256	353.29	713.29	49.7256	49.385	-5.81
																0	0	0	360	0	0	0
