# Supplementary material for: Feather arrays are patterned by interacting signalling and cell density waves
Source: PLoS Biol. 2019 Feb 21;17(2):e3000132. doi: 10.1371/journal.pbio.3000132 (PMC6383868; doi:10.1371/journal.pbio.3000132)
Supplement: S7 Data — (XLSX) [file pbio.3000132.s030.xlsx]

## Sheet: Figure 7B - Raw
Chicken 1				Chicken 2				Chicken 3				Chicken 4				Chicken 5
Number of edges	Count	%		Number of edges	Count	%		Number of edges	Count	%		Number of edges	Count			Number of edges	Count	%
4	1	1.49254		4	1	1.88679		4	0	0		4	0	0		4	0	0
5	13	19.403		5	7	13.2075		5	7	15.2174		5	10	21.7391		5	16	18.8235
6	42	62.6866		6	38	71.6981		6	35	76.087		6	33	71.7391		6	58	68.2353
7	11	16.4179		7	7	13.2075		7	4	8.69565		7	3	6.52174		7	11	12.9412
8	0	0		8	0	0		8	0	0		8	0	0		8	0	0
Total	67	100		Total	53	100		Total	46	100		Total	46	100		Total	85	100
Duck 1				Duck 2				Duck 3				Duck 4
Number of edges	Count	%		Number of edges	Count	%		Number of edges	Count	%		Number of edges	Count	%
4	1	1.20482		4	0	0		4	0	0		4	3	3.94737
5	17	20.4819		5	21	20.7921		5	4	6.55738		5	14	18.4211
6	48	57.8313		6	65	64.3564		6	55	90.1639		6	42	55.2632
7	16	19.2771		7	13	12.8713		7	2	3.27869		7	17	22.3684
8	1	1.20482		8	2	1.9802		8	0	0		8	0	0
Total	83	100		Total	101	100		Total	61	100		Total	76	100
Emu 1				Emu 2
Number of edges	Count	%		Number of edges	Count	%
4	3	0.946372		4	9	2.83912
5	76	23.9748		5	70	22.082
6	165	52.0505		6	167	52.6814
7	71	22.3975		7	62	19.5584
8	2	0.630915		8	9	2.83912
Total	317	100		Total	317	100
Ostrich 1				Ostrich 2
Number of edges	Count	%		Number of edges	Count	%
4	1	1.08696		4	1	1.08696
5	25	27.1739		5	20	21.7391
6	41	44.5652		6	51	55.4348
7	25	27.1739		7	19	20.6522
8	0	0		8	1	1.08696
Total	92	100		Total	92	100

## Sheet: Figure 7B - Overall
	Collated
	Number of edges	Chicken (%)	Duck (%)	Emu (%)	Ostrich (%)
	4	0.675866	1.28805	1.89274	1.08696
	5	17.6781	16.5631	23.0284	24.4565
	6	70.0892	66.9037	52.3659	50
	7	11.5568	14.4489	20.9779	23.913
	8	0	0.796254	1.73502	0.543478
	Total	100	100	100	100
	Chicken Proportion of Voronoi Cells
	4	5	6	7	8
Number of edges	4	5	6	7	8
	1.49254	19.403	62.6866	16.4179	0
	1.88679	13.2075	71.6981	13.2075	0
	0	15.2174	76.087	8.69565	0
	0	21.7391	71.7391	6.52174	0
	0	18.8235	68.2353	12.9412	0
	0.675866	17.6781	70.0892	11.5568	0
	Duck Proportion of Voronoi Cells
	4	5	6	7	8
Number of edges	4	5	6	7	8
	1.20482	20.4819	57.8313	19.2771	1.20482
	0	20.7921	64.3564	12.8713	1.9802
	0	6.55738	90.1639	3.27869	0
	3.94737	18.4211	55.2632	22.3684	0
	1.28805	16.5631	66.9037	14.4489	0.796254
	Emu Proportion of Voronoi Cells
	4	5	6	7	8
Number of edges	4	5	6	7	8
	0.946372	23.9748	52.0505	22.3975	0.630915
	2.83912	22.082	52.6814	19.5584	2.83912
	1.89274	23.0284	52.3659	20.9779	1.73502
	Ostrich Proportion of Voronoi Cells
	4	5	6	7	8
Number of edges	4	5	6	7	8
	1.08696	27.1739	44.5652	27.1739	0
	1.08696	21.7391	55.4348	20.6522	1.08696
	1.08696	24.4565	50	23.913	0.543478
