# Supplementary material for: Feather arrays are patterned by interacting signalling and cell density waves
Source: PLoS Biol. 2019 Feb 21;17(2):e3000132. doi: 10.1371/journal.pbio.3000132 (PMC6383868; doi:10.1371/journal.pbio.3000132)
Supplement: S8 Data — (XLSX) [file pbio.3000132.s031.xlsx]

## Sheet: Fig 8E E4.5 Raw
E4.5
	Embryo 1				Embryo 2				Embryo 3
	Section 1		Section 2		Section 1		Section 2		Section 1		Section 2			E4.5
	Left	Right	Left	Right	Left	Right	Left	Right	Left	Right	Left	Right			Embryo 1 Average	Embryo 2 Average	Embryo 3 Average			E4.5 Average
0	26	26	28	28	32	32	29	29	34	45	38	38		0	27	30.5	38.75		0	32.0833
100	29	31	40	24	45	45	41	44	42	45	32	38		100	31	43.75	39.25		100	38
200	34	30	38	44	47	42	47	40	50	43	40	40		200	36.5	44	43.25		200	41.25
300	43	37	48	36	59	51	47	51	50	42	53	43		300	41	52	47		300	46.6667
400	47	48	41	47	43	46	44	38	53	45	50	53		400	45.75	42.75	50.25		400	46.25
500	44	52	47	52	50	51	44	45	60	49	52	43		500	48.75	47.5	51		500	49.0833
600	50	43	48	57	56	58	55	47	49	50	58	49		600	49.5	54	51.5		600	51.6667
	All measurements represent number of nuclei

## Sheet: Fig 8E E5.5 Raw
E5.5
	Embryo 1				Embryo 2				Embryo 3
	Section 1		Section 2		Section 1		Section 2		Section 1		Section 2			E5.5
	Left	Right	Left	Right	Left	Right	Left	Right	Left	Right	Left	Right			Embryo 1 Average	Embryo 2 Average	Embryo 3 Average			E5.5 Average
0	39	39	60	60	37	37	53	53	46	46	47	47		0	49.5	45	46.5		0	47
100	40	42	46	48	46	46	54	50	42	38	39	47		100	44	49	41.5		100	44.8333
200	44	42	49	51	49	36	57	57	47	44	45	41		200	46.5	49.75	44.25		200	46.8333
300	44	44	49	45	48	40	50	51	34	38	49	35		300	45.5	47.25	39		300	43.9167
400	39	46	57	52	44	42	49	51	47	43	54	39		400	48.5	46.5	45.75		400	46.9167
500	43	45	49	52	35	42	52	57	47	37	49	35		500	47.25	46.5	42		500	45.25
600	39	36	58	47	37	36	48	50	51	42	39	40		600	45	42.75	43		600	43.5833
700	37	46	48	54	43	39	47	45	44	36	49	40		700	46.25	43.5	42.25		700	44
800	51	44	49	61	35	40	54	51	43	42	56	42		800	51.25	45	45.75		800	47.3333
900	42	20	52	46	39	45	53	53	48	48	55	56		900	40	47.5	51.75		900	46.4167
	All measurements represent number of nuclei

## Sheet: Fig 8E E6.5 Raw
E6.5
	Embryo 1				Embryo 2				Embryo 3
	Section 1		Section 2		Section 1		Section 2		Section 1		Section 2			E6.5
	Left	Right	Left	Right	Left	Right	Left	Right	Left	Right	Left	Right			Embryo 1 Average	Embryo 2 Average	Embryo 3 Average			E6.5 Average
0	42	42	75	75	59	59	59	59	71	71	60	60		0	58.5	59	65.5		0	61
100	33	37	56	46	44	47	51	52	59	63	51	46		100	43	48.5	54.75		100	48.75
200	38	33	44	40	45	42	45	58	53	50	54	43		200	38.75	47.5	50		200	45.4167
300	36	34	50	36	39	45	38	47	38	40	39	35		300	39	42.25	38		300	39.75
400	30	25	41	33	37	37	39	34	46	39	34	27		400	32.25	36.75	36.5		400	35.1667
500	23	25	42	35	31	36	30	30	24	28	38	25		500	31.25	31.75	28.75		500	30.5833
600	26	23	44	33	33	32	34	33	34	25	27	33		600	31.5	33	29.75		600	31.4167
700	29	22	37	37	32	29	35	35	32	24	32	39		700	31.25	32.75	31.75		700	31.9167
800	29	22	30		33	32		29	25	25		29		800	27	31.3333	26.3333		800	28.2222
900	27	24				29		32		31		29		900	25.5	30.5	30		900	28.6667
	All measurements represent number of nuclei

## Sheet: Fig 8E Overall
	Average number of nuclei
	E4.5 (HH23)	E5.5 (HH26)	E6.5 (HH29)
0	32.0833	47	61
100	38	44.8333	48.75
200	41.25	46.8333	45.4167
300	46.6667	43.9167	39.75
400	46.25	46.9167	35.1667
500	49.0833	45.25	30.5833
600	51.6667	43.5833	31.4167
700		44	31.9167
800		47.3333	28.2222
900		46.4167	28.6667

## Sheet: Fig 8F E9 Raw
E9
	Embryo 1
	Section 1		Section 2
	Left	Right	Left	Right			Embryo 1 Average
0	40	40	39	39		0	39.5
100	49	44	41	45		100	44.75
200	52	53	52	58		200	53.75
300	59	56	54	58		300	56.75
400	54	54	49	52		400	52.25
500	50	54	55	54		500	53.25
600	48	44	51	53		600	49
700	55	49	48	55		700	51.75
800	52	51	53	52		800	52
900	47	52	54	48		900	50.25
	All measurements represent number of nuclei

## Sheet: Fig 8F E11 Raw
E11
	Embryo 1
	Section 1		Section 2
	Left	Right	Left	Right			Embryo 1 Average
0	47	47	47	47		0	47
100	46	46	52	47		100	47.75
200	55	52	53	47		200	51.75
300	54	54	50	52		300	52.5
400	52	53	45	47		400	49.25
500	51	55	46	40		500	48
600	48	54	48	50		600	50
700	45	48	45	40		700	44.5
800	38	51	49	43		800	45.25
900	49	48	47	39		900	45.75
1000	46	53	40	38		1000	44.25
1100	47	49	47	44		1100	46.75
1200	49	53	50	34		1200	46.5
1300	43	54	50	45		1300	48
	All measurements represent number of nuclei

## Sheet: Fig 8F E15 Raw
E15
	Embryo 1					Slide F Section 1 Embryo 2					Slide F Section 1 Embryo 3					Slide J Section 1 Embryo 2					Slide J Section 1 Embryo 3
	Section 1		Section 2			Section 1		Section 2			Section 1		Section 2			Section 1		Section 2			Section 1		Section 2			E15
	Left	Right	Left	Right		Left	Right	Left	Right		Left	Right	Left	Right		Left	Right	Left	Right		Left	Right	Left	Right			Embryo 1 Average	Embryo 2 Average	Embryo 3 Average			E15 Average
0	44	44	47	47		34	34	49	49		40	40	36	36		34	34	35	35		40	40	34	34		0	45.5	38	37.5		0	40.3333
100	48	43	43	41		38	30	42	49		46	38	37	35		42	32	42	35		41	33	35	34		100	43.75	38.75	37.375		100	39.9583
200	45	47	42	50		40	34	44	44		40	44	41	45		41	47	44	28		38	37	40	36		200	46	40.25	40.125		200	42.125
300	44	46	47	44		36	33	40	35		36	42	39	38		35	36	32	37		46	37	40	28		300	45.25	35.5	38.25		300	39.6667
400	42	40	44	49		29	44	30	41		42	39	46	38		35	30	33	26		33	32	40	31		400	43.75	33.5	37.625		400	38.2917
500	40	47	54	49		30	44	43	39		45	34	45	36		37	41	41	31		39	33	41	31		500	47.5	38.25	38		500	41.25
600	44	43	48	47		20	26	32	32		46	36	36	30		34	38	36	32		46	38	39	32		600	45.5	31.25	37.875		600	38.2083
700	48	43	49	47		29	35	36	45		42	45	39	32		29	32	40	31		41	46	37	27		700	46.75	34.625	38.625		700	40
800	46	48	48	47		24	25	32	37		46	40	41	37		41	32	33	44		47	33	34	40		800	47.25	33.5	39.75		800	40.1667
900	47	45	46	56		31	28	34	32		49	38	40	31		31	39	34	42		42	30	39	30		900	48.5	33.875	37.375		900	39.9167
1000	47	46	43	46		23	26	31	37		50	35	36	41		26	27	33	41		47	32	39	24		1000	45.5	30.5	38		1000	38
1100	48	44	46	48		24	28	31	39		60	37	39	33		30	32	34	32		54	29	42	33		1100	46.5	31.25	40.875		1100	39.5417
1200	42	44	46	51		25	24	32	37		48	29	40	41		28	37	22	35		44	32	41	-		1200	45.75	30	39.2857		1200	38.3452
1300	46	43	45	47		26	34	34	30		38	41	42	31		18	34	36	29		44	-	35	-		1300	45.25	30.125	38.5		1300	37.9583
1400	47	46	46	44		29	16	26	25		38	52	42	42		37	32	31	30		35	-	29	30		1400	45.75	28.25	38.2857		1400	37.4286
1500	49	39	45	48		24	23	30	27		46	36	35	31		27	33	27	25		42	-	40	-		1500	45.25	27	38.3333		1500	36.8611
1600	39	45	43	45		26	26	28	35		38	33	35	31		28	31	26	-		36	32	34	21		1600	43	28.5714	32.5		1600	34.6905
1700	40	41	46	51		26	27	20	23		39	38	34	21		25	26	29	-		32	28	36	23		1700	44.5	25.1429	31.375		1700	33.6726
1800	42	40	42	50		34	17	26	24		31	31	43	29		29	27	35	-		37	23	30	23		1800	43.5	27.4286	30.875		1800	33.9345
1900	39	39	40	46		29	34	35	26		40	32	34	32		36	24	27	-		35	13	41	19		1900	41	30.1429	30.75		1900	33.9643
	All measurements represent number of nuclei

## Sheet: Fig 8F E16 Raw
E16
	Embryo 1					Slide C Section 1 Embryo 2					Slide C Section 1 Embryo 3			Slide H Section 1 Embryo 2					Slide H Section 1 Embryo 3
	Section 1		Section 2			Section 1		Section 2			Section 1			Section 1		Section 2			Section 1							E16
	Left	Right	Left	Right		Left	Right	Left	Right		Left	Right		Left	Right	Left	Right		Left	Right							Embryo 1 Average	Embryo 2 Average	Embryo 3 Average			E16 Average
0	78	78	79	79		72	72	70	70		64	64		73	73	74	74		55	55						0	78.5	72.25	59.5		0	70.0833
100	70	68	66	65		77	64	81	77		52	51		52	72	64	63		46	54						100	67.25	68.75	50.75		100	62.25
200	69	70	64	64		72	55	80	67		49	43		52	53	61	63		43	54						200	66.75	62.875	47.25		200	58.9583
300	68	65	70	65		73	56	80	57		53	56		58	56	64	60		54	42						300	67	63	51.25		300	60.4167
400	75	63	70	70		56	58	67	62		62	50		59	63	56	57		35	50						400	69.5	59.75	49.25		400	59.5
500	70	61	65	77		63	55	63	57		45	47		49	46	54	53		55	54						500	68.25	55	50.25		500	57.8333
600	57	57	76	79		65	57	71	65		50	53		48	59	71	64		58	48						600	67.25	62.5	52.25		600	60.6667
700	69	67	74	73		62	64	67	64		56	69		57	50	56	59		64	41						700	70.75	59.875	57.5		700	62.7083
800	78	74	64	66		61	62	65	51		49	54		58	70	46	61		70	42						800	70.5	59.25	53.75		800	61.1667
900	76	65	73	58		67	51	79	57		47	56		49	73	58	65		57	40						900	68	62.375	50		900	60.125
1000	70	63	86	76		67	47	67	52		52	39		51	54	51	54		48	36						1000	73.75	55.375	43.75		1000	57.625
1100	68	62	82	68		50	51	56	50		48	56		49	44	39	54		44	44						1100	70	49.125	48		1100	55.7083
1200	79	67	63	64		51	57	46	62		48	49		42	48	40	43		62	38						1200	68.25	48.625	49.25		1200	55.375
1300	69	70	55	63		44	46	52	60		42	47		48	38	50	46		48	34						1300	64.25	48	42.75		1300	51.6667
1400	66	76	66	64		46	47	45	48		40	40		52	41	44	46		46	34						1400	68	46.125	40		1400	51.375
1500	75	67	61	64		48	44	46	42		42	39		53	51	55	64		47	35						1500	66.75	50.375	40.75		1500	52.625
1600	78	66	61	74		46	47	49	51		48	52		42	50	44	39		45	40						1600	69.75	46	46.25		1600	54
1700	65	69	68	65		58	50	61	63		39	50		44	43	43	58		32	47						1700	66.75	52.5	42		1700	53.75
1800	50	68	68	58		69	65	72	63		44	32		44	43	44	63		31	36						1800	61	57.875	35.75		1800	51.5417
1900	57	70	56	58		49	59	51	56		48	36		43	47	40	44		30	41						1900	60.25	48.625	38.75		1900	49.2083
2000	57	79	52	56		37	37	35	45		43	47		53	43	47	43		34	35						2000	61	42.5	39.75		2000	47.75
2100	62	81	70	55		45	49	37	35		34	39		57	45	58	50		29	36						2100	67	47	34.5		2100	49.5
2200	63	84	78	54		39	51	46	48		30	37		53	40	46	41		36	33						2200	69.75	45.5	34		2200	49.75
2300	57	65	62	58		47	41	65	49		36	38		39	43	40	39		32	37						2300	60.5	45.375	35.75		2300	47.2083
2400	58	58	50	49		59	40	63	44		38	37		47	35	46	44		29	30						2400	53.75	47.25	33.5		2400	44.8333
	All measurements represent number of nuclei

## Sheet: Fig 8F E17 Raw
E17
	Embryo 1					Slide G Section 1 Embryo 2					Slide J Section 1 Embryo 2
	Section 1		Section 2			Section 1		Section 2			Section 1		Section 2			E17
	Left	Right	Left	Right		Left	Right	Left	Right		Left	Right	Left	Right			Embryo 1 Average	Embryo 2 Average			E17 Average
0	69	69	64	64		-		67	67		59	59	60	60		0	66.5	62		0	64.25
100	58	68	79	61		76		69	73		62	64	57	64		100	66.5	66.4286		100	66.4643
200	71	64	75	57		69		74	75		69	63	56	72		200	66.75	68.2857		200	67.5179
300	58	66	68	79		65		67	71		72	65	62	69		300	67.75	67.2857		300	67.5179
400	78	66	58	67		56		68	65		76	62	58	58		400	67.25	63.2857		400	65.2679
500	77	62	74	73		48		57	69		54	79	55	56		500	71.5	59.7143		500	65.6071
600	81	62	78	64		46		61	77		48	85	53	73		600	71.25	63.2857		600	67.2679
700	72	64	74	68		48		68	69		50	67	55	68		700	69.5	60.7143		700	65.1071
800	68	64	72	67		56		52	64		40	62	50	60		800	67.75	54.8571		800	61.3036
900	58	63	73	64		53		48	64		49	60	45	72		900	64.5	55.8571		900	60.1786
1000	68	65	63	69		57		52	54		52	54	52	62		1000	66.25	54.7143		1000	60.4821
1100	70	81	70	69		62		58	38		51	46	51	49		1100	72.5	50.7143		1100	61.6071
1200	67	77	57	52		70		64	50		69	52	54	49		1200	63.25	58.2857		1200	60.7679
1300	64	83	60	63		53		61	49		68	47	58	42		1300	67.5	54		1300	60.75
1400	65	62	70	60		84		70	46		54	55	52	45		1400	64.25	58		1400	61.125
1500	70	80	80	71		74		64	48		65	57	71	60		1500	75.25	62.7143		1500	68.9821
1600	71	85	81	72		62		70	50		72	54	73	59		1600	77.25	62.8571		1600	70.0536
1700	62	76	71	83		41		85	60		81	44	80	58		1700	73	64.1429		1700	68.5714
1800	64	58	63	67		47		51	49		38	51	60	41		1800	63	48.1429		1800	55.5714
1900	59	65	58	51		48		46	43		46	48	48	44		1900	58.25	46.1429		1900	52.1964
2000	58	67	55	43		59		44	45		40	47	41	52		2000	55.75	46.8571		2000	51.3036
2100	80	76	60	56		58		48	53		49	67	50	45		2100	68	52.8571		2100	60.4286
2200	99	89	74	55		62		74	75		61	80	78	72		2200	79.25	71.7143		2200	75.4821
2300	94	73	78	83		48		93	67		66	76	95	72		2300	82	73.8571		2300	77.9286
2400	65	67	56	74		34		60	47		48	43	75	51		2400	65.5	51.1429		2400	58.3214
2500	60	64	54	66		46		50	46		47	37	53	49		2500	61	46.8571		2500	53.9286
2600	66	65	56	47		55		40	49		46	49	47	51		2600	58.5	48.1429		2600	53.3214
2700	73	65	47	55		47		55	44		50	61	77	53		2700	60	55.2857		2700	57.6429
	All measurements represent number of nuclei

## Sheet: Fig 8F E18 Raw
E18
	Embryo 1
	Section 1		Section 2		Section 3		Section 4			E18
	Left	Right	Left	Right	Left	Right	Left	Right			Embryo 1 Average
0	72	72	74	74	73	73	74	74		0	73.25
100	77	74	75	75	76	62	66	71		100	72
200	71	61	75	76	61	67	56	64		200	66.375
300	69	50	71	57	59	57	57	63		300	60.375
400	62	60	73	65	55	55	58	57		400	60.625
500	72	61	69	60	59	70	52	65		500	63.5
600	72	60	63	71	58	75	59	62		600	65
700	77	55	59	53	62	77	52	48		700	60.375
800	70	-	53	65	68	70	40	42		800	58.2857
900	57	-	67	53	58	60	50	47		900	56
1000	54	-	74	69	64	63	55	49		1000	61.1429
1100	53	-	68	76	-	51	62	60		1100	61.6667
1200	-	-	71	55	-	56	57	62		1200	60.2
1300	-	-	64	58	74	75	53	63		1300	64.5
1400	74	-	79	47	60	80	54	67		1400	65.8571
1500	81	-	87	65	52	68	50	59		1500	66
1600	52	-	67	69	54	51	64	60		1600	59.5714
1700	48	51	64	53	55	54	45	52		1700	52.75
1800	55	50	63	62	63	59	57	62		1800	58.875
1900	53	55	80	61	58	55	54	65		1900	60.125
2000	51	51	61	78	64	65	63	53		2000	60.75
2100	87	47	59	60	50	80	77	54		2100	64.25
2200	78	70	66	58	62	72	62	65		2200	66.625
2300	57	71	67	65	77	63	70	56		2300	65.75
2400	51	61	62	70	75	66	71	66		2400	65.25
2500	51	55	77	70	75	62	69	64		2500	65.375
2600	54	52	80	65	62	58	63	73		2600	63.375
2700	63	47	72	49	80	75	64	75		2700	65.625
2800	62	58	50	57	74	67	72	58		2800	62.25
2900	46	63	58	67	69	56	69	46		2900	59.25
	All measurements represent number of nuclei

[truncated: 2 more sheets: Fig 8F E20 Raw, Fig 8F Overall]
