# Supplementary material for: Feather arrays are patterned by interacting signalling and cell density waves
Source: PLoS Biol. 2019 Feb 21;17(2):e3000132. doi: 10.1371/journal.pbio.3000132 (PMC6383868; doi:10.1371/journal.pbio.3000132)
Supplement: S9 Data — (XLSX) [file pbio.3000132.s032.xlsx]

## Sheet: S2A Fig ETV5
GAPDH
	Expression Level (Fluorescence)
	Replicate 1	Replicate 2	Replicate 3	Average			Average	SE
Control 1	5884	6059	6240	6061		Control	1	0.0649217		p=	0.00461397
Control 2	3549	3312	3441	3434		FGF9	2.05938	0.173355
Control 3	4749	4204	4760	4571
FGF9 1	3983	3812	3577	3790.67
FGF9 2	3666	3417	3485	3522.67
FGF9 3	4466	4127	4090	4227.67
ETV5
	Expression Level (Fluorescence)
	Replicate 1	Replicate 2	Replicate 3	Average	ETV5 / GAPDH		Normalised
Control 1	6436	6441	6274	6383.67	1.05324	1.01882	1.03378
Control 2	3591	2786	2802	3059.67	0.890992		0.874534
Control 3	4942	5300	5010	5084	1.11223		1.09168
FGF9 1	8931	9237	9080	9082.67	2.39606		2.3518
FGF9 2	5924	6339	6599	6287.33	1.78482		1.75185
FGF9 3	6786	10500	9520	8935.33	2.11354		2.0745

## Sheet: S2A Fig BMP2
GAPDH
	Expression Level (Fluorescence)
	Replicate 1	Replicate 2	Replicate 3	Average			Average	SE
Control 1	1694	1326	1717	1579		Control	1	0.0588466		p=	0.660534
Control 2	2078	2138	2093	2103		FGF9	1.09352	0.18854
Control 3	2185	2061	2240	2162
FGF9 1	1511	1736	1891	1712.67
FGF9 2	1350	1362	1238	1316.67
FGF9 3	2661	2313	2354	2442.67
BMP2
	Expression Level (Fluorescence)
	Replicate 1	Replicate 2	Replicate 3	Average	BMP2 / GAPDH		Normalised
Control 1	1962	2060	1954	1992	1.26156	1.13306	1.11341
Control 2	2148	2248	2542	2312.67	1.0997		0.970555
Control 3	2550	2121	2061	2244	1.03793		0.916038
FGF9 1	2160	2081	2821	2354	1.37446		1.21305
FGF9 2	1202	980.5	1058	1080.17	0.82038		0.724038
FGF9 3	3914	3180	4061	3718.33	1.52224		1.34348

## Sheet: S2A Fig BMP4
GAPDH
	Expression Level (Fluorescence)
	Replicate 1	Replicate 2	Replicate 3	Average			Average	SE
Control 1	4858	4448	5200	4835.33		Control	1	0.133424		p=	0.565209
Control 2	2554	2403	2876	2611		FGF9	1.11179	0.118654
Control 3	3243	2884	2801	2976
FGF9 1	2655	3044	3306	3001.67
FGF9 2	2803	2661	2451	2638.33
FGF9 3	2964	3250	2765	2993
BMP4
	Expression Level (Fluorescence)
	Replicate 1	Replicate 2	Replicate 3	Average	BMP4 / GAPDH		Normalised
Control 1	5607	5800	6193	5866.67	1.21329	1.083	1.1203
Control 2	2026	2050	2147	2074.33	0.794459		0.733569
Control 3	3364	3778	3940	3694	1.24126		1.14613
FGF9 1	3953	3946	3958	3952.33	1.31671		1.2158
FGF9 2	2343	2590	2568	2500.33	0.947694		0.87506
FGF9 3	3805	4126	4171	4034	1.34781		1.24451

## Sheet: S2A Fig BMP7
GAPDH
	Expression Level (Fluorescence)
	Replicate 1	Replicate 2	Replicate 3	Average			Average	SE
Control 1	1694	1326	1717	1579		Control	1	0.0570874		p=	0.95061
Control 2	2078	2138	2093	2103		FGF9	1.00851	0.115743
Control 3	2185	2061	2240	2162
FGF9 1	1511	1736	1891	1712.67
FGF9 2	1350	1362	1238	1316.67
FGF9 3	2661	2313	2354	2442.67
BMP7
	Expression Level (Fluorescence)
	Replicate 1	Replicate 2	Replicate 3	Average	BMP7 / GAPDH		Normalised
Control 1	2131	3712	3787	3210	2.03293	2.28916	0.888068
Control 2	3546	6438	4985	4989.67	2.37264		1.03647
Control 3	5264	5367	5337	5322.67	2.46192		1.07547
FGF9 1	3114	3414	4817	3781.67	2.20806		0.964569
FGF9 2	2567	2407	2564	2512.67	1.90835		0.833647
FGF9 3	6749	8217	5622	6862.67	2.8095		1.2273

## Sheet: S2A Fig Overall
	Primers
	ETV5	BMP2	BMP4	BMP7
C1	1.03378	1.11341	1.1203	0.888068
C2	0.874534	0.970555	0.733569	1.03647
C3	1.09168	0.916038	1.14613	1.07547
T1	2.3518	1.21305	1.2158	0.964569
T2	1.75185	0.724038	0.87506	0.833647
T3	2.0745	1.34348	1.24451	1.2273
Control	ETV5	BMP2	BMP4	BMP7
Normalised Values
Control	ETV5	BMP2	BMP4	BMP7
1.03378	2.3518
0.874534	1.75185
1.09168	2.0745
1	2.05938
Control	ETV5	BMP2	BMP4	BMP7
1.11341		1.21305							Control - ETV	p=	0.00461398
0.970555		0.724038							Control - BMP2	p=	0.660534
0.916038		1.34348							Control - BMP4	p=	0.565209
1		1.09352							Control - BMP7	p=	0.95061
Control	ETV5	BMP2	BMP4	BMP7
1.1203			1.2158
0.733569			0.87506
1.14613			1.24451
1			1.11179
Control	ETV5	BMP2	BMP4	BMP7
0.888068				0.964569
1.03647				0.833647
1.07547				1.2273
1				1.00851

## Sheet: S2B Fig AXIN2
Sample 160817											Sample 060917											Sample 080917
GAPDH											GAPDH											GAPDH
	Expression Level (Fluorescence)											Expression Level (Fluorescence)											Expression Level (Fluorescence)
	Replicate 1	Replicate 2	Replicate 3	Average			Average	SE				Replicate 1	Replicate 2	Replicate 3	Average			Average	SE				Replicate 1	Replicate 2	Replicate 3	Average			Average	SE
T0 1	2439	2301	2673	2471		T0	1	0.305293			T0 1	1330	1456	1637	1474.33		T0	1	0.0842649			T0 1	1704	1674	1765	1714.33		T0	1	0.105769
T0 2	2203	1940	2017	2053.33		T2h - Taut	4.13545	0.0396424			T0 2	1617	1544	1554	1571.67		T2h - Taut	1.59679	0.158273			T0 2	1183	1057	968	1069.33		T2h - Taut	2.36194	0.254786
T0 3	1535	1518	1482	1511.67		T2h - Compressed	2.39732	0.0140763			T0 3	1215	1433	1406	1351.33		T2h - Compressed	1.37509	0.0749963			T0 3	1391	1528	1581	1500		T2h - Compressed	1.49154	0.122686
T2h - Taut 1	1314	1311	1259	1294.67		T4h - Taut	2.00273	0.0725557			T2h - Taut 1	1759	1755	1592	1702		T4h - Taut	0.911734	0.0487992			T2h - Taut 1	1541	1639	1626	1602		T4h - Taut	1.57764	0.104475
T2h - Taut 2	1395	1263	1336	1331.33		T4h - Compressed	1.74389	0.208183			T2h - Taut 2	2609	2773	2666	2682.67		T4h - Compressed	1.13447	0.167594			T2h - Taut 2	1658	1747	1649	1684.67		T4h - Compressed	1.20177	0.0887458
T2h - Taut 3	1695	1694	1631	1673.33							T2h - Taut 3	1946	1943	1897	1928.67							T2h - Taut 3	1173	1274	1240	1229
T2h - Compressed 1	1573	1676	1583	1610.67							T2h - Compressed 1	1662	1761	1695	1706							T2h - Compressed 1	1829	1710	1890	1809.67
T2h - Compressed 2	1749	1703	1727	1726.33							T2h - Compressed 2	1916	1988	1946	1950							T2h - Compressed 2	1414	1554	1667	1545
T2h - Compressed 3	1722	1787	1753	1754							T2h - Compressed 3	1394	1408	1357	1386.33							T2h - Compressed 3	1336	1387	1288	1337
T4h - Taut 1	1682	1697	1702	1693.67							T4h - Taut 1	1700	1795	1768	1754.33							T4h - Taut 1	1725	1755	1716	1732
T4h - Taut 2	1692	1752	1679	1707.67							T4h - Taut 2	1799	2013	1846	1886							T4h - Taut 2	1607	1830	1779	1738.67
T4h - Taut 3	1358	1395	1501	1418							T4h - Taut 3	2225	2299	2176	2233.33							T4h - Taut 3	1680	1777	1711	1722.67
T4h - Compressed 1	1359	1480	1335	1391.33							T4h - Compressed 1	2336	2400	2216	2317.33							T4h - Compressed 1	1780	1746	1627	1717.67
T4h - Compressed 2	1619	1557	1517	1564.33							T4h - Compressed 2	1471	1570	1385	1475.33							T4h - Compressed 2	1589	1494	1365	1482.67
T4h - Compressed 3	1912	2115	2101	2042.67							T4h - Compressed 3	1348	1358	1414	1373.33							T4h - Compressed 3	1585	1687	1679	1650.33
AXIN2											AXIN2											AXIN2
	Expression Level (Fluorescence)											Expression Level (Fluorescence)											Expression Level (Fluorescence)
	Replicate 1	Replicate 2	Replicate 3	Average	AXIN2 / GAPDH		Normalised					Replicate 1	Replicate 2	Replicate 3	Average	AXIN2 / GAPDH		Normalised					Replicate 1	Replicate 2	Replicate 3	Average	AXIN2 / GAPDH		Normalised
T0 1	3020	2661	2660	2780.33	1.12519	0.74786	1.50454				T0 1	1288	1222	1299	1269.67	0.86118	0.995942	0.864689				T0 1	1452	1358	1333	1381	0.805561	0.915999	0.879434
T0 2	782.7	680.1	609.9	690.9	0.336477		0.44992				T0 2	1559	1499	1547	1535	0.97667		0.98065				T0 2	1132	1268	1158	1186	1.1091		1.21081
T0 3	1182	1117	1247	1182	0.781918		1.04554				T0 3	1542	1536	1584	1554	1.14998		1.15466				T0 3	1131	1296	1323	1250	0.833333		0.909754
T2h - Taut 1	4130	4043	4128	4100.33	3.1671		4.23488				T2h - Taut 1	3126	3440	3287	3284.33	1.92969		1.93755				T2h - Taut 1	2822	2729	2821	2790.67	1.74199		1.90174
T2h - Taut 2	4089	4101	3951	4047	3.03981		4.06468				T2h - Taut 2	4280	4374	4345	4333	1.61518		1.62177				T2h - Taut 2	3578	3479	3058	3371.67	2.00139		2.18492
T2h - Taut 3	5154	5189	5075	5139.33	3.07131		4.1068				T2h - Taut 3	2181	2514	2399	2364.67	1.22606		1.23106				T2h - Taut 3	3460	3230	3439	3376.33	2.74722		2.99915
T2h - Compressed 1	2876	2936	2885	2899	1.79988		2.4067				T2h - Compressed 1	2447	2444	2556	2482.33	1.45506		1.46099				T2h - Compressed 1	2276	2323	2329	2309.33	1.27611		1.39313
T2h - Compressed 2	3130	2985	3063	3059.33	1.77216		2.36964				T2h - Compressed 2	2385	2358	2398	2380.33	1.22068		1.22566				T2h - Compressed 2	1985	1677	2053	1905	1.23301		1.34608
T2h - Compressed 3	3172	3232	3102	3168.67	1.80654		2.41561				T2h - Compressed 3	1981	1904	2074	1986.33	1.4328		1.43863				T2h - Compressed 3	2121	2105	2150	2125.33	1.58963		1.7354
T4h - Taut 1	2779	2719	2615	2704.33	1.59673		2.13507				T4h - Taut 1	1553	1578	1234	1455	0.829375		0.832754				T4h - Taut 1	2692	2748	2784	2741.33	1.58276		1.7279
T4h - Taut 2	2379	2375	2468	2407.33	1.40972		1.88501				T4h - Taut 2	1800	1944	1896	1880	0.996819		1.00088				T4h - Taut 2	2180	2228	2170	2192.67	1.26112		1.37677
T4h - Taut 3	2092	2238	1995	2108.33	1.48684		1.98812				T4h - Taut 3	2079	2008	1929	2005.33	0.89791		0.901569				T4h - Taut 3	2643	2612	2453	2569.33	1.49149		1.62826
T4h - Compressed 1	1333	1497	1337	1389	0.998323		1.33491				T4h - Compressed 1	1952	2132	1976	2020	0.871692		0.875243				T4h - Compressed 1	1742	1805	1695	1747.33	1.01727		1.11056
T4h - Compressed 2	2253	2308	2040	2200.33	1.40656		1.88078				T4h - Compressed 2	1648	1751	1362	1587	1.07569		1.08007				T4h - Compressed 2	1637	1557	1351	1515	1.02181		1.11551
T4h - Compressed 3	3170	3185	2884	3079.67	1.50767		2.01598				T4h - Compressed 3	1913	2043	1986	1980.67	1.44223		1.44811				T4h - Compressed 3	1873	2182	2200	2085	1.26338		1.37924

## Sheet: S2B Fig BMP2
Sample 160817											Sample 060917											Sample 080917
GAPDH											GAPDH											GAPDH
	Expression Level (Fluorescence)											Expression Level (Fluorescence)											Expression Level (Fluorescence)
	Replicate 1	Replicate 2	Replicate 3	Average			Average	SE				Replicate 1	Replicate 2	Replicate 3	Average			Average	SE				Replicate 1	Replicate 2	Replicate 3	Average			Average	SE
T0 1	3566	3352	3493	3470.33		T0	1	0.346055			T0 1	1330	1456	1637	1474.33		T0	1	0.140244			T0 1	1704	1674	1765	1714.33		T0	1	0.0238592
T0 2	2840	2780	2787	2802.33		T2h - Taut	0.904949	0.046759			T0 2	1617	1544	1554	1571.67		T2h - Taut	0.53702	0.0213502			T0 2	1183	1057	968	1069.33		T2h - Taut	0.719641	0.0894607
T0 3	1994	2022	1931	1982.33		T2h - Compressed	1.00561	0.105356			T0 3	1215	1433	1406	1351.33		T2h - Compressed	0.506196	0.107815			T0 3	1391	1528	1581	1500		T2h - Compressed	0.803534	0.12918
T2h - Taut 1	1078	1817	1860	1585		T4h - Taut	1.14717	0.208246			T2h - Taut 1	1759	1755	1592	1702		T4h - Taut	0.56238	0.0715668			T2h - Taut 1	1541	1639	1626	1602		T4h - Taut	0.97398	0.0516854
T2h - Taut 2	1852	2098	1867	1939		T4h - Compressed	1.11203	0.137292			T2h - Taut 2	2609	2773	2666	2682.67		T4h - Compressed	0.577947	0.0924151			T2h - Taut 2	1658	1747	1649	1684.67		T4h - Compressed	0.756398	0.129686
T2h - Taut 3	2432	2499	2394	2441.67							T2h - Taut 3	1946	1943	1897	1928.67							T2h - Taut 3	1173	1274	1240	1229
T2h - Compressed 1	2033	2201	2125	2119.67							T2h - Compressed 1	1662	1761	1695	1706							T2h - Compressed 1	1829	1710	1890	1809.67
T2h - Compressed 2	2348	2319	1848	2171.67							T2h - Compressed 2	1916	1988	1946	1950							T2h - Compressed 2	1414	1554	1667	1545
T2h - Compressed 3	2067	2479	2020	2188.67							T2h - Compressed 3	1394	1408	1357	1386.33							T2h - Compressed 3	1336	1387	1288	1337
T4h - Taut 1	2010	1997	1435	1814							T4h - Taut 1	1700	1795	1768	1754.33							T4h - Taut 1	1725	1755	1716	1732
T4h - Taut 2	2286	2410	2464	2386.67							T4h - Taut 2	1799	2013	1846	1886							T4h - Taut 2	1607	1830	1779	1738.67
T4h - Taut 3	2029	2022	1946	1999							T4h - Taut 3	2225	2299	2176	2233.33							T4h - Taut 3	1680	1777	1711	1722.67
T4h - Compressed 1	1725	2031	1801	1852.33							T4h - Compressed 1	2336	2400	2216	2317.33							T4h - Compressed 1	1780	1746	1627	1717.67
T4h - Compressed 2	2387	2550	2206	2381							T4h - Compressed 2	1471	1570	1385	1475.33							T4h - Compressed 2	1589	1494	1365	1482.67
T4h - Compressed 3	3241	3172	2838	3083.67							T4h - Compressed 3	1348	1358	1414	1373.33							T4h - Compressed 3	1585	1687	1679	1650.33
BMP2											BMP2											BMP2
	Expression Level (Fluorescence)											Expression Level (Fluorescence)											Expression Level (Fluorescence)
	Replicate 1	Replicate 2	Replicate 3	Average	BMP2 / GAPDH		Normalised					Replicate 1	Replicate 2	Replicate 3	Average	BMP2 / GAPDH		Normalised					Replicate 1	Replicate 2	Replicate 3	Average	BMP2 / GAPDH		Normalised
T0 1	5871	5888	7337	6365.33	1.83421	1.15857	1.58317				T0 1	1907	2736	3033	2558.67	1.73547	1.87387	0.926145				T0 1	2228	2912	2604	2581.33	1.50574	1.50392	1.0012
T0 2	1179	1317	1260	1252	0.446771		0.385623				T0 2	2968	4204	4060	3744	2.38218		1.27127				T0 2	1986	1437	1598	1673.67	1.56515		1.04071
T0 3	2046	3012	2047	2368.33	1.19472		1.0312				T0 3	1520	2177	2400	2032.33	1.50395		0.802589				T0 3	2240	2876	1368	2161.33	1.44089		0.958086
T2h - Taut 1	1840	2020	1624	1828	1.15331		0.995464				T2h - Taut 1	1702	1855	1769	1775.33	1.04309		0.556649				T2h - Taut 1	1055	1571	1576	1400.67	0.874324		0.581361
T2h - Taut 2	1568	2003	2360	1977	1.0196		0.88005				T2h - Taut 2	2922	3158	2366	2815.33	1.04945		0.560047				T2h - Taut 2	1429	1609	2210	1749.33	1.03839		0.69045
T2h - Taut 3	2711	2006	2406	2374.33	0.972423		0.839332				T2h - Taut 3	1492	2623	1245	1786.67	0.926374		0.494365				T2h - Taut 3	1542	1670	1707	1639.67	1.33415		0.88711
T2h - Compressed 1	2305	2108	3124	2512.33	1.18525		1.02303				T2h - Compressed 1	2089	1515	1533	1712.33	1.00371		0.535637				T2h - Compressed 1	1931	2373	2046	2116.67	1.16964		0.777728
T2h - Compressed 2	2473	1550	2129	2050.67	0.944282		0.815043				T2h - Compressed 2	829.7	1009	1521	1119.9	0.574308		0.306482				T2h - Compressed 2	1495	2903	2845	2414.33	1.56268		1.03906
T2h - Compressed 3	2370	3063	3534	2989	1.36567		1.17876				T2h - Compressed 3	1726	2014	1532	1757.33	1.26761		0.676468				T2h - Compressed 3	1071	1429	1082	1194	0.893044		0.593809
T4h - Taut 1	2778	3821	3215	3271.33	1.80338		1.55656				T4h - Taut 1	1679	1953	2621	2084.33	1.18811		0.634039				T4h - Taut 1	2345	2804	2424	2524.33	1.45747		0.969109
T4h - Taut 2	1864	2555	2849	2422.67	1.01508		0.876154				T4h - Taut 2	1420	1287	1738	1481.67	0.785613		0.419247				T4h - Taut 2	1930	2184	2844	2319.33	1.33397		0.886994
T4h - Taut 3	1853	2522	2634	2336.33	1.16875		1.00879				T4h - Taut 3	2596	2651	2711	2652.67	1.18776		0.633855				T4h - Taut 3	2723	2370	3191	2761.33	1.60294		1.06584
T4h - Compressed 1	1770	2512	1363	1881.67	1.01584		0.876803				T4h - Compressed 1	2006	2064	1692	1920.67	0.828826		0.442308				T4h - Compressed 1	1477	1558	2156	1730.33	1.00737		0.66983
T4h - Compressed 2	2416	3915	2830	3053.67	1.28251		1.10698				T4h - Compressed 2	1376	2013	1065	1484.67	1.00633		0.537032				T4h - Compressed 2	1548	1279	1106	1311	0.884218		0.58794
T4h - Compressed 3	4406	5213	4875	4831.33	1.56675		1.35232				T4h - Compressed 3	1662	2450	1713	1941.67	1.41383		0.754501				T4h - Compressed 3	2732	3081	1718	2510.33	1.52111		1.01142

## Sheet: S2 Fig BMP4
Sample 160817											Sample 060917											Sample 080917
GAPDH											GAPDH											GAPDH
	Expression Level (Fluorescence)											Expression Level (Fluorescence)											Expression Level (Fluorescence)
	Replicate 1	Replicate 2	Replicate 3	Average			Average	SE				Replicate 1	Replicate 2	Replicate 3	Average			Average	SE				Replicate 1	Replicate 2	Replicate 3	Average			Average	SE
T0 1	2439	2301	2673	2471		T0	1	0.162852			T0 1	1330	1456	1637	1474.33		T0	1	0.102343			T0 1	1704	1674	1765	1714.33		T0	1	0.160681
T0 2	2203	1940	2017	2053.33		T2h - Taut	1.59989	0.120027			T0 2	1617	1544	1554	1571.67		T2h - Taut	0.995425	0.201989			T0 2	1183	1057	968	1069.33		T2h - Taut	1.33196	0.162264
T0 3	1535	1518	1482	1511.67		T2h - Compressed	1.13015	0.150272			T0 3	1215	1433	1406	1351.33		T2h - Compressed	0.925664	0.0752624			T0 3	1391	1528	1581	1500		T2h - Compressed	0.848354	0.187951
T2h - Taut 1	1314	1311	1259	1294.67		T4h - Taut	2.05666	0.0873867			T2h - Taut 1	1759	1755	1592	1702		T4h - Taut	1.27131	0.116833			T2h - Taut 1	1541	1639	1626	1602		T4h - Taut	2.22032	0.0395333
T2h - Taut 2	1395	1263	1336	1331.33		T4h - Compressed	1.41859	0.0627905			T2h - Taut 2	2609	2773	2666	2682.67		T4h - Compressed	0.816026	0.0245835			T2h - Taut 2	1658	1747	1649	1684.67		T4h - Compressed	1.22693	0.109468
T2h - Taut 3	1695	1694	1631	1673.33							T2h - Taut 3	1946	1943	1897	1928.67							T2h - Taut 3	1173	1274	1240	1229
T2h - Compressed 1	1573	1676	1583	1610.67							T2h - Compressed 1	1662	1761	1695	1706							T2h - Compressed 1	1829	1710	1890	1809.67
T2h - Compressed 2	1749	1703	1727	1726.33							T2h - Compressed 2	1916	1988	1946	1950							T2h - Compressed 2	1414	1554	1667	1545
T2h - Compressed 3	1722	1787	1753	1754							T2h - Compressed 3	1394	1408	1357	1386.33							T2h - Compressed 3	1336	1387	1288	1337
T4h - Taut 1	1682	1697	1702	1693.67							T4h - Taut 1	1700	1795	1768	1754.33							T4h - Taut 1	1725	1755	1716	1732
T4h - Taut 2	1692	1752	1679	1707.67							T4h - Taut 2	1799	2013	1846	1886							T4h - Taut 2	1607	1830	1779	1738.67
T4h - Taut 3	1358	1395	1501	1418							T4h - Taut 3	2225	2299	2176	2233.33							T4h - Taut 3	1680	1777	1711	1722.67
T4h - Compressed 1	1359	1480	1335	1391.33							T4h - Compressed 1	2336	2400	2216	2317.33							T4h - Compressed 1	1780	1746	1627	1717.67
T4h - Compressed 2	1619	1557	1517	1564.33							T4h - Compressed 2	1471	1570	1385	1475.33							T4h - Compressed 2	1589	1494	1365	1482.67
T4h - Compressed 3	1912	2115	2101	2042.67							T4h - Compressed 3	1348	1358	1414	1373.33							T4h - Compressed 3	1585	1687	1679	1650.33
BMP4											BMP4											BMP4
	Expression Level (Fluorescence)											Expression Level (Fluorescence)											Expression Level (Fluorescence)
	Replicate 1	Replicate 2	Replicate 3	Average	BMP4 / GAPDH		Normalised					Replicate 1	Replicate 2	Replicate 3	Average	BMP4 / GAPDH		Normalised					Replicate 1	Replicate 2	Replicate 3	Average	BMP4 / GAPDH		Normalised
T0 1	2468	2026	2630	2374.67	0.961014	0.755986	1.27121				T0 1	1677	1812	1832	1773.67	1.20303	0.998695	1.2046				T0 1	1161	1259	1074	1164.67	0.67937	0.84075	0.808052
T0 2	1094	1086	1118	1099.33	0.53539		0.7082				T0 2	1429	1239	1583	1417	0.901591		0.902769				T0 2	1183	1159	1216	1186	1.1091		1.31918
T0 3	1119	1178	1202	1166.33	0.771555		1.02059				T0 3	1109	1142	1363	1204.67	0.891465		0.89263				T0 3	1093	1139	1070	1100.67	0.733778		0.872766
T2h - Taut 1	1383	1370	1344	1365.67	1.05484		1.39532				T2h - Taut 1	2047	2514	2572	2377.67	1.39698		1.39881				T2h - Taut 1	1356	1483	1548	1462.33	0.912817		1.08572
T2h - Taut 2	1764	1799	1905	1822.67	1.36905		1.81095				T2h - Taut 2	2189	1908	2435	2177.33	0.81163		0.812691				T2h - Taut 2	1888	1863	1654	1801.67	1.06945		1.27202
T2h - Taut 3	1931	2086	2030	2015.67	1.20458		1.59339				T2h - Taut 3	1640	1478	1359	1492.33	0.773764		0.774775				T2h - Taut 3	1727	1715	1636	1692.67	1.37727		1.63815
T2h - Compressed 1	1042	1160	1117	1106.33	0.686879		0.908587				T2h - Compressed 1	1194	1403	1396	1331	0.780188		0.781207				T2h - Compressed 1	1000	797.5	1025	940.833	0.519893		0.618368
T2h - Compressed 2	1466	1353	1351	1390	0.805175		1.06507				T2h - Compressed 2	1581	1996	2039	1872	0.96		0.961254				T2h - Compressed 2	929	949.6	872	916.867	0.593441		0.705847
T2h - Compressed 3	1884	1888	1864	1878.67	1.07108		1.41679				T2h - Compressed 3	1435	1384	1478	1432.33	1.03318		1.03453				T2h - Compressed 3	1338	1299	1480	1372.33	1.02643		1.22085
T4h - Taut 1	2576	2492	2706	2591.33	1.53001		2.02387				T4h - Taut 1	2305	2346	2522	2391	1.36291		1.36469				T4h - Taut 1	3267	3441	3248	3318.67	1.91609		2.27902
T4h - Taut 2	2384	2629	2440	2484.33	1.45481		1.92439				T4h - Taut 2	2692	2687	2589	2656	1.40827		1.41011				T4h - Taut 2	3129	3316	2962	3135.67	1.80349		2.1451
T4h - Taut 3	2399	2428	2318	2381.67	1.6796		2.22173				T4h - Taut 3	2326	2273	2354	2317.67	1.03776		1.03912				T4h - Taut 3	3378	3213	3128	3239.67	1.88061		2.23683
T4h - Compressed 1	1361	1546	1330	1412.33	1.01509		1.34274				T4h - Compressed 1	1944	2047	1984	1991.67	0.859465		0.860588				T4h - Compressed 1	1809	1741	1898	1816	1.05725		1.25751
T4h - Compressed 2	1846	1855	1774	1825	1.16663		1.54319				T4h - Compressed 2	1050	1129	1250	1143	0.77474		0.775753				T4h - Compressed 2	1379	1212	1238	1276.33	0.860836		1.02389
T4h - Compressed 3	2007	2114	2225	2115.33	1.03557		1.36983				T4h - Compressed 3	1114	1201	1025	1113.33	0.81068		0.811739				T4h - Compressed 3	2005	1907	1913	1941.67	1.17653		1.39938

## Sheet: S2 Fig EDA
Sample 160817											Sample 060917											Sample 080917
GAPDH											GAPDH											GAPDH
	Expression Level (Fluorescence)											Expression Level (Fluorescence)											Expression Level (Fluorescence)
	Replicate 1	Replicate 2	Replicate 3	Average			Average	SE				Replicate 1	Replicate 2	Replicate 3	Average			Average	SE				Replicate 1	Replicate 2	Replicate 3	Average			Average	SE
T0 1	2439	2301	2673	2471		T0	1	0.221328			T0 1	1330	1456	1637	1474.33		T0	1	0.091			T0 1	1704	1674	1765	1714.33		T0	1	0.15963
T0 2	2203	1940	2017	2053.33		T2h - Taut	2.24896	0.0489898			T0 2	1617	1544	1554	1571.67		T2h - Taut	1.28251	0.0707468			T0 2	1183	1057	968	1069.33		T2h - Taut	1.42056	0.135311
T0 3	1535	1518	1482	1511.67		T2h - Compressed	1.4752	0.0508545			T0 3	1215	1433	1406	1351.33		T2h - Compressed	1.08711	0.0853281			T0 3	1391	1528	1581	1500		T2h - Compressed	1.07863	0.153208
T2h - Taut 1	1314	1311	1259	1294.67		T4h - Taut	3.73111	0.210568			T2h - Taut 1	1759	1755	1592	1702		T4h - Taut	2.62887	0.148872			T2h - Taut 1	1541	1639	1626	1602		T4h - Taut	2.79585	0.170295
T2h - Taut 2	1395	1263	1336	1331.33		T4h - Compressed	3.19441	0.100832			T2h - Taut 2	2609	2773	2666	2682.67		T4h - Compressed	1.66853	0.23023			T2h - Taut 2	1658	1747	1649	1684.67		T4h - Compressed	1.90284	0.133403
T2h - Taut 3	1695	1694	1631	1673.33							T2h - Taut 3	1946	1943	1897	1928.67							T2h - Taut 3	1173	1274	1240	1229
T2h - Compressed 1	1573	1676	1583	1610.67							T2h - Compressed 1	1662	1761	1695	1706							T2h - Compressed 1	1829	1710	1890	1809.67
T2h - Compressed 2	1749	1703	1727	1726.33							T2h - Compressed 2	1916	1988	1946	1950							T2h - Compressed 2	1414	1554	1667	1545
T2h - Compressed 3	1722	1787	1753	1754							T2h - Compressed 3	1394	1408	1357	1386.33							T2h - Compressed 3	1336	1387	1288	1337
T4h - Taut 1	1682	1697	1702	1693.67							T4h - Taut 1	1700	1795	1768	1754.33							T4h - Taut 1	1725	1755	1716	1732
T4h - Taut 2	1692	1752	1679	1707.67							T4h - Taut 2	1799	2013	1846	1886							T4h - Taut 2	1607	1830	1779	1738.67
T4h - Taut 3	1358	1395	1501	1418							T4h - Taut 3	2225	2299	2176	2233.33							T4h - Taut 3	1680	1777	1711	1722.67
T4h - Compressed 1	1359	1480	1335	1391.33							T4h - Compressed 1	2336	2400	2216	2317.33							T4h - Compressed 1	1780	1746	1627	1717.67
T4h - Compressed 2	1619	1557	1517	1564.33							T4h - Compressed 2	1471	1570	1385	1475.33							T4h - Compressed 2	1589	1494	1365	1482.67
T4h - Compressed 3	1912	2115	2101	2042.67							T4h - Compressed 3	1348	1358	1414	1373.33							T4h - Compressed 3	1585	1687	1679	1650.33
EDA											EDA											EDA
	Expression Level (Fluorescence)											Expression Level (Fluorescence)											Expression Level (Fluorescence)
	Replicate 1	Replicate 2	Replicate 3	Average	EDA / GAPDH		Normalised					Replicate 1	Replicate 2	Replicate 3	Average	EDA / GAPDH		Normalised					Replicate 1	Replicate 2	Replicate 3	Average	EDA / GAPDH		Normalised
T0 1	1218	1100	1223	1180.33	0.477674	0.333462	1.43247				T0 1	1006	1007	949.6	987.533	0.669817	0.784324	0.854005				T0 1	713.5	813.3	902.9	809.9	0.472429	0.690477	0.684206
T0 2	501.9	478.5	461.6	480.667	0.234091		0.702002				T0 2	1168	1084	1368	1206.67	0.767762		0.978884				T0 2	621.2	874.8	978.8	824.933	0.771446		1.11727
T0 3	444.3	437.4	427.2	436.3	0.288622		0.865531				T0 3	1406	1167	1138	1237	0.915392		1.16711				T0 3	1165	1197	1362	1241.33	0.827556		1.19853
T2h - Taut 1	943.8	808.1	1034	928.633	0.717276		2.151				T2h - Taut 1	1809	1964	1924	1899	1.11575		1.42256				T2h - Taut 1	1327	1395	1517	1413	0.882022		1.27741
T2h - Taut 2	947.7	1011	1100	1019.57	0.765824		2.29658				T2h - Taut 2	2312	2777	2675	2588	0.964712		1.22999				T2h - Taut 2	1490	1590	1433	1504.33	0.892956		1.29325
T2h - Taut 3	1305	1377	1167	1283	0.766733		2.29931				T2h - Taut 3	1503	1994	1926	1807.67	0.937262		1.19499				T2h - Taut 3	1402	1485	1418	1435	1.16762		1.69103
T2h - Compressed 1	765.8	618.4	828.9	737.7	0.458009		1.3735				T2h - Compressed 1	1176	1422	1485	1361	0.797773		1.01715				T2h - Compressed 1	879.7	1109	910.1	966.267	0.533947		0.773302
T2h - Compressed 2	893	875.2	868.8	879	0.509172		1.52693				T2h - Compressed 2	1560	1337	1633	1510	0.774359		0.987295				T2h - Compressed 2	1355	1349	1165	1289.67	0.834736		1.20893
T2h - Compressed 3	857.6	924	894.6	892.067	0.50859		1.52518				T2h - Compressed 3	1165	1442	1493	1366.67	0.985814		1.2569				T2h - Compressed 3	1139	1142	1191	1157.33	0.86562		1.25365
T4h - Taut 1	1985	1890	2012	1962.33	1.15863		3.47455				T4h - Taut 1	3786	4033	4163	3994	2.27665		2.90269				T4h - Taut 1	3546	3276	4021	3614.33	2.0868		3.02225
T4h - Taut 2	1987	2104	2008	2033	1.19051		3.57016				T4h - Taut 2	3727	3863	3918	3836	2.03393		2.59323				T4h - Taut 2	3000	2979	2889	2956	1.70015		2.46229
T4h - Taut 3	1998	1953	1934	1961.67	1.3834		4.14861				T4h - Taut 3	3996	4491	4076	4187.67	1.87507		2.39069				T4h - Taut 3	3296	3836	3227	3453	2.00445		2.90299
T4h - Compressed 1	1424	1502	1289	1405	1.00982		3.0283				T4h - Compressed 1	2120	2228	2245	2197.67	0.94836		1.20914				T4h - Compressed 1	2333	3042	2118	2497.67	1.4541		2.10594
T4h - Compressed 2	1826	1751	1707	1761.33	1.12593		3.37649				T4h - Compressed 2	2264	2366	2054	2228	1.51017		1.92544				T4h - Compressed 2	1740	1655	1677	1690.67	1.14029		1.65145
T4h - Compressed 3	2151	2177	2167	2165	1.05989		3.17844				T4h - Compressed 3	1764	1977	2305	2015.33	1.46748		1.87101				T4h - Compressed 3	2168	2351	2151	2223.33	1.3472		1.95112

## Sheet: S2 Fig EDAR
Sample 160817											Sample 060917											Sample 080917
GAPDH											GAPDH											GAPDH
	Expression Level (Fluorescence)											Expression Level (Fluorescence)											Expression Level (Fluorescence)
	Replicate 1	Replicate 2	Replicate 3	Average			Average	SE				Replicate 1	Replicate 2	Replicate 3	Average			Average	SE				Replicate 1	Replicate 2	Replicate 3	Average			Average	SE
T0 1	2439	2301	2673	2471		T0	1	0.473113			T0 1	1330	1456	1637	1474.33		T0	1	0.171749			T0 1	1704	1674	1765	1714.33		T0	1	0.146634
T0 2	2203	1940	2017	2053.33		T2h - Taut	1.87959	0.147322			T0 2	1617	1544	1554	1571.67		T2h - Taut	0.625649	0.136338			T0 2	1183	1057	968	1069.33		T2h - Taut	1.39828	0.0770089
T0 3	1535	1518	1482	1511.67		T2h - Compressed	1.02564	0.160787			T0 3	1215	1433	1406	1351.33		T2h - Compressed	0.571468	0.0398273			T0 3	1391	1528	1581	1500		T2h - Compressed	0.86162	0.0313749
T2h - Taut 1	1314	1311	1259	1294.67		T4h - Taut	2.01181	0.0191283			T2h - Taut 1	1759	1755	1592	1702		T4h - Taut	0.511494	0.0318172			T2h - Taut 1	1541	1639	1626	1602		T4h - Taut	1.5661	0.0788684
T2h - Taut 2	1395	1263	1336	1331.33		T4h - Compressed	1.53711	0.208011			T2h - Taut 2	2609	2773	2666	2682.67		T4h - Compressed	0.851765	0.0691998			T2h - Taut 2	1658	1747	1649	1684.67		T4h - Compressed	1.13199	0.107799
T2h - Taut 3	1695	1694	1631	1673.33							T2h - Taut 3	1946	1943	1897	1928.67							T2h - Taut 3	1173	1274	1240	1229
T2h - Compressed 1	1573	1676	1583	1610.67							T2h - Compressed 1	1662	1761	1695	1706							T2h - Compressed 1	1829	1710	1890	1809.67
T2h - Compressed 2	1749	1703	1727	1726.33							T2h - Compressed 2	1916	1988	1946	1950							T2h - Compressed 2	1414	1554	1667	1545
T2h - Compressed 3	1722	1787	1753	1754							T2h - Compressed 3	1394	1408	1357	1386.33							T2h - Compressed 3	1336	1387	1288	1337
T4h - Taut 1	1682	1697	1702	1693.67							T4h - Taut 1	1700	1795	1768	1754.33							T4h - Taut 1	1725	1755	1716	1732
T4h - Taut 2	1692	1752	1679	1707.67							T4h - Taut 2	1799	2013	1846	1886							T4h - Taut 2	1607	1830	1779	1738.67
T4h - Taut 3	1358	1395	1501	1418							T4h - Taut 3	2225	2299	2176	2233.33							T4h - Taut 3	1680	1777	1711	1722.67
T4h - Compressed 1	1359	1480	1335	1391.33							T4h - Compressed 1	2336	2400	2216	2317.33							T4h - Compressed 1	1780	1746	1627	1717.67
T4h - Compressed 2	1619	1557	1517	1564.33							T4h - Compressed 2	1471	1570	1385	1475.33							T4h - Compressed 2	1589	1494	1365	1482.67
T4h - Compressed 3	1912	2115	2101	2042.67							T4h - Compressed 3	1348	1358	1414	1373.33							T4h - Compressed 3	1585	1687	1679	1650.33
EDAR											EDAR											EDAR
	Expression Level (Fluorescence)											Expression Level (Fluorescence)											Expression Level (Fluorescence)
	Replicate 1	Replicate 2	Replicate 3	Average	EDAR / GAPDH		Normalised					Replicate 1	Replicate 2	Replicate 3	Average	EDAR / GAPDH		Normalised					Replicate 1	Replicate 2	Replicate 3	Average	EDAR / GAPDH		Normalised
T0 1	3757	3633	4060	3816.67	1.54458	0.807828	1.91202				T0 1	1752	1585	1732	1689.67	1.14605	1.25322	0.914489				T0 1	1864	1857	1670	1797	1.04822	0.811884	1.2911
T0 2	575.7	566.1	478.7	540.167	0.263068		0.325649				T0 2	2870	2380	2614	2621.33	1.66787		1.33087				T0 2	716.3	953.2	636.3	768.6	0.718766		0.885306
T0 3	790.7	1026	976.1	930.933	0.615832		0.762331				T0 3	1121	1264	1449	1278	0.945733		0.754643				T0 3	960	1040	1009	1003	0.668667		0.823599
T2h - Taut 1	1922	1640	1764	1775.33	1.37127		1.69747				T2h - Taut 1	1889	1524	1885	1766	1.0376		0.82795				T2h - Taut 1	1297	1900	1693	1630	1.01748		1.25323
T2h - Taut 2	1684	2073	1954	1903.67	1.42989		1.77005				T2h - Taut 2	2294	2445	2148	2295.67	0.855741		0.682834				T2h - Taut 2	1956	1748	2147	1950.33	1.1577		1.42594
T2h - Taut 3	3060	3233	2512	2935	1.75398		2.17123				T2h - Taut 3	818.2	896.1	940.8	885.033	0.458884		0.366164				T2h - Taut 3	1522	1495	1520	1512.33	1.23054		1.51566
T2h - Compressed 1	992.1	900	927.6	939.9	0.583547		0.722366				T2h - Compressed 1	1160	1022	1143	1108.33	0.649668		0.518399				T2h - Compressed 1	1187	1364	993.5	1181.5	0.652883		0.804158
T2h - Compressed 2	1582	1647	1309	1512.67	0.876231		1.08468				T2h - Compressed 2	1120	1443	1444	1335.67	0.684957		0.546558				T2h - Compressed 2	1099	1176	993.3	1089.43	0.705135		0.868517
T2h - Compressed 3	1868	1796	1734	1799.33	1.02585		1.26988				T2h - Compressed 3	1002	1057	1326	1128.33	0.813898		0.649446				T2h - Compressed 3	914.9	934.6	1121	990.167	0.740588		0.912185
T4h - Taut 1	2599	2971	2578	2716	1.60362		1.9851				T4h - Taut 1	993.3	1138	823.5	984.933	0.561429		0.447989				T4h - Taut 1	2040	2432	2603	2358.33	1.36162		1.67712
T4h - Taut 2	2725	2619	2939	2761	1.61683		2.00145				T4h - Taut 2	1302	1321	1204	1275.67	0.676387		0.53972				T4h - Taut 2	2376	2146	2286	2269.33	1.30521		1.60764
T4h - Taut 3	2300	2587	2154	2347	1.65515		2.04889				T4h - Taut 3	1639	1656	1296	1530.33	0.685224		0.546771				T4h - Taut 3	1699	2197	2035	1977	1.14764		1.41355
T4h - Compressed 1	1379	1405	1461	1415	1.01701		1.25894				T4h - Compressed 1	2593	2333	2733	2553	1.1017		0.879094				T4h - Compressed 1	1665	1638	1649	1650.67	0.960994		1.18366
T4h - Compressed 2	1732	1716	1891	1779.67	1.13765		1.40828				T4h - Compressed 2	1085	1343	1569	1332.33	0.903073		0.720603				T4h - Compressed 2	1102	1053	1185	1113.33	0.750899		0.924885
T4h - Compressed 3	3326	3217	3081	3208	1.5705		1.9441				T4h - Compressed 3	1484	1875	1575	1644.67	1.19757		0.955597				T4h - Compressed 3	1752	1568	1855	1725	1.04524		1.28743

[truncated: 1 more sheets: S2B Fig Overall]
