# Supplementary material for: Feather arrays are patterned by interacting signalling and cell density waves
Source: PLoS Biol. 2019 Feb 21;17(2):e3000132. doi: 10.1371/journal.pbio.3000132 (PMC6383868; doi:10.1371/journal.pbio.3000132)
Supplement: S11 Data — (XLSX) [file pbio.3000132.s034.xlsx]

## Sheet: Fig S9B Raw
Sample 01/11/13
	Region 1 (µm)	Region 2 (µm)	Region 3 (µm)	Region 4 (µm)	Region 5 (µm)	Average (µm)		Normalised			Average
Control 1	1227.8	985	888.4	823.7	748.5		698.42	1.33828		Control	1
Control 2	486.7	420	442.5	475.3	486.3	462.16		0.661722		mAb-EDAR3	1.5144
mAb-EDAR3 1	1138.2	1138.1	995	1016.6	784.6	1014.5		1.45256
mAb-EDAR3 2	1128.4	1062.2	1119.5	1084.9	1109.4	1100.88		1.57624
Sample 08/11/13
	Region 1 (µm)	Region 2 (µm)	Region 3 (µm)	Region 4 (µm)	Region 5 (µm)	Average (µm)		Normalised			Average
Control 1	442	397.8	411.2	421.2	387.4	411.92	597.01	0.689972		Control	1
Control 2	929.8	931.4	753.4	730.6	565.3	782.1		1.31003		mAb-EDAR3	2.21842
mAb-EDAR3 1	1724.6	1702.5	1305	1072.3	817.7	1324.42		2.21842
Sample 15/08/14
	Region 1 (µm)	Region 2 (µm)	Region 3 (µm)	Region 4 (µm)	Region 5 (µm)	Average (µm)		Normalised			Average
Control 1	508.8	464.1	430.9	475.1	586	492.98	707.3	0.696989		Control	1
Control 2	939.3	917.1	939.3	950.5	861.9	921.62		1.30301		mAb-EDAR3	2.09816
mAb-EDAR3 1	1624.5	1613.3	1425.4	1524.9	1315	1500.62		2.12162
mAb-EDAR3 2	1823.2	1690.6	1270.9	1204.4	1348.1	1467.44		2.07471

## Sheet: Fig S9B Overall
	Control	mAb-EDAR3
	Normalised Values
	Control	mAb-EDAR3
Sample 01/11/13	1.33828	1.45256
Sample 01/11/13	0.661722	1.57624
Sample 08/11/13	0.689972	2.21842
Sample 08/11/13	1.31003
Sample 15/08/14	0.696989	2.12162
Sample 15/08/14	1.30301	2.07471
Average	1	1.88871
	p=	0.00224936

## Sheet: Fig S9D Raw
Sample 260218
	Region 1 (µm)	Region 2 (µm)	Region 3 (µm)	Region 4 (µm)	Region 5 (µm)	Average (µm)		Normalised			Average
PBS 1	1638.3	1574.5	1510.6	1724.6	1745.2	1638.64	1077.73	1.52046		PBS	1
PBS 2	659.6	489.4	498.4	468.1	468.6	516.82		0.479545		mAb-EDAR3	1.29124
mAb-EDAR3 1	1595.7	1531.9	1489.5	1404.9	1404.4	1485.28		1.37816
mAb-EDAR3 2	1404.2	1361.9	1276.8	1149.1	1063.8	1251.16		1.16092
mAb-EDAR3 3	1361.7	1340.6	1553.2	1447	1489.4	1438.38		1.33464
Sample 120418
	Region 1 (µm)	Region 2 (µm)	Region 3 (µm)	Region 4 (µm)	Region 5 (µm)	Average (µm)		Normalised			Average
PBS 1	851.1	553.2	489.4	511.1	553.2	591.6	807.14	0.732958		PBS	1
PBS 2	978.7	808.5	872.3	702.4	744.4	821.26		1.01749		mAb-EDAR3	1.76406
PBS 3	1170.2	1085.1	936.2	914.9	936.4	1008.56		1.24955
mAb-EDAR3 1	1702.3	1681	1574.6	1468.2	1277.3	1540.68		1.90881
mAb-EDAR3 2	1489.5	1384.4	1149.7	1212.8	1298.6	1307		1.6193
Sample 180418
	Region 1 (µm)	Region 2 (µm)	Region 3 (µm)	Region 4 (µm)	Region 5 (µm)	Average (µm)		Normalised			Average
PBS 1	1851.5	1810.5	1873.4	1788.4	1830.9	1830.94	1503.62	1.21769		PBS	1
PBS 2	1319.8	1235.7	1214.4	1002	1109.6	1176.3		0.782312		mAb-EDAR3	1.2912
mAb-EDAR3 1	2000	1978.7	1787.4	1638.4	1723.5	1825.6		1.21414
mAb-EDAR3 2	2532.7	2574.8	2425.6	2277	2085.5	2379.12		1.58226
mAb-EDAR3 3	1638.3	1659.6	1638.4	1723.9	1532.5	1638.54		1.08973
mAb-EDAR3 4	1893.6	1893.7	1851.1	1957.4	1744.7	1868.1		1.2424
mAb-EDAR3 5	2021.4	2000	2063.9	1916	1978.8	1996.02		1.32748

## Sheet: Fig S9D Overall
	PBS	mAb-EDAR3
	Normalised Values
	PBS	mAb-EDAR3
Sample 260218	1.52046	1.37816
Sample 260218	0.479545	1.16092
Sample 260218		1.33464
Sample 120418	0.732958	1.90881
Sample 120418	1.01749	1.6193
Sample 120418	1.24955
Sample 180418	1.21769	1.21414
Sample 180418	0.782312	1.58226
Sample 180418		1.08973
Sample 180418		1.2424
Sample 180418		1.32748
Average	1	1.38578
	p=	0.0190238
