# Supplementary material for: Feather arrays are patterned by interacting signalling and cell density waves
Source: PLoS Biol. 2019 Feb 21;17(2):e3000132. doi: 10.1371/journal.pbio.3000132 (PMC6383868; doi:10.1371/journal.pbio.3000132)
Supplement: S12 Data — (XLSX) [file pbio.3000132.s035.xlsx]

## Sheet: Fig S11 Raw
Control								MTX										Control Average					MTX Average
	Skin 1		Skin 2		Skin 3				Skin 1		Skin 2		Skin 3
	Section 1	Section 2	Section 1	Section 2	Section 1	Section 2			Section 1	Section 2	Section 1	Section 2	Section 1	Section 2					Skin 1	Skin 2	Skin 3			Skin 1	Skin 2	Skin 3			Control	MTX
-1900	25	22	14	18	23	20		-1900	14	14	18	19	17	13				-1900	23.5	16	21.5		-1900	14	18.5	15		-1900	20.3333	15.8333
-1800	26	22	8	24	23	35		-1800	15	14	16	16	16	20				-1800	24	16	29		-1800	14.5	16	18		-1800	23	16.1667
-1700	27	21	7	27	23	47		-1700	12	17	16	18	20	16				-1700	24	17	35		-1700	14.5	17	18		-1700	25.3333	16.5
-1600	27	26	13	25	26	47		-1600	18	20	16	16	18	17				-1600	26.5	19	36.5		-1600	19	16	17.5		-1600	27.3333	17.5
-1500	27	30	12	23	26	36		-1500	19	17	14	15	20	19				-1500	28.5	17.5	31		-1500	18	14.5	19.5		-1500	25.6667	17.3333
-1400	34	32	21	43	42	40		-1400	24	15	16	13	17	19				-1400	33	32	41		-1400	19.5	14.5	18		-1400	35.3333	17.3333
-1300	30	30	21	48	53	26		-1300	24	22	23	21	24	24				-1300	30	34.5	39.5		-1300	23	22	24		-1300	34.6667	23
-1200	30	29	22	33	44	34		-1200	25	34	26	28	24	24				-1200	29.5	27.5	39		-1200	29.5	27	24		-1200	32	26.8333
-1100	40	25	22	35	50	40		-1100	22	26	26	31	29	20				-1100	32.5	28.5	45		-1100	24	28.5	24.5		-1100	35.3333	25.6667
-1000	31	42	28	43	42	43		-1000	30	24	35	34	18	31				-1000	36.5	35.5	42.5		-1000	27	34.5	24.5		-1000	38.1667	28.6667
-900	37	41	34	68	37	34		-900	33	28	30	25	21	30				-900	39	51	35.5		-900	30.5	27.5	25.5		-900	41.8333	27.8333
-800	35	57	38	53	54	59		-800	30	25	33	28	33	28				-800	46	45.5	56.5		-800	27.5	30.5	30.5		-800	49.3333	29.5
-700	42	42	34	57	70	50		-700	27	28	32	26	22	26				-700	42	45.5	60		-700	27.5	29	24		-700	49.1667	26.8333
-600	39	50	78	88	46	72		-600	25	25	25	25	28	33				-600	44.5	83	59		-600	25	25	30.5		-600	62.1667	26.8333
-500	43	49	66	58	38	70		-500	28	30	23	22	26	39				-500	46	62	54		-500	29	22.5	32.5		-500	54	28
-400	36	48	32	61	45	44		-400	42	30	32	28	36	40				-400	42	46.5	44.5		-400	36	30	38		-400	44.3333	34.6667
-300	76	77	35	107	40	48		-300	39	45	31	31	38	45				-300	76.5	71	44		-300	42	31	41.5		-300	63.8333	38.1667
-200	51	60	36	68	89	54		-200	35	50	27	29	33	50				-200	55.5	52	71.5		-200	42.5	28	41.5		-200	59.6667	37.3333
-100	27	46	37	32	80	53		-100	29	48	37	37	53	45				-100	36.5	34.5	66.5		-100	38.5	37	49		-100	45.8333	41.5
0	25	63	73	44	50	80		0	54	63	51	44	62	56				0	44	58.5	65		0	58.5	47.5	59		0	55.8333	55
100	34	59	43	37	104	57		100	39	40	39	34	51	54				100	46.5	40	80.5		100	39.5	36.5	52.5		100	55.6667	42.8333
200	72	56	33	80	73	56		200	31	34	35	27	35	36				200	64	56.5	64.5		200	32.5	31	35.5		200	61.6667	33
300	61	73	28	95	43	69		300	29	27	33	25	38	44				300	67	61.5	56		300	28	29	41		300	61.5	32.6667
400	45	37	37	67	54	51		400	26	24	35	23	24	36				400	41	52	52.5		400	25	29	30		400	48.5	28
500	55	58	63	50	42	45		500	31	20	28	24	26	42				500	56.5	56.5	43.5		500	25.5	26	34		500	52.1667	28.5
600	50	49	53	51	68	56		600	28	28	35	22	29	37				600	49.5	52	62		600	28	28.5	33		600	54.5	29.8333
700	45	55	38	88	68	42		700	27	25	22	29	31	32				700	50	63	55		700	26	25.5	31.5		700	56	27.6667
800	45	51	25	83	43	33		800	20	24	28	25	31	34				800	48	54	38		800	22	26.5	32.5		800	46.6667	27
900	32	45	26	41	44	71		900	29	23	24	30	22	32				900	38.5	33.5	57.5		900	26	27	27		900	43.1667	26.6667
1000	22	36	18	36	40	58		1000	24	20	31	24	18	24				1000	29	27	49		1000	22	27.5	21		1000	35	23.5
1100	22	42	26	28	32	47		1100	29	23	30	20	22	23				1100	32	27	39.5		1100	26	25	22.5		1100	32.8333	24.5
1200	25	35	28	40	41	27		1200	17	16	28	22	24	19				1200	30	34	34		1200	16.5	25	21.5		1200	32.6667	21
1300	21	33	23	38	46	32		1300	18	16	20	23	17	15				1300	27	30.5	39		1300	17	21.5	16		1300	32.1667	18.1667
1400	21	32	17	29	20	28		1400	20	15	18	16	17	21				1400	26.5	23	24		1400	17.5	17	19		1400	24.5	17.8333
1500	14	21	17	20	37	21		1500	17	17	13	17	19	15				1500	17.5	18.5	29		1500	17	15	17		1500	21.6667	16.3333
1600	14	21	15	20	32	23		1600	15	14	15	13	19	18				1600	17.5	17.5	27.5		1600	14.5	14	18.5		1600	20.8333	15.6667
1700	10	20	13	28	28	19		1700	15	13	17	12	23	17				1700	15	20.5	23.5		1700	14	14.5	20		1700	19.6667	16.1667
1800	16	21	11	16	38	24		1800	14	15	14	13	16	18				1800	18.5	13.5	31		1800	14.5	13.5	17		1800	21	15
1900	15	28	10	23	25	28		1900	13	15	24	18	19	20				1900	21.5	16.5	26.5		1900	14	21	19.5		1900	21.5	18.1667
	All measurements represent nuclei number

## Sheet: Fig S11 Overall
	Average Number of Nuclei
	Control	MTX	Control (SE)	MTX (SE)
-1900	20.3333	15.8333	2.24227	1.36423
-1800	23	16.1667	3.78594	1.01379
-1700	25.3333	16.5	5.23874	1.04083
-1600	27.3333	17.5	5.06897	0.866025
-1500	25.6667	17.3333	4.14662	1.48137
-1400	35.3333	17.3333	2.848	1.48137
-1300	34.6667	23	2.74368	0.57735
-1200	32	26.8333	3.5473	1.5899
-1100	35.3333	25.6667	4.96935	1.424
-1000	38.1667	28.6667	2.18581	3.00463
-900	41.8333	27.8333	4.69338	1.45297
-800	49.3333	29.5	3.58624	1
-700	49.1667	26.8333	5.51009	1.48137
-600	62.1667	26.8333	11.2262	1.83333
-500	54	28	4.6188	2.92973
-400	44.3333	34.6667	1.30171	2.4037
-300	63.8333	38.1667	10.043	3.58624
-200	59.6667	37.3333	6.00231	4.67559
-100	45.8333	41.5	10.3494	3.77492
0	55.8333	55	6.20707	3.75278
100	55.6667	42.8333	12.5576	4.91031
200	61.6667	33	2.58736	1.32288
300	61.5	32.6667	3.17543	4.17665
400	48.5	28	3.75278	1.52753
500	52.1667	28.5	4.33333	2.75379
600	54.5	29.8333	3.81881	1.5899
700	56	27.6667	3.78594	1.92209
800	46.6667	27	4.66667	3.04138
900	43.1667	26.6667	7.31057	0.333333
1000	35	23.5	7.02377	2.02073
1100	32.8333	24.5	3.63242	1.04083
1200	32.6667	21	1.33333	2.46644
1300	32.1667	18.1667	3.56293	1.69148
1400	24.5	17.8333	1.04083	0.600925
1500	21.6667	16.3333	3.67801	0.666667
1600	20.8333	15.6667	3.33333	1.424
1700	19.6667	16.1667	2.48886	1.92209
1800	21	15	5.20416	1.04083
1900	21.5	18.1667	2.88675	2.12786
