# Supplementary material for: Feather arrays are patterned by interacting signalling and cell density waves
Source: PLoS Biol. 2019 Feb 21;17(2):e3000132. doi: 10.1371/journal.pbio.3000132 (PMC6383868; doi:10.1371/journal.pbio.3000132)
Supplement: S13 Data — (XLSX) [file pbio.3000132.s036.xlsx]

## Sheet: Fig S12B (Overall)
	Distance in z-direction
Cell Number	Dataset 1 (12/10/17) (µm)	Dataset 2 (19/10/17) (µm)	Dataset 3 (05/12/17) (µm)			Dataset 1 (12/10/17) (Sum)	Dataset 2 (19/10/17) (Sum)	Dataset 3 (05/12/17) (Sum)			Dataset 1 (12/10/17) (%)	Dataset 2 (19/10/17) (%)	Dataset 3 (05/12/17) (%)
1	-14.5	-4.383	-13.481		Total cells	1490	2551	4648		Total cells	1490	2551	4648				Combined data	%
2	-12.083	2.061	5.851		0	172	296	1435		0	11.54	11.6	30.87			Total cells	8689
3	-8.246	-0.999	8.694		>0	571	1239	1244		>0	38.32	48.57	26.76		Strong movement in neg. z-direction	<= -Interval	573	5.57
4	-5.307	-0.802	-2.273		<0	747	1016	1969		<0	50.13	39.83	42.36		Movement in neg. z-direction	<0	3732	44.1067
5	3.336	0	-0.603		Interval	14.5	10.3	11.2		Interval	14.5	10.3	11.2		Z-position not changed	0	1903	18.0033
6	-1.595	-0.925	-4.305		>= Interval	23	159	140		>= Interval	1.54	6.23	3.01		Movement in pos. z-direction	>0	3054	37.8833
7	-8.129	-3.24	-0.185		<= -Interval	48	124	401		<= -Interval	3.22	4.86	8.63		Strong movement in pos. z-direction	>= Interval	322	3.59333
8	-7.346	6.711	-6.996
9	-9.02	0.139	-1.817
10	-0.227	-0.255	-11.006
11	-3.525	11.761	-2.565						Average	SE
12	-1.45	2.314	10.951					Movement in neg. z-direction	44.1067	3.09896
13	-13.606	-2.085	-3.025					Strong movement in neg. z-direction	5.57	1.60157
14	-3.703	-1.641	6.278					Z-position not changed	18.0033	6.43336
15	-13.59	-0.574	-1.197					Movement in pos. z-direction	37.8833	6.29979
16	-15.117	1.281	-12.504					Strong movement in pos. z-direction	3.59333	1.38495
17	-1.143	13.225	-4.586
18	-8.615	-1.395	-12.094
19	-8.644	-10.325	-1.951
20	-10.416	1.78	3.4
21	0	12.21	-4.423
22	-11.268	-11.03	-12.151
23	-13.615	11.585	-6.08
24	-13.734	-0.437	-13.915
25	-13.039	0.08	3.001
26	-9.09	-3.152	-12.77
27	-11.268	-11.576	-5.038
28	-7.727	0	-1.671
29	-11.073	1.029	-14.002
30	-7.79	-9.221	-6.307
31	-6.419	1.931	-3.956
32	-12.827	3.109	-14.618
33	-12.867	5.947	2.795
34	-11.32	-4.348	-9.584
35	-0.585	0.479	0.103
36	-1.19	-9.976	-5.394
37	-3.296	14.965	-5.977
38	-12.529	2.807	-2.383
39	-0.826	0	-4.534
40	-13.025	1.228	-11.354
41	-0.025	6.168	9.878
42	-9.308	16.558	-7.914
43	4.048	9.308	-2.826
44	-2.641	-2.867	5.267
45	-10.976	-10.208	2.949
46	-8.239	10.065	-6.093
47	-0.129	-11.362	-18.132
48	-0.033	-0.36	-0.25
49	-2.072	-2.098	-5.802
50	-0.397	0.616	-1.437
51	-13.523	3.277	2.56
52	-13.64	-0.899	-10.109
53	-3.971	8.607	-4.108
54	-3.27	2.301	-6.215
55	-11.365	13.095	-1.624
56	-4.731	9.158	-5.302
57	-3.388	-0.327	-0.476
58	-6.163	2.995	3.661
59	-12.332	4.655	-11.073
60	-1.677	1.89	-20.653
61	3.393	17.622	-9.3
62	-9.737	0.229	-11.2
63	-12.387	7.758	-4.151
64	-1.342	0.971	-6.902
65	-11.453	11.787	-10.799
66	-7.71	-0.463	-15.167
67	-0.431	-0.343	-10.649
68	-7.49	8.784	-7.095
69	-8.709	2.534	-0.558
70	-2.724	23.175	-12.353
71	-9.868	-1.98	9.933
72	-12.077	-2.149	-1.529
73	-0.168	-0.892	-17.119
74	-6.247	8.636	-0.203
75	-10.273	7.929	-4.914
76	-12.009	-22.026	-9.434
77	-2.451	-1.186	-5.098
78	-13.58	5.862	-9.149
79	-5.98	4.806	9.246
80	-1.263	-0.079	3.605
81	-1.853	-2.79	-14.376
82	5.217	-0.372	-10.439
83	-5.382	17.615	16.732
84	-9.713	-0.5	-12.689
85	-7.826	-0.216	0.704
86	-9.445	-0.2	0
87	-9.737	7.438	-4.595
88	-6.919	0	-13.813
89	-8.519	-0.001	-1.987
90	-13.795	9.606	-10.706
91	-7.036	-5.773	-3.837
92	-0.926	4.827	-4.182
93	1.653	4.869	3.913
94	-11.631	0.13	-4.162
95	-14.072	4.514	3.545
96	-11.632	-9.019	0.564
97	-5.889	1.49	-9.142
98	-1.982	2.598	-3.136
99	-12.037	0.844	0.715
100	8.623	-7.674	-0.112
101	-7.904	-11.128	-16.063
102	-10.195	-10.338	-1.39
103	1.337	-3.913	-3.51
104	-6.359	-0.775	-1.447
105	-0.282	2.366	-12.888
106	-2.224	3.271	0
107	-7.287	1.714	-3.169
108	-12.246	0.734	-4.025
109	-11.576	0.973	1.87
110	-11.596	-1.122	-5.534
111	-2.774	-21.008	-16.641
112	13.677	-3.33	-5.158
113	-10.631	9.608	-1.097
114	-0.023	11.576	7.403
115	-11.485	0.776	-0.565
116	-2.271	0.458	-1.311
117	-15.459	5.151	6.328
118	-11.186	-1.518	-6.925
119	-13.551	3.667	-0.975
120	-3.413	0.424	-1.916
121	-9.522	-1.657	1.322
122	-1.532	-17.101	7.224
123	-1.544	8.539	0
124	-0.606	3.195	-15.932
125	-14.033	-0.287	11.2
126	-11.645	2.582	-5.284
127	-3.568	0.328	-11.2
128	-8.52	0	-10.909
129	-2.723	10.3	-9.362
130	-14.356	0	-1.515
131	-13.665	0	3.665
132	-10.885	2.774	-6.446
133	-12.405	-0.717	-5.048
134	-6.54	-3.182	9.513
135	-9.991	18.854	4.364
136	-12.102	-1.134	-13.539
137	-0.652	-0.127	-0.695
138	-6.611	-4.591	-5.511
139	-14.842	-8.332	2.36
140	-13.701	10.674	-18.479
141	-4.214	1.129	0.247
142	-8.135	-0.809	4.341
143	-7.635	10.417	-2.489
144	-9.886	-4.834	2.219
145	-6.621	0.419	9.834
146	-0.601	11.541	4.304
147	-0.635	9.661	0
148	-11.707	5.137	3.63
149	-17.146	-6.155	5.169
150	-12.833	-6.582	-1.098
151	-13.176	12.859	10.926
152	-0.971	-0.806	36.175
153	-11.358	-3.969	-3.526
154	-5.927	0.478	3.168
155	-14.068	9.277	2.978
156	-9.704	-13.526	-11.805
157	-5.542	8.044	14.553
158	-9.131	0.595	-1.898
159	-9.718	-8.381	6.962
160	-1.756	-12.345	-6.162
161	-0.563	7.276	0.065
162	0.178	-3.771	1.513
163	-13.636	-7.646	10.397
164	-1.658	13.292	-10.854
165	-4.867	-17.623	-0.515
166	0.014	0.657	0.376
167	-13.735	8.432	-0.529
168	0.374	-4.622	-1.785
169	-0.199	-0.158	-9.281
170	-4.448	1.66	0.038
171	-1.696	13.09	9.971
172	-12.543	-2.544	-8.317
173	-27.915	0.095	1.905
174	-11.131	3.275	3.5
175	-10.339	11.304	0.102
176	-0.598	21.99	-5.498
177	-5.409	-9.977	2.302
178	-0.876	4.115	2.013
179	-0.333	-5.211	0.364
180	-12.732	-14.106	1.499
181	-13.072	-7.574	-23.636
182	-16.559	-1.695	2.317
183	-14.999	0.871	-1.63
184	-0.858	-6.472	-0.556
185	-12.922	1.716	9.46
186	-0.402	-0.732	-22.851
187	-14.601	0	0.497
188	-29.225	-1.001	-0.917
189	-28.831	3.359	-1.227
190	-1.469	-1.585	-6.629
191	-15.086	-2.331	8.438
192	11.329	5.465	0.527
193	-3.319	-0.164	22.501
194	-15.003	5.822	-5.055
195	-4.478	0.662	0.352
196	0.263	-4.416	-4.619
197	-8.517	10.005	-0.855
198	-6.973	4.447	-3.357
199	-14.632	11.351	20.239
200	1.103	5.843	1.209
201	-8.391	-0.722	10.205
202	2.029	-0.075	-8.759
203	-6.118	7.556	2.974
204	-0.965	-11.123	-18.16
205	-13.906	-1.382	6.992
206	-5.367	0.47	-5.76
207	-14.052	9.623	-1.925
208	-1.564	1.445	11.155
209	0.966	0.767	-3.35
210	-14.953	2.001	-5.646
211	-8.983	7.802	-9.981
212	-4.164	0.803	-0.15
213	-13.479	11.12	-12.189
214	-0.903	11.097	-6.436
215	-6.137	6.694	1.178
216	-1.703	0	-0.206
217	-0.987	0	0.315
218	-2.722	-10.866	0.553
219	-6.995	0	1.391
220	-13.099	0	-0.516
221	-0.971	0	-8.742
222	-7.171	0	10.389
223	-13.5	1.62	-11.195
224	-12.311	-3.734	-0.933
225	-0.293	1.342	-2.028
226	-1.163	9.021	-0.673
227	-12.949	-3.099	-1.264
228	0.732	-1.33	-1.412
229	-3.003	0.429	-22.4
230	-12.954	1.399	-1.167
231	-0.642	7.98	-10.815
232	-12.097	-0.134	11.612
233	0.917	-0.944	-9.819
234	0.282	4.045	10.118
235	13.866	2.958	-0.302
236	0.949	-2.732	33.23
237	-0.15	2.15	-6.869
238	-14.629	0.23	-3.189
239	-0.296	1.583	10.146
240	-1.044	0.607	-1.296
241	-0.526	0	9.853
242	-0.343	-9.407	10.363
243	-0.583	1.668	-10.619
244	-0.46	-2.126	-11.014
245	-9.698	2.713	-9.917
246	14.779	2.388	1.617
247	0.038	0.333	-5.323
248	-0.493	-3.429	-6.238
249	-14.427	0.367	10.055
250	0	3.279	-0.891
251	0	3.404	-2.682
252	0	-2.487	1.43
253	0	4.923	-0.479
254	0	9.67	5.919
255	0	-1.113	-5.633
256	-1.772	-0.823	7.539
257	-1.27	-2.013	-1.105
258	-4.887	-3.455	-1.581
259	-0.689	1.025	-0.203
260	-0.724	0.357	1.074
261	-14.228	-3.578	8.452
262	0.865	2.04	-0.297
263	15.785	10.393	11.628
264	-9.362	-0.107	2.886
265	0.916	-7.836	1.886
266	-0.682	0.154	8.294
267	-3.364	-1.271	-10.107
268	0.42	-3.922	-0.893
269	29.737	-1.576	0.538
270	-0.164	8.389	12.114
271	-13.475	-4.168	0.957
272	0	-0.964	11.171
273	13.967	-1.341	-9.274
274	-1.664	10.044	-0.67
275	-0.473	-0.488	-3.212
276	1.005	0.266	-7.246
277	1.797	0.376	-1.22
278	7.108	-2.816	10.144
279	-1.897	1.781	9.59
280	-1.612	10.184	2.692
281	0	0.777	-11.221
282	8.105	1.938	2.24
283	-3.446	-17.109	-4.535
284	2.701	0.706	-1.271
285	0	10.483	-0.895
286	14.5	9.422	1.301
287	1.671	9.417	7.968
288	0.106	9.559	-0.711
289	0.558	-0.305	7.209
290	0.817	-0.153	-2.936
291	-0.405	0.783	-1.066
292	29.235	7.001	3.238
293	11.961	3.03	-1.36
294	0.568	-4.314	-5.686
295	0.593	-2.717	4.941
296	-0.238	-0.082	3.022
297	0.551	-17.197	-3.902
298	7.472	-1.663	-5.084
299	2.774	0.658	19.938
300	-4.946	0.861	1.986
301	9.213	5.847	0.192
302	-0.297	-20.453	-10.755
303	0	-0.376	0.467
304	0	-4.265	1.555
305	0	-3.123	2.103
306	0	-0.783	-0.762
307	0.672	-3.274	1.258
308	-1.724	-0.315	-0.47
309	1.238	-0.544	-0.113
310	0.451	-3.019	-0.296
311	2.94	7.417	0.811
312	8.318	-3.172	3.921
313	3.187	0	2.493
314	11.702	6.793	-11.102
315	-0.281	-9.905	-0.825
316	11.598	-1.538	0.82
317	0.784	-2.652	2.737
318	2.469	2.874	-2.682
319	1.233	10.3	0.209
320	-14.5	8.181	0
321	2.833	11.605	-2.095
322	1.852	1.908	-27.403
323	-0.393	-1.747	0
324	1.597	-0.021	0
325	11.917	-0.091	-9.294
326	7.141	-0.042	3.722
327	0.667	-1.055	-0.559
328	1.98	-0.191	-8.622
329	-5.246	-2.203	-1.378
330	1.191	-14.236	-9.162
331	6.293	0.084	0
332	2.139	-1.331	-6.588
333	0.607	3.598	0.398
334	0.03	-0.671	-17.927
335	-0.297	0.208	13.818
336	-4.87	-0.51	-7.643
337	1.403	0.123	-1.979
338	13.646	-0.466	-19.43
339	13.039	7.447	-9.932
340	14.891	2.093	-19.351
341	0.937	-0.416	-4.864
342	11.777	6.24	7.103
343	1.617	-0.988	-3.082
344	-0.688	6.515	-0.965
345	-0.105	-1.518	2.075
346	0.91	0.875	-4.504
347	13.416	-0.164	-11.775
348	-0.695	11.453	-1.479
349	0	6.918	9.81
350	0.548	11.996	0.064
351	1.519	9.305	-11.628
352	14.458	0	-23.957
353	0.787	0	2.031
354	2.015	0	-0.296
355	0.012	-5.765	-4.647
356	1.021	-9.579	-5.484
357	-3.533	-9.742	-10.983
358	2.415	0	1.698
359	-2.245	-9.442	0.836
360	-0.069	-9.778	1.536
361	-2.205	-1.51	0.573
362	0.889	-8.848	-6.979
363	0.851	1.086	1.378
364	2.953	-6.097	-0.14
365	2.816	0	8.506
366	12.489	0	3.618
367	1.103	-3.688	14.265
368	2.711	0	1.543
369	-8.412	0	0.047
370	4.516	0	-3.47
371	0.901	-5.291	-1.63
372	0.44	-7.259	6.632
373	2.783	0	-2.192
374	-3.455	-9.083	22.038
375	0.428	-5.948	-2.522
376	0.85	0	-3.49
377	0.589	-9.334	7.203
378	-0.174	0	-1.7
379	-3.224	-8.112	-1.518
380	-0.352	0	7.146
381	5.155	-10.3	-1.374
382	-0.74	-13.197	-4.333
383	-2.877	0	2.302
384	6.936	-7.774	0.823
385	0.597	-10.937	-2.702
386	-14.86	0	3.46
387	0.025	0	-0.133
388	0	0	-5.921
389	-9.667	0	-0.689
390	0.246	0	0.102
391	-0.211	7.247	1.213
392	6.565	-4.993	-7.509
393	-13.32	-10.285	8.608
394	0.505	4.706	-3.074
395	0.404	3.212	8.004
396	-0.588	1.168	1.197
397	0	17.285	-2.879
398	3.448	-0.92	-1.074
399	-1.322	-12.31	-9.426
400	1.492	-10.3	-0.203
401	-0.157	10.3	6.946
402	1.018	-12.351	4.973
403	0.229	2.998	-0.804
404	0.074	1.423	2.141
405	3.328	-2.7	-3.806
406	-1.391	-4.058	-0.007
407	2.111	0.102	-1.732
408	0.381	0.941	-3.195
409	0.987	-1.175	-25.556
410	14.033	-5.985	-11.119
411	0.704	-0.514	-1.631
412	0.49	0.184	-3.525
413	1.51	-3.63	0.775
414	-2.566	-10.584	-0.974
415	-2.754	15.173	1.176
416	3.937	7.711	0.542
417	3.31	6.664	0
418	0.423	-0.04	2.604
419	4.276	1.653	-2.497
420	0.64	-0.432	-0.789
421	2.346	13.055	-0.888
422	2.326	-6.859	-1.066
423	-0.717	-3.04	1.273
424	-13.121	-2.924	-22.4
425	2.428	-2.069	4.863
426	1.123	-1.883	11.2
427	0.202	3.046	-0.268
428	-1.321	-1.448	0
429	-0.141	1.447	3.575
430	-0.142	-3.223	5.727
431	5.29	-6.973	0.316
432	-0.227	1.006	10.639
433	-6.176	0.536	1.846
434	-1.043	29.253	4.091
435	1.007	-1.356	-0.74
436	0.896	15.172	-0.56
437	-6.288	3.962	-0.167
438	0.748	-1.212	-4.442
439	4.151	5.887	-0.022
440	2.451	16.655	12.376
441	-0.235	10.287	11.076
442	0.129	-3.86	0.118
443	1.921	-0.208	1.582
444	0.229	4.94	0.047
445	0.415	8.338	-0.932
446	0.895	-13.476	10.634
447	0	-14.802	-0.88
448	-4.721	-1.087	-2.103
449	0.49	7.318	8.523
450	0.75	0	12.958
451	0.732	3.388	11.572
452	-16.48	1.651	9.005
453	-0.44	6.329	2.625
454	0	-0.378	1.685
455	-3.532	2.452	-31.451
456	-1.021	-0.248	2.7
457	0.225	1.193	-1.452
458	-0.843	0.706	-13.027
459	-11.246	0.719	-2.316
460	-8.187	-2.113	-9.068
461	0.267	3.605	-1.034
462	0	0.429	-7.429
463	-0.178	8.418	12.343
464	0	6.95	10.267
465	-0.664	11.128	9.102
466	-2.916	4.653	-1.458
467	2.782	0	0
468	0	13.182	0.05
469	-0.064	4.158	0
470	0.392	12.953	7.977
471	-0.049	3.491	-17.318
472	3.881	18.361	-21.558
473	0.466	-3.886	3.254
474	-0.131	1.044	10.381
475	-0.745	-0.835	3.92
476	14.655	10.3	0.121
477	-7.375	0.267	-5.688
478	-0.637	0	11.392
479	-7.178	-11.456	-0.04
480	-10.912	8.36	6.973
481	0	-0.223	6.193
482	4.33	-5.99	-12.887
483	-0.098	0	6.735
484	0.519	-0.577	-9.143
485	-3.482	0.818	-1.988
486	0.506	-0.869	-10.597
487	7.829	-8.175	-12.065
488	0	0.629	0.477
489	-0.025	-1.159	-2.433
490	0.029	-2.31	-4.223
491	18.178	-8.705	-6.01
492	4.923	-1.424	0.654
493	-4.122	-3.269	-2.265
494	10.093	1.013	13.795
495	-1.004	1.269	2.594
496	0.528	-0.676	0.186
497	-0.642	-10.3	-3.452
498	0	0.378	-4.686
499	-2.402	4.361	12.123
500	0	1.536	-14.706
501	16.399	-5.062	-3.691
502	1.302	-0.889	2.776
503	2.027	-3.211	-2.046
504	0	4.826	4.356
505	0.137	0.777	-4.183
506	0.96	1.57	0.051
507	0.31	-10.3	-9.028
508	0.956	0	-22.851
509	0	-8.86	-3.976
510	-0.155	-10.305	0
511	-2.452	12.138	0.28
512	-7.772	-0.53	0
513	0.099	-5.271	0
514	2.354	-1.169	0
515	1.712	-11.467	0
516	0	0	0
517	-0.836	0.045	-5.522
518	-0.504	0	0
519	-11.771	-1.038	-11.2
520	-2.791	0	0
521	0.182	-3.322	0
522	-1.22	-10.3	-11.2
523	0.949	-0.306	0
524	2.688	21.485	0
525	0.649	2.581	0
526	6.166	5.859	-8.485
527	2.569	8.913	0
528	0.403	1.214	-11.2
529	3.948	10.3	0
530	-14.5	8.549	0
531	-0.301	5.711	0
532	-0.691	2.885	-11.2
533	0	3.65	-10.007
534	-15.674	-4.794	0
535	-9.991	0.193	0
536	0.012	4.652	-8.322
537	-11.667	0.298	0
538	1.006	6.916	0
539	0	-0.644	0
540	-0.952	9.786	0
541	1.475	7.164	0
542	-13.921	10.088	0
543	-10.81	10.994	0
544	3.688	-0.298	0
545	-4.22	10.207	0
546	-10.099	9.789	0
547	2.655	-2.763	-10.366
548	-11.727	0.127	0
549	0.509	-6.982	0
550	0.299	-2.144	0
551	0	-0.562	0
552	0	4.232	0
553	2.942	-10.3	-10.403
554	6.499	10.634	0
555	0	-0.218	0
556	0.902	-2.254	0
557	-0.074	0.012	0
558	7.25	8.243	0
559	4.132	5.85	0
560	-6.071	12.584	0
561	0	-6.141	0
562	0.441	0.685	0
563	2.858	-6.585	0
564	-0.265	0.463	0
565	0	0.658	0
566	-11.346	2.372	0
567	-7.977	0.004	-9.848
568	-14.114	12.116	0
569	-0.362	0.36	0
570	0.302	-6.631	0
571	-0.645	-1.841	0
572	-7.196	-0.848	-7.309
573	0	10.211	0
574	0	0	0
575	0	-1.431	0
576	-14.389	5.042	0
577	0	0	0
578	14.106	-2.149	-9.043
579	-0.498	15.613	-8.771
580	13.118	11.786	0
581	8.336	-0.487	-10.385
582	0.326	-3.174	0
583	-0.104	0.049	-11.57
584	0.175	0	0
585	-0.496	0.524	0
586	14.5	10.3	0
587	-6.527	-11.7	0
588	-2.122	-0.006	-11.186
589	-0.196	0.925	0
590	-4.519	-0.265	0
591	-12.89	-1.215	0
592	2.109	-1.678	-5.7
593	8.602	1.432	-11.096
594	-4.172	-1.81	0
595	-0.483	-2.527	-12.322
596	-6.035	-3.123	0
597	15.176	-4.341	-11.087
598	0.917	0.941	0
599	-0.099	0	-11.2
600	-2.307	-6.763	-6.293
601	-13.777	10.3	0
602	0.078	-2.933	-10.921
603	14.5	7.622	-6.57
604	-0.634	-6.411	0
605	-0.195	0.413	0
606	0.497	1.32	0
607	0	0.404	-11.2
608	0	-2.768	0
609	0	3.199	-10.194
610	0	0.958	0
611	2.211	5.532	0
612	0.697	-2.307	0
613	-7.949	8.285	-9.936
614	-13.743	0.105	0
615	-14.5	-1.373	0
616	0.852	0.289	-10.519
617	11.03	-0.177	-10.439
618	-10.391	1.699	0
619	-13.334	-16.089	0
620	2.056	0.4	0
621	-5.128	11.236	0
622	0.12	0.164	0
623	-12.272	0	0
624	-1.469	0.63	0
625	1.366	-0.305	-5.772
626	-0.011	4.528	0
627	3.838	-1.045	0
628	2.807	-2.307	0
629	-21.588	2.146	-7.037
630	0	12.049	-12.333
631	-0.318	-2.144	0
632	-14.84	18.086	0
633	-2.962	-4.506	-31.759
634	-0.761	5.654	0
635	-7.027	10.45	0
636	-1.858	-17.962	0
637	0.411	-1.668	-10.388
638	1.161	1.304	0
639	-11.485	18.846	0
640	-2.066	-5.037	-9.272
641	2.566	7.873	-11.824
642	12.519	0.882	-8.776
643	0.023	0	0
644	4.458	0	0
645	0.523	0.823	-10.868
646	0	10.457	-11.2
647	-1.13	5.233	0
648	-0.065	1.507	0
649	0	0.325	-11.848
650	0.073	0.728	0
651	0.002	7.294	0
652	-2.069	0.472	0
653	-7.338	-1.418	-11.2
654	0	0.233	0
655	-5.271	3.705	0
656	-15.367	4.581	-23.222
657	-5.306	-0.274	-11.425
658	1.874	-2.457	-12.384
659	14.5	0.144	-10.463
660	3.458	8.035	-11.992
661	14.5	-0.851	0
662	-1.552	-0.978	-10.671
663	0.34	-0.544	0
664	-0.356	0.328	0
665	0.059	0	0
666	-14.5	1.359	0
667	0.116	2.897	-10.986
668	8.213	-0.01	-11.2
669	-0.014	0.998	0
670	-1.227	-0.445	0
671	0.666	0	0
672	0.555	5.377	0
673	-6.441	5.308	0
674	-1.923	0.962	0
675	-0.233	5.776	-9.386
676	-15.967	0	0
677	-0.999	11.922	12.055
678	-8.502	13.75	0
679	4.998	0.337	-17.363
680	8.74	0	-5.754
681	1.098	7.071	0
682	0	9.827	-8.24
683	0.979	-0.157	0
684	0.555	2.041	0
685	-5.267	-1.617	0
686	0.596	-0.111	0
687	-2.301	4.942	0
688	-3.572	0.114	0
689	-9.191	4.438	-11.996
690	-7.898	0.993	0
691	2.374	3.531	0
692	0	2.283	0
693	-0.142	-1.252	0
694	-0.339	0.704	-9.407
695	8.796	-10.56	0
696	0.057	2.549	0
697	0	-8.268	0
698	-0.158	-5.652	0
699	-14.5	-0.201	0
700	2.914	-8.738	-10.635
701	0.351	-1.206	-12.364
702	-0.015	-3.877	-10.154
703	-7.645	-0.114	0
704	-0.575	9.025	0
705	0	1.039	0
706	0.974	1.478	0
707	6.283	-10.397	0
708	-9.663	0.863	0
709	-0.338	-0.278	0
710	0	-3.812	0
711	0	1.069	-32.572
712	0.809	-0.264	0
713	1.916	10.3	-11.536
714	0.919	-0.625	0
715	3.308	-3.065	-12.928
716	-0.796	0	0
717	2.023	1.089	0
718	-11.709	1.636	0
719	0.716	1.736	0
720	0.382	0	0
721	-0.503	0.472	0
722	-2.901	-0.85	0
723	7.742	10.3	-11.102
724	0	9.076	0
725	-0.902	-4.868	0
726	0.257	-0.009	0
727	-5.19	-5.752	0
728	-7.946	-9.385	-11.347
729	-10.847	0.371	0
730	-8.997	-4.952	6.009
731	-0.512	0.448	-10.605
732	-3.081	-11.098	0
733	2.974	1.092	0
734	3.999	-7.952	-13.141
735	21.793	5.661	0
736	-0.072	-1.448	-12.873
737	-6.317	0	0
738	0.236	-5.703	0
739	0.465	6.277	-13.084
740	-14.5	0.474	0
741	9.548	0.015	0
742	0	-0.245	0
743	0.311	0	-9.858
744	0.542	2.584	-5.772
745	0.063	0	0
746	3.307	0.574	0
747	0.133	5.238	-22.4
748	0.176	2.713	-11.619
749	-6.62	0	-9.287
750	-3.762	5.554	0
751	-13.378	0	0
752	-14.5	0.201	-12.053
753	-14.5	-0.303	-11.998
754	-0.021	-1.141	0
755	-0.576	-2.267	0
756	0	18.417	0
757	-7.153	10.3	0
758	-7.078	3.272	-11.632
759	-12.531	-0.165	-9.668
760	-20.105	-8.462	-11.2
761	0	-2.635	0
762	-1.675	-5.046	0
763	-1.027	-1.959	-11.405
764	0	-6.188	-6.497
765	0.357	21.19	0
766	-14.449	-9.42	0
767	-13.525	-0.591	0
768	-1.757	-7.9	0
769	-0.134	13.421	0
770	0.287	-20.168	0
771	10.231	-0.105	0
772	0.288	0.074	0
773	2.167	-0.66	0
774	0.05	9.639	0
775	0	0.771	-7.818
776	-5.813	-6.864	0
777	-1.115	-0.058	0
778	-4.727	-11.405	0
779	-7.414	0.621	-8.044
780	-2.933	-0.067	0
781	-15.089	-3.835	0
782	-3.033	0.25	-8.205
783	0.105	-22.669	-6.805
784	-1.638	4.755	0
785	-0.413	16.693	0
786	-5.912	0.21	0
787	-1.652	5.456	0
788	-5.354	1.948	-8.13
789	2.474	0	0
790	-14.359	4.696	-11.2
791	0.585	-3.627	-7.099
792	0.397	4.177	0
793	0	-10.931	-6.506
794	0	-1.104	0
795	3.374	-2.372	-13.708
796	3.192	-12.086	-4.442
797	0.332	-1.867	0.178
798	-1.791	-9.431	-11.2
799	0	1.956	-7.328
800	-8.222	-0.164	-22.587
801	0	1.95	-11.866
802	0.194	-5.47	-2.715
803	2.514	0.347	2.546
804	11.76	9.206	-4.926
805	-2.281	-1.932	10.265
806	9.254	20.243	3.833
807	-1.543	-0.574	0
808	3.266	-1.765	-11.2
809	0	3.088	-2.161
810	-0.466	-0.058	1.463
811	0	0	-11.603
812	-14.53	-4.753	0.907
813	-14.837	1.645	-12.528
814	-6.612	-2.888	-11.083
815	0	-1.071	-11.351
816	-5.397	0.572	0.144
817	-7.17	-5.54	-12.708
818	1.397	2.979	-10.837
819	7.331	0	-6.656
820	6.081	-5.417	-11.481
821	-0.253	1.947	-1.08
822	-1.964	0	-5.545
823	-5.585	0	-11.682
824	-7.051	4.168	-0.094
825	0	-3.308	-0.161
826	1.626	5.062	5.952
827	-6.183	-10.719	9.812
828	0	-11.092	-3.049
829	0.153	5.653	-19.143
830	0	0.404	-2.868
831	-5.12	-0.274	-0.641
832	5.049	7.245	-12.709
833	-4.401	5.074	-1.302
834	-7.41	10.3	-0.459
835	-1.294	1.974	-11.555
836	-8.244	2.853	-9.654
837	0	0.015	-5.886
838	-8.257	-0.214	-17.843
839	-0.216	-4.186	2.094
840	-0.226	0	-2.032
841	1.418	0.403	-12.428
842	-2.012	1.802	-11.88
843	0.646	0.982	7.904
844	3.099	-0.954	-10.744
845	1.108	-26.87	7.014
846	-1.056	-3.067	-0.424
847	-0.385	-10.3	-1.265
848	-0.168	-10.3	-3.788
849	-9.809	-2.233	-12.675
850	3.096	0.737	-1.174
851	0	-0.334	1.532
852	-0.319	-7.522	-11.2
853	0.669	0.851	-13.064
854	-3.506	-2.159	3.92
855	-0.592	-6.958	-5.148
856	-5.253	1.183	-4.886
857	-1.1	0	3.241
858	-4.25	0.012	-0.939
859	-0.612	-10.222	-12.607
860	0	0.016	-0.471
861	-6.097	-7.037	-3.978
862	0	0.251	-4.758
863	-2.296	2.812	-0.285
864	0.139	1.816	9.669
865	12.391	0.206	-11.951
866	-0.067	2.708	-4.829
867	-0.603	3.871	-12.052
868	0	0	-1.347
869	0.181	-15.981	-4.477
870	1.493	7.916	-1.01
871	0.528	6.182	-1.755
872	-0.259	0.681	-0.972
873	0	-3.256	-10.966
874	0	-9.932	-2.912
875	2.695	-0.962	-12.292
876	0.262	-9.529	-0.497
877	-3.036	1.495	-0.051
878	-13.522	7.761	9.144
879	-14.5	-0.423	-12.079
880	-14.5	0.043	-11.407
881	0.503	0.192	-3.81
882	5.647	1.933	-5.582
883	-12.971	-0.622	-10.71
884	0.439	0.038	-0.234
885	-1.001	0.733	0.974
886	-3.83	0.364	-12.795
887	1.707	0	0
888	0.356	6.013	1.124
889	-2.585	0	1.159
890	0	-2.591	-5.759
891	-9.375	18.47	0.129
892	-0.258	3.359	-2.819
893	-8.414	0	-1.296
894	-4.971	1.207	3.987
895	-0.441	-15.078	-0.365
896	-0.566	-1.423	0
897	-3.317	10.3	0
898	-0.193	10.45	5.193
899	0.715	0.063	-0.202
900	14.364	-6.849	-22.38
901	1.284	7.148	-2.741
902	-9.45	10.448	7.075
903	-0.529	5.104	0.828
904	0	-4.571	-4.553
905	-1.692	0	-0.656
906	-3.227	6.264	0.94
907	-2.834	-11.662	0.792
908	-14.082	-17.291	0.342
909	-3.926	0.106	-2.479
910	0.054	3.39	-2.096
911	0.525	0.52	-11.2
912	-0.204	1.439	0
913	-0.415	-0.751	-0.709
914	-0.484	1.557	0.42
915	3.148	0.327	4.43
916	3.434	14.332	-1.752
917	-1.761	-1.551	0.765
918	-1.021	9.78	1.288
919	0	10.445	-11.79
920	-3.489	-0.525	2.353
921	0.793	0.742	-17.877
922	-0.317	0.957	0
923	9.262	0.024	0
924	-1.321	0.194	0
925	-6.712	-0.311	0
926	-0.675	-1.405	0
927	0.402	-20.526	0
928	-0.358	0	0
929	0	-6.967	0
930	0	-2.578	0
931	0	-1.559	0
932	1.121	4.206	0
933	0	-1.391	0
934	-5.276	-0.119	-0.084
935	-6.696	-1.338	-0.655
936	0.744	4.984	9.816
937	0.11	7.982	-1.834
938	-4.555	7.057	-0.896
939	-5.753	0	-9.909
940	-7.109	-0.024	-2.471
941	-7.96	1.164	2.864
942	14.5	7.193	4.691
943	1.067	-1.295	8.495
944	0.123	-0.666	1.151
945	0.371	-1.421	-2.221
946	0	-3.333	2.079
947	-0.127	10.779	2.836
948	0.209	-13.487	2.75
949	0	17.394	-0.286
950	6.931	-7.907	-3.101
951	-0.216	-3.512	6.951
952	4.503	0.62	0.334
953	-3.865	5.8	3.075
954	-0.226	-10.3	0
955	-4.222	5.914	0
956	-2.468	-7.419	0
957	-0.007	0.671	0
958	0.373	9.981	0
959	0	0.995	0
960	-14.519	0.908	0
961	-5.401	-9.035	0
962	14.5	5.893	0
963	-11.571	-7.943	-3.734
964	-10.288	0.353	-11.2
965	-10.866	-1.248	-0.427
966	5.483	-0.187	3.37
967	2.215	2.863	-0.717
968	-0.386	-22.879	-2.783
969	-0.589	-4.855	-8.691
970	-5.518	-3.65	-0.877
971	0.421	0	0
972	3.56	0	-9.454
973	-6.293	-21.294	0
974	0.693	-0.371	0
975	3.017	-2.005	0
976	9.891	-0.418	-11.2
977	0.6	-0.868	-11.2
978	-0.02	-1.653	-5.118
979	-0.06	10.899	-0.383
980	-4.581	2.351	0.039
981	-5.377	-0.432	-1.499
982	-4.454	-10.324	-0.12
983	-3.23	1.05	-2.908
984	-1.112	-1.018	1.306
985	-8.07	0	20.365
986	-0.683	0	0.243
987	-6.41	0	0.259
988	-7.202	0.246	-10.098
989	-0.016	-0.226	0.747
990	-0.05	0.166	-13.874
991	-0.562	0	5.907
992	-29.06	0	0.073
993	0	-0.085	2.475
994	-0.264	6.015	-1.047
995	-3.575	-0.039	-0.427
996	1.502	1.71	-0.641
997	0	0	0
998	-1.075	0	0
999	10.298	8.206	0
1000	-6.644	-3.387	0.892
1001	-0.14	-9.215	0.534
1002	-3.596	-19.251	-0.785
1003	-0.652	-6.389	-2.276
1004	-3.361	-1.179	-0.542
1005	0	2.821	1.234
1006	0	0.018	11.846
1007	0	-0.112	2.875
1008	0	2.818	11.784
1009	0.637	-0.482	-9.169
1010	-1.103	0.13	-4.681
1011	0	1.391	0
1012	-12.425	-2.441	0
1013	-2.811	0.242	0
1014	0	10.3	0
1015	0.094	8.755	0
1016	0	-1.297	0
1017	-0.784	0.168	0
1018	1.385	-11.14	1.832
1019	-0.1	0	-4.572
1020	-1.897	0	2.263
1021	-0.342	-0.286	-11.2
1022	0	0	5.63
1023	-2.457	1.803	-10.902
1024	-0.31	-4.58	-0.659
1025	-4.609	-0.25	2.324
1026	0.899	0	-20.921
1027	0	0	-0.286
1028	0.095	10.3	10.435
1029	0.298	-3.329	-5.379
1030	-13.2	10.3	-1.204
1031	2.073	-0.133	0
1032	-3.574	0.305	0
1033	-0.229	0.044	0
1034	0.027	0.067	0
1035	-0.759	3.477	-9.048
1036	-2.74	0	0
1037	1.599	-9.116	0
1038	0.891	7.071	0
1039	0	14.543	0
1040	0	5.888	0
1041	-11.417	-3.317	-13.909
1042	-1.407	-1.925	0
1043	0	0.112	-9.508
1044	0	7.498	0
1045	0	1.273	0
1046	0.028	-4.203	0
1047	-4.098	3.792	-4.779
1048	0	10.3	-1.472
1049	-1.657	-0.818	0
1050	-1.067	8.52	0
1051	-0.408	-14.796	-12.223
1052	6.212	-0.447	5.126
1053	2.341	0.18	-5.352
1054	0.328	0	-11.2
1055	0	1.071	-0.664
1056	13.435	-1.565	-1.987
1057	0	-1.823	21.842
1058	0	1.352	-11.815
1059	-9.08	-2.415	-2.417
1060	14.5	8.01	-0.658
1061	-8.256	-7.806	-11.2
1062	-2.652	1.364	6.171
1063	-8.757	-3.709	-5.864
1064	-9.406	0	-2.404
1065	-7.143	0	3.483
1066	-0.034	-15.657	4.874
1067	6.465	1.769	-3.31
1068	-2.948	1.586	11.069
1069	-2.444	-10.3	-2.535
1070	1.46	9.763	6.569
1071	1.776	0	11.841
1072	4.081	-6.083	-1.215
1073	-3.907	1.16	-10.376
1074	-1.527	-0.161	-1.071
1075	-0.565	0.453	-2.738
1076	-6.936	1.025	-0.543
1077	2.196	0	-2.886
1078	-2.321	-1.421	0
1079	-1.248	-0.455	9.14
1080	4.087	1.712	0
1081	0.338	-0.386	0.194
1082	0	0.692	7.535
1083	1.42	0.762	11.672
1084	1.247	-20.214	-0.476
1085	-29	-1.084	-12.044
1086	-5.613	3.814	0
1087	3.399	2.012	0
1088	-1.494	-0.688	-22.451
1089	-5.569	-1.334	-0.278
1090	-3.274	0	-8.752
1091	-2.614	1.459	-3.575
1092	-3.371	1.446	0.052
1093	0.687	-0.61	-4.357
1094	-2.743	0	22.4
1095	-0.083	0	8.761
1096	0	10.311	-0.931
1097	1.472	0.51	-9.61
1098	9.836	1.054	0
1099	1.32	-8.583	0
1100	-8.337	0.656	0
1101	-6.846	0.393	0
1102	-11	0.465	0
1103	-0.617	0	0
1104	-7.585	-11.183	-4.416
1105	-0.262	-5.235	-1.574
1106	0.415	-0.848	-2.859
1107	6.699	-4.543	0.622
1108	0.615	-1.821	-11.2
1109	-0.301	-19.899	0
1110	-6.03	0	0
1111	-0.095	19.494	0
1112	-5.714	-13.694	0
1113	0	-0.282	0
1114	0.006	-1.324	6.029
1115	0.628	3.422	-11.766
1116	0.317	-3.327	0.684
1117	0.891	13.055	-1.531
1118	3.119	1.356	-8.325
1119	0	1.627	2.722
1120	-0.182	-4.329	-22.4
1121	-0.392	-11.141	-0.184
1122	-1.078	0.264	-0.549
1123	0	0.22	11.782
1124	3.887	5.837	1.115
1125	2.419	-10.3	0
1126	0.628	0.064	1.299
1127	0.63	5.562	-11.869
1128	-2.576	-1.031	5.206
1129	-0.647	-4.278	-1.547
1130	-1.858	3.523	-1.49
1131	-0.555	2.985	0.015
1132	4.642	-8.025	-1.805
1133	-2.78	-0.353	0.109
1134	0	1.644	0
1135	-1.173	0	0
1136	-3.936	-19.487	5.468
1137	2.947	0	-11.2
1138	-2.867	0	-4.352
1139	-14.5	0	7.997
1140	5.799	8.209	-0.443
1141	0.225	0	-5.598
1142	5.206	-14.62	-2.367
1143	1.59	-0.846	6.142
1144	14.5	3.43	-11.2
1145	0.368	-0.067	0.348
1146	-15.321	-6.948	4.656
1147	0.303	6.004	-0.692
1148	0.173	-1.676	-4.49
1149	-4.605	-0.119	-15.225
1150	1.333	4.719	0
1151	-7.826	1.512	-2.395
1152	18.634	13.67	-12.495
1153	1.621	4.362	0
1154	6.027	0	0
1155	0.409	-0.634	0
1156	-3.031	-2.942	0
1157	12.371	-0.437	-22.4
1158	-6.948	5.032	0
1159	0	-0.013	0
1160	0	0	0
1161	-14.5	1.025	0
1162	0	0.272	0
1163	0	0	0
1164	0.461	10.3	-32.786
1165	0.525	10.3	0
1166	-2.33	0	0
1167	-0.724	-10.3	0
1168	1.91	0	0
1169	0.403	-0.823	0
1170	-0.094	15.354	0
1171	-17.175	2.124	0
1172	-2.238	11.029	0
1173	-6.963	6.901	0
1174	1	-1.525	0
1175	0.854	-0.606	0
1176	0	1.437	0
1177	0	2.327	0
1178	0	-3.368	0
1179	0.369	-10.571	-11.2
1180	2.758	0	-11.2
1181	-1.217	0.91	11.2
1182	3.611	-6.435	14.951
1183	0.76	-0.402	-0.13
1184	3.409	2.638	-11.003
1185	-0.317	5.613	30.148
1186	-7.921	0	1.276
1187	3.678	1.036	-5.406
1188	8.543	1.513	-6.175
1189	0.439	-17.997	4.355
1190	0.208	0.537	-10.79
1191	0.899	2.576	-2.154
1192	10.608	1.158	-4.083
1193	-0.065	7.699	-4.395
1194	0.006	5.531	-8.727
1195	-1.968	0	1.006
1196	9.87	7.544	-0.604
1197	24.14	1.823	-9.428
1198	-0.133	-5.588	7.544
1199	1.339	0	0.168
1200	0.39	10.3	-3.674
1201	0	-0.211	-5.184
1202	-2.454	6.256	0.163
1203	2.973	1.488	-6.663
1204	10.946	-8.939	8.932
1205	-0.998	-4.748	0.036
1206	-1.789	4.057	0.666
1207	0	8.347	-0.073
1208	0	8.54	-13.65
1209	0	-0.455	1.598
1210	-0.453	-19.158	-6.971
1211	3.171	-10.254	1.722
1212	-4.819	2.938	0.538
1213	0.559	-3.009	1.17
1214	-2.89	-0.896	-0.485
1215	-0.375	1.299	-0.189
1216	0.408	-10.407	3.103
1217	-2.052	-1.553	1.613
1218	-4.519	0	-5.648
1219	-9.132	-0.369	-1.269
1220	0.212	1.291	1.402
1221	1.793	0.527	12.968
1222	2.043	0.506	-6.643
1223	-14.5	2.582	8.359
1224	0	-0.652	0.312
1225	12.929	3.408	0
1226	1.102	0.968	0
1227	-1.932	3.281	-11.2
1228	0	-14.642	-6.232
1229	0	0.717	0.267
1230	-0.194	0.235	0
1231	-5.322	2.64	-0.544
1232	4.557	0.677	1.841
1233	-0.029	0.669	-22.4
1234	-2.305	0	21.219
1235	5.474	-1.854	0
1236	0.563	-14.89	6.732
1237	0	-0.288	0
1238	2.503	-10.1	-13.54
1239	0	-0.023	1.32
1240	-0.153	0	-11.844
1241	-0.011	-1.87	-0.128
1242	-4.472	-2.963	0
1243	0.005	0.315	7.985
1244	1.449	0.55	10.51
1245	10.114	8.645	0.608
1246	-0.251	-1.338	-0.427
1247	-2.147	0.886	-14.54
1248	-3.034	0	-0.213
1249	5.024	0	-0.687
1250	2.178	-0.962	-4.353
1251	-1.651	-4.881	12.975
1252	-3.871	-5.809	-14.663
1253	0.888	-10.3	0.763
1254	0	0	5.675
1255	0.368	-8.972	-0.991
1256	0.977	8.833	11.2
1257	-1.335	-14.194	-2.946
1258	0	1.382	-5.756
1259	-1.501	-0.648	0
1260	0.001	1.751	0
1261	-0.119	-0.043	0
1262	-10.122	0.667	0
1263	5.445	0	0
1264	0.149	0	0
1265	-0.523	0	0
1266	-0.405	5.095	0
1267	0	-0.896	0
1268	-0.887	25.938	0
1269	2.777	-2.164	0
1270	4.477	0.096	0
1271	0.189	9.362	0
1272	3.559	0	0
1273	0.118	-8.517	-11.2
1274	15.208	0.156	-5.509
1275	3.134	-10.3	-4.447
1276	0.195	0	3.977
1277	0.153	-3.209	0.039
1278	6.731	-0.595	3.472
1279	7.247	19.014	-1.253
1280	5.548	-6.54	6.736
1281	-1.157	6.674	0.497
1282	-6.086	-1.239	-22.4
1283	-0.212	0.265	21.859
1284	8.672	-17.54	7.564
1285	1.075	-1.508	11.191
1286	-1.119	-4.769	-0.635
1287	1.892	5.004	-11.192
1288	-0.079	-0.754	10.81
1289	8.997	0.774	-0.33
1290	-8.428	0.76	-2.075
1291	-0.269	18.66	0
1292	0.956	1.74	11.74
1293	0	0	0
1294	-14.5	0	0
1295	1.176	-0.07	0
1296	7.244	5.839	-0.122
1297	0.734	0.661	0
1298	-5.824	12.49	-2.72
1299	1.809	0	-0.604
1300	0.871	-1.665	-5.087
1301	-0.112	0	7.78
1302	-0.057	-0.404	15.594
1303	0.226	0.306	-0.426
1304	-2.223	2.522	9.682
1305	17.874	0	6.829
1306	0	-0.524	-0.075
1307	13.437	-0.605	0.259
1308	4.64	2.904	0
1309	0.515	0	-19.47
1310	1.642	4.651	0
1311	0	-0.166	0
1312	-0.273	-7.79	0
1313	0.124	-0.897	0
1314	1.181	1.38	0
1315	5.279	0	0
1316	1.33	8.691	0
1317	0.522	0.485	0
1318	-0.051	2.53	0
1319	-0.562	7.526	0
1320	3.053	-0.817	0
1321	8.156	2.747	0
1322	0	-0.686	0
1323	7.434	0.37	0
1324	0.538	10.3	0
1325	0.688	-1.06	0
1326	3.134	0	-18.806
1327	0	1.002	0
1328	-0.528	-10.3	0
1329	-0.407	-5.255	-16.122
1330	3.722	-5.143	0
1331	-0.186	-1.983	-5.747
1332	13.133	0.07	-15.58
1333	4.592	-0.953	-13.971
1334	3.046	4.906	2.45
1335	0.838	-11.357	0.074
1336	-0.225	3.182	4.12
1337	3.794	0.101	-0.63
1338	0.288	-0.57	9.213
1339	-0.199	0	0
1340	3.686	0.972	7.333
1341	0.307	-0.753	0
1342	4.545	-0.743	0
1343	-6.717	-1.936	5.818
1344	7.163	0	5.198
1345	0.777	0	10.362
1346	0.673	8.327	-2.406
1347	-0.345	-3.459	-15.908
1348	1.184	-3.089	0
1349	1.813	0.258	2.691
1350	0	-1.691	0.369
1351	0	-0.671	1.224
1352	-24.278	-1.762	-0.023
1353	0	13.892	4.377
1354	0.281	17.319	7.259
1355	1.553	0.469	-2.444
1356	6.075	-8.062	-0.036
1357	0.217	1.666	-11.2
1358	0	-1.245	0
1359	-1.04	-6.132	0
1360	0	1.209	0
1361	0.95	0.878	0
1362	0.294	0.341	0
1363	-2.62	-3.303	0
1364	14.495	-0.703	0
1365	0.437	6.918	0
1366	-1.137	2.629	0
1367	0	-5.581	0
1368	0.186	0.102	0
1369	0.381	-0.721	0
1370	-1.954	-1.732	-11.2
1371	0	5.863	0
1372	0.417	0	0
1373	2.531	5.48	0
1374	4.994	-0.205	0
1375	0	22.086	0.053
1376	3.882	10.3	-9.027
1377	0.201	-2.193	4.402
1378	-0.483	0.22	0
1379	-15.07	2.283	-4.562
1380	-0.203	0.323	0.245
1381	0.024	0.746	-1.782
1382	1.925	4.235	15.09
1383	0	-0.8	1.877
1384	9.257	4.464	-6.868
1385	0.542	0.134	-22.4
1386	-1.593	-2.499	-6.875
1387	0	-0.392	2.795
1388	0.429	-3.948	-10.208
1389	-0.54	0.089	0.114
1390	0	1.141	-6.86
1391	3.689	0.969	-0.26
1392	0	7.099	-3.536
1393	-0.726	-9.017	0.55
1394	-1.549	0	0.112
1395	0	2.585	0
1396	0	1.492	0
1397	0	5.068	0
1398	0.622	10.3	0
1399	-2.009	1.334	0
1400	0.62	-0.668	0
1401	0.36	-4.061	0
1402	-1.751	0	0
1403	-0.796	-1.828	0
1404	-1.964	-7.211	0
1405	0.426	0.349	0
1406	-0.716	0.099	0
1407	-1.217	-2.847	0
1408	-0.11	-2.19	0
1409	3.937	12.134	0
1410	0	-2.819	0
1411	-3.684	0.501	0
1412	11.111	4.659	11.308
1413	-0.492	-11.661	-13.391
1414	0.123	-0.025	-0.516
1415	0.296	0.131	-7.027
1416	0.937	0.754	-1.93
1417	0.618	2.256	-7.146
1418	0	0.202	2.999
1419	0	8.752	-13.277
1420	0	-0.313	-4.553
1421	3.936	3.89	-2
1422	3.592	-3.238	-15.13
1423	8.493	-1.947	-16.832
1424	0.422	9.481	0
1425	0.385	-6.101	1.943
1426	0.434	0.742	-2.362
1427	-0.174	4.101	0.136
1428	0.029	0.196	-7
1429	0.653	5.62	-14.459
1430	-1.028	-20.02	-6.333
1431	-0.749	2.917	-2.101
1432	0.073	-0.359	2.542
1433	3.232	0.533	-4.824
1434	0	1.481	-0.053
1435	0	2.237	-13.611
1436	8.521	-2.132	11.2
1437	0.017	18.778	2.881
1438	0.048	-3.61	0
1439	0.335	1.471	0
1440	1.268	-1.672	11.2
1441	1.09	-4.015	-0.732
1442	0.517	-0.129	0
1443	0.312	10.3	0
1444	0.344	1.403	0.021
1445	0.997	-10.143	-0.603
1446	0.486	0.088	-15.521
1447	1.713	-4.006	-24.985
1448	0.579	15.022	0
1449	-2.056	10.324	0
1450	0.148	-1.215	0
1451	0	-0.91	0
1452	0	-0.136	0
1453	0.295	10.3	0
1454	1.519	-2.018	0
1455	0.027	-0.158	11.96
1456	0.879	-12.139	-2.742
1457	0.456	-0.858	6.02
1458	-0.071	0.193	-0.246
1459	0.19	0	2.348
1460	0	0	5.422
1461	-0.103	0.484	0
1462	-0.042	0	10.79
1463	4.626	10.3	-0.52
1464	0	3.068	-0.048
1465	0.094	-10.3	-1.009
1466	-1.996	0	-2.382
1467	0	-4.065	8.896
1468	0	-10.3	-1.848
1469	0.594	1.169	-9.646
1470	-0.657	3.242	-4.848
1471	1.689	2.765	-1.591
1472	1.564	11.948	3.011
1473	0	-0.454	0.264
1474	-1.055	5.221	1.365
1475	-3.461	-0.026	-0.537
1476	-0.236	1.062	-5.694
1477	-0.677	-3.098	0
1478	-0.69	5.603	0.369
1479	1.091	5.175	0
1480	0.214	-0.217	5.476
1481	-0.11	-1.171	4.539
1482	0	1.713	0
1483	0	0	0
1484	0	0	0
1485	-0.998	0.343	0
1486	-0.062	26.96	0
1487	0	0.246	0
1488	0	2.7	0
1489	0	0.096	0
1490	0	3.549	0
1491		16.11	0
1492		0.76	0
1493		2.447	0
1494		-0.14	0
1495		0	0
1496		-1.264	-1.383
1497		6.604	-6.688
1498		-3.533	0
1499		-10.901	0
1500		0.431	0
1501		-0.018	0
1502		-3.145	0
1503		8.114	0
1504		-2.514	0
1505		4.479	0
1506		0.32	0
1507		-4.583	0
1508		-0.791	0
1509		1.863	-11.2
1510		6.613	0.87
1511		-4.214	-8.467
1512		-10.073	-8.02
1513		-1.227	-3.172
1514		-0.976	0
1515		-4.217	-4.375
1516		1.974	-4.8
1517		8.606	-23.877
1518		-0.881	10.916
1519		-1.243	-11.2
1520		-0.486	4.621
1521		0	-8.924
1522		-0.078	-2.4
1523		8.489	-19.793
1524		-4.613	-23.121
1525		1.672	-2.185
1526		-5.082	22.711
1527		-2.332	-2.345
1528		-1.715	-0.5
1529		-5.865	1.605
1530		0.838	-0.002
1531		18.559	0.839
1532		-9.71	11.2
1533		10.3	11.2
1534		1.642	0
1535		0	0
1536		7.542	0
1537		-0.643	0
1538		-0.883	0
1539		1.987	-10.195
1540		0.151	0
1541		8.279	0
1542		3.591	0
1543		0	0
1544		-0.05	0
1545		-0.713	0
1546		7.687	0
1547		0	-11.2
1548		1.137	-11.2
1549		0.649	0
1550		2.483	0
1551		-1.765	0
1552		0.504	0
1553		1.04	0
1554		0	0
1555		3.347	9.507
1556		-9.659	0
1557		0	-11.2
1558		-0.204	-5.84
1559		1.769	5.243
1560		10.842	0.074
1561		-0.065	-4.521
1562		-0.614	-9.832
1563		-0.41	-11.2
1564		13.084	-4.455
1565		0.887	-10.893
1566		4.168	4.355
1567		-4.307	-2.583
1568		4.015	-11.2
1569		0.368	0
1570		-0.123	6.07
1571		3.27	1.509
1572		-4.985	11.2
1573		0.1	-3.325
1574		2.986	3.384
1575		0.73	6.828
1576		-0.371	0.035
1577		0.265	-6.762
1578		-4.36	-1.034
1579		2.885	-0.347
1580		-3.087	1.165
1581		4.92	2.771
1582		7.52	4.717
1583		0	-6.295
1584		0.784	-8.36
1585		0.248	2.796
1586		0.163	1.378
1587		-2.889	2.865
1588		-18.908	1.532
1589		1.861	-11.708
1590		-5.004	0
1591		-0.309	0.254
1592		2.006	-8.183
1593		1.102	0
1594		0.384	0
1595		-23.353	-11.2
1596		-0.115	0
1597		-0.191	0
1598		0.215	0
1599		-2.227	0
1600		-6.289	11.038
1601		7.938	-1.922
1602		0.399	-8.272
1603		10.847	-12.56
1604		-1.372	0
1605		0.705	0
1606		1.112	-1.196
1607		-10.3	2.899
1608		-1.213	-22.4
1609		0	6.864
1610		7.747	0
1611		-0.252	-1.157
1612		1.697	-12.758
1613		4.916	1.384
1614		-1.859	-2.413
1615		-1.206	-0.637
1616		1.983	-0.476
1617		4.624	11.474
1618		0	0
1619		-1.953	1.8
1620		-9.71	0
1621		0.114	-11.2
1622		5.077	0
1623		1.3	0
1624		1.947	0
1625		-18.8	0
1626		0.738	0
1627		7.097	0
1628		20.457	0
1629		11.267	0
1630		6.271	0
1631		-7.317	0
1632		-1.18	0
1633		2.792	0
1634		1.789	0
1635		1.304	-42.891
1636		0	0
1637		-0.243	11.046
1638		0.081	12.071
1639		-1.109	-10.819
1640		-11.518	-2.49
1641		-12.776	-2.201
1642		-13.25	-0.815
1643		-10.3	-11.2
1644		-29.108	0
1645		0.823	2.265
1646		19.301	0
1647		9.483	0
1648		-2.59	0
1649		0.944	0
1650		0.538	0
1651		0	-11.047
1652		-10.3	0
1653		-20.6	0
1654		0.012	0
1655		0.014	0
1656		0.306	1.405
1657		-4.96	-10.132
1658		2.932	0.702
1659		0	0.503
1660		0	-0.443
1661		0	-11.2
1662		3.242	-1.935
1663		6.1	8.009
1664		-1.201	4.624
1665		0	-7.067
1666		0.146	-0.844
1667		0.143	1.517
1668		12.523	-0.725
1669		0.419	7.657
1670		-4.393	2.158
1671		-2.158	0.033
1672		0.179	-1.787
1673		2.724	-22.4
1674		-0.645	-0.134
1675		7.36	3.831
1676		-10.3	0
1677		0.464	17.194
1678		4.365	0
1679		0	0
1680		-1.368	-0.528
1681		-3.746	2.714
1682		7.984	-9.423
1683		-0.219	-1.028
1684		2.206	-1.635
1685		-0.369	-11.2
1686		-1.189	1.62
1687		-6.505	10.445
1688		9.231	-3.182
1689		-14.393	7.963
1690		-5.373	20.718
1691		-1.217	-1.451
1692		-5.541	-5.021
1693		0.216	10.511
1694		10.12	10.045
1695		1.46	-1.091
1696		-7.659	-21.985
1697		-0.668	7.041
1698		3.649	-2.286
1699		9.504	-14.725
1700		-8.947	0
1701		0.06	3.167
1702		1.732	-0.35
1703		-13.911	5.255
1704		-20.6	-1.019
1705		0.899	-2.027
1706		5.928	-2.317
1707		1.344	11.153
1708		3.135	-1.245
1709		2.056	7.957
1710		0	1.411
1711		0	1.705
1712		0	0.712
1713		12.114	0
1714		11.565	0
1715		0	0
1716		10.933	0
1717		6.501	0
1718		8.053	-12.931
1719		-2.591	0
1720		10.315	1.289
1721		0.379	-0.802
1722		-0.429	-12.622
1723		10.95	-0.511
1724		0	-0.22
1725		3.455	0.066
1726		6.835	-2.608
1727		1.992	2.015
1728		-2.034	-4.491
1729		0.427	0
1730		-0.246	0
1731		4.168	0
1732		-9.994	0
1733		1.638	0
1734		12.995	0
1735		4.538	0
1736		-0.032	0
1737		0.182	0
1738		-2.894	0
1739		-1.185	-11.739
1740		0.24	-11.2
1741		3.419	0
1742		8.039	0
1743		1.894	0
1744		2.326	0
1745		-0.791	0
1746		-0.375	0
1747		-2.302	-4.509
1748		-5.633	0.032
1749		0.411	-11.2
1750		4.612	0.311
1751		-2.075	-11.821
1752		4.185	0
1753		0.562	-9.366
1754		-1.404	0.045
1755		-0.439	-1.076
1756		-8.045	0.053
1757		0.034	0
1758		8.328	0
1759		3.351	16.874
1760		2.228	0
1761		0	0
1762		-3.103	0
1763		2.765	0
1764		-4.566	-0.871
1765		-0.115	2.593
1766		4.605	-11.375
1767		0	-0.016
1768		0	-2.564
1769		0	-11.735
1770		0	-0.894
1771		10.702	-2.39
1772		0	11.2
1773		-4.842	-1.291
1774		-0.319	1.275
1775		-5.673	-10.148
1776		-5.502	-3.603
1777		-2.479	0.127
1778		7.264	-0.424
1779		1.879	-0.953
1780		2.203	1.3
1781		8.471	0.615
1782		0.435	0.783
1783		-1.669	-2.109
1784		-1.069	0.666
1785		0.625	0.701
1786		-0.218	0
1787		-10.3	0
1788		0	-11.926
1789		-0.361	0
1790		-1.109	0
1791		10.779	0
1792		-2.61	0
1793		-2.142	0
1794		2.571	0
1795		-10.3	0
1796		0	0
1797		-2.037	0
1798		-2.425	0
1799		3.955	0
1800		18.019	0
1801		-0.482	-14.579
1802		6.372	0
1803		1.471	0
1804		-0.955	0
1805		15.432	0.049
1806		4.747	-5.671
1807		3.466	-3.511
1808		0.708	-5.791
1809		1.055	0.977
1810		-5.77	0.458
1811		-3.166	-9.505
1812		18.252	5.877
1813		3.376	-4.711
1814		0.692	0.189
1815		-0.552	0.286
1816		-0.657	3.068
1817		0.975	-0.843
1818		7.483	-0.301
1819		-1.234	-0.816
1820		-0.226	0
1821		0	11.2
1822		5.623	0
1823		-0.532	0
1824		0	0
1825		6.943	0
1826		0.403	0
1827		1.528	0
1828		0	0
1829		-0.553	0
1830		0.542	0
1831		0.511	0
1832		0.889	0
1833		-11.422	0
1834		-10.3	0
1835		0	0
1836		0	0
1837		-0.685	-3.754
1838		2.863	0
1839		1.207	0
1840		-3.611	-4.329
1841		0.518	-5.277
1842		-0.394	-2.504
1843		-8.74	-9.799
1844		-2.452	-12.541
1845		-1.717	-3.02
1846		-13.738	-6.037
1847		0.181	-0.017
1848		0	-10.033
1849		-7.851	0.191
1850		20.987	11.282
1851		3.612	2.046
1852		27.434	17.666
1853		8.383	0.31
1854		-0.178	-1.309
1855		0.341	10.404
1856		8.086	1.509
1857		-10.3	-0.174
1858		5.07	-0.411
1859		1.978	0
1860		-2.583	0.181
1861		7.708	-1.634
1862		-2.751	0.275
1863		0.576	0
1864		1.76	0
1865		-12.953	6.879
1866		0.768	-11.2
1867		-10.3	0
1868		0	0
1869		9.357	-11.566
1870		0.857	0
1871		-0.12	0
1872		0	0
1873		0	0
1874		-0.214	10.561
1875		0	0
1876		0	0
1877		-4.169	0
1878		0.185	0
1879		10.3	0
1880		2.545	-4.936
1881		-0.169	1.991
1882		0.674	-0.049
1883		0.216	-2.444
1884		-1.024	5.812
1885		-6.768	7.783
1886		-0.064	-0.724
1887		-0.087	0
1888		-0.076	4.833
1889		-0.256	0.788
1890		0	5.652
1891		0	-13.425
1892		-10.3	4.388
1893		10.3	2.942
1894		0.646	-6.111
1895		5.321	0.082
1896		0	-5.855
1897		0.482	0.518
1898		1.523	0.707
1899		-0.177	0.729
1900		7.619	0
1901		3.127	0
1902		0.28	0
1903		10.217	0
1904		-1.168	0
1905		2.252	0
1906		-0.827	0
1907		-0.162	0
1908		1.983	-13.192
1909		-7.085	0
1910		-0.582	0
1911		0.475	0
1912		2.544	0
1913		10.3	0
1914		-0.134	0
1915		9.054	0
1916		12.819	0
1917		2.936	-2.776
1918		1.456	-11.2
1919		1.187	0
1920		0.463	-2.429
1921		3.937	4.285
1922		-4.823	-11.2
1923		-6.777	0.33
1924		2.407	-10.969
1925		-0.451	-0.425
1926		0.639	0.458
1927		9.403	-1.936
1928		-0.041	2.172
1929		-0.063	-3.6
1930		0.625	1.977
1931		0	-7.519
1932		-1.413	4.312
1933		1.613	-6.625
1934		0.45	-2.377
1935		-1.615	-7.615
1936		0.946	0
1937		-2.133	-1.737
1938		1.443	-2.382
1939		-0.542	-2.145
1940		0.066	-1.382
1941		0.202	8.299
1942		-2.043	7.056
1943		0	0.353
1944		1.857	-10.231
1945		-1.3	0.335
1946		0	0
1947		-5.15	0
1948		-3.629	0
1949		-0.391	0.286
1950		1.567	2.255
1951		-0.666	0.573
1952		-0.611	0.076
1953		1.343	0.79
1954		0.164	-1.774
1955		-1.698	6.144
1956		0.029	0.833
1957		-0.847	1.425
1958		0	-1.597
1959		0	-1.134
1960		-7.684	-14.237
1961		0	-11.476
1962		0.059	1.938
1963		0.522	2.437
1964		1.312	1.743
1965		0.072	2.219
1966		1.994	0
1967		-0.224	0
1968		0.305	11.2
1969		4.548	-10.989
1970		0.269	-1.733
1971		-19.745	0
1972		0	0
1973		0	0
1974		0.51	-9.183
1975		-10.292	0
1976		-10.941	7.379
1977		-5.451	0
1978		-8.065	0
1979		-5.364	-11.979
1980		0	0
1981		10.133	0
1982		0	0
1983		3.947	-8.151
1984		-4.467	0
1985		1.383	0
1986		3.852	0
1987		2.077	-2.391
1988		1.853	-3.692
1989		-9.772	0
1990		-1.532	-0.1
1991		0.522	0
1992		1.732	-3.95
1993		1.234	0.199
1994		1.912	-0.401
1995		-2.959	0
1996		-0.174	0
1997		6.643	0
1998		11.034	0
[truncated: 2,650 more rows]

## Sheet: Fig S12C (Mean Velocities)
Cell Nr.	Layer 1	Layer 2	Layer 3	Layer 4	Layer 5	Layer 6
1	0.267945	0.147989	0.277804	0.286324	0.234015	0.091159		All measurements in µm / min
2	0.194772	0.215421	0.261622	0.266616	0.251181	0.0338395
3	0.209117	0.241802	0.366247	0.1456	0.24387	0.04802
4	0.214911	0.192238	0.259478	0.110065	0.112291	0.07364
5	0.172513	0.176596	0.215374	0.16383	0.0977399	0.104
6	0.23043	0.200006	0.294217	0.3353	0.258745	0.323732
7	0.257717	0.140201	0.228242	0.240108	0.13228	0.0935391
8	0.171817	0.321434	0.0681333	0.389868	0.216008	0.119249
9	0.15966	0.174282	0.180023	0.229356	0.136955	0.305573
10	0.158617	0.197517	0.147	0.280163	0.0722426	0.0649112
11	0.200659	0.154994	0.305947	0.32622	0.0511628	0.0889588
12	0.155598	0.146735	0.0877333	0.212403	0.122988	0.0760874
13	0.151908	0.216364	0.344852	0.239162	0.1827	0.169639
14	0.198638	0.197606	0.277839	0.290528	0.154382	0.086818
15	0.197857	0.133265	0.161002	0.239415	0.108662	0.237862
16	0.226285	0.1657	0.268655	0.222083	0.107472	0.0919474
17	0.202792	0.16813	0.234171	0.187859	0.11169	0.2238
18	0.204553	0.236351	0.198705	0.240669	0.174705	0.262552
19	0.18424	0.179602	0.254933	0.268683	0.167946	0.0749281
20	0.165007	0.154572	0.304871	0.287705	0.12755	0.0689749
21	0.20887	0.314878	0.283696	0.321039	0.214531	0.103135
22	0.248654	0.153022	0.318426	0.327243	0.0902694	0.112309
23	0.159882	0.167603	0.250722	0.283062	0.305433	0.194609
24	0.208517	0.171479	0.40898	0.259865	0.231045	0.122522
25	0.231255	0.165517	0.392106	0.3124	0.073666	0.212925
26	0.221491	0.205282	0.268981	0.294625	0.0899918	0.0840491
27	0.17254	0.234287	0.174659	0.183394	0.2518	0.117535
28	0.200071	0.191449	0.212836	0.346855	0.221635	0.168267
29	0.214233	0.192524	0.232445	0.218081	0.120408	0.106501
30	0.181245	0.162793	0.220748	0.351057	0.194905	0.201676
31	0.155482	0.158964	0.25676	0.167459	0.106044	0.316973
32	0.216673	0.222537	0.270977	0.241537	0.0734855	0.250667
33	0.192859	0.20499	0.263736	0.249609	0.143737	0.09836
34	0.194973	0.141816	0.302532	0.242052	0.168043	0.212961
35	0.178497	0.305264	0.189774	0.276484	0.104231	0.140437
36	0.199624	0.280814	0.251829	0.312956	0.0736288	0.310304
37	0.195762	0.277008	0.256227	0.264515	0.161604	0.076643
38	0.169869	0.274257	0.462094	0.236558	0.273555	0.129881
39	0.164988	0.367037	0.331559	0.219656	0.116667	0.11446
40	0.172413	0.169333	0.22431	0.281709	0.0971239	0.097722
41	0.148357	0.234685	0.229368	0.263689	0.0817533	0.200427
42	0.173759	0.161	0.218593	0.186541	0.0978693	0.130814
43	0.256067	0.19241	0.239017	0.289184	0.215596	0.22235
44	0.241714	0.236512	0.358779	0.336018	0.221264	0.116768
45	0.169497	0.360387	0.239837	0.26677	0.319137	0.208532
46	0.199943	0.273521	0.294044	0.238591	0.326753	0.235898
47	0.176332	0.25211	0.23666	0.336953	0.123073	0.123362
48	0.191578	0.238148	0.245645	0.259193	0.118789	0.080388
49	0.17596	0.378978	0.225682	0.274377	0.107989	0.0788854
50	0.208836	0.205249	0.213815	0.282879	0.102201	0.333664
51	0.158015	0.214972	0.300575	0.146567	0.0556616	0.215939
52	0.167876	0.240863	0.25892	0.207873	0.331054	0.299834
53	0.20028	0.266494	0.216283	0.324152	0.112332	0.188442
54	0.153861	0.162759	0.221348	0.19529	0.204172	0.289737
55	0.173038	0.142859	0.215781	0.212281	0.103453	0.0940261
56	0.193726	0.344583	0.207514	0.280219	0.228271	0.340454
57	0.174824	0.241734	0.248589	0.298569	0.0905461	0.193813
58	0.420028	0.213129	0.247813	0.281785	0.284491	0.122063
59	0.181516	0.299331	0.232529	0.283285	0.287838	0.0896491
60	0.189847	0.237358	0.412449	0.298244	0.101872	0.44565
61	0.172613	0.177814	0.223696	0.307791	0.0907867	0.098329
62	0.141487	0.267894	0.333315	0.224613	0.0843843	0.199686
63	0.1652	0.210294	0.230184	0.177162	0.0948845	0.0874528
64	0.26831	0.215265	0.32087	0.207715	0.103226	0.0462665
65	0.261297	0.288289	0.222629	0.218001	0.122761	0.104886
66	0.223065	0.182383	0.18206	0.308666	0.25554	0.190717
67	0.147308	0.243758	0.171542	0.246624	0.24461	0.238813
68	0.332109	0.179209	0.238597	0.241548	0.164356	0.273669
69	0.301612	0.242098	0.247761	0.25532	0.227465	0.0885116
70	0.151337	0.235392	0.297365	0.266747	0.253598	0.174577
71	0.24888	0.236883	0.21812	0.262807	0.211606	0.17307
72	0.285516	0.249151	0.235233	0.20726	0.32248	0.0810843
73	0.276382	0.300896	0.23265	0.232924	0.185503	0.166101
74	0.233782	0.355173	0.267972	0.214711	0.109029	0.10369
75	0.18071	0.229585	0.323062	0.182057	0.233429	0.176901
76	0.161097	0.180902	0.276264	0.166026	0.109939	0.213458
77	0.178589	0.234981	0.219074	0.275442	0.236538	0.117624
78	0.179936	0.215242	0.236576	0.244937	0.199681	0.196703
79	0.163615	0.179169	0.250928	0.220165	0.0866178	0.175656
80	0.165894	0.188313	0.196628	0.299533	0.196729	0.063723
81	0.166643	0.196942	0.280996	0.269687	0.213856	0.185721
82	0.199518	0.379279	0.226575	0.253754	0.266409	0.0562003
83	0.1697	0.212016	0.273257	0.356992	0.197428	0.0955758
84	0.252657	0.206447	0.266128	0.264598	0.270116	0.203669
85	0.308952	0.255807	0.219435	0.306098	0.274541	0.107199
86	0.273236	0.183219	0.214488	0.314469	0.206031	0.252864
87	0.145683	0.264533	0.22519	0.331207	0.0815245	0.0782291
88	0.169174	0.241822	0.259623	0.325864	0.154488	0.0898861
89	0.146612	0.198582	0.228243	0.218771	0.0760755	0.0985186
90	0.16831	0.255308	0.253083	0.294334	0.119922	0.0830267
91	0.183933	0.233188	0.226707	0.208357	0.0784173	0.176092
92	0.171493	0.329113	0.253167	0.287396	0.167155	0.336707
93	0.181177	0.260211	0.183561	0.245139	0.147436	0.052569
94	0.163145	0.298825	0.235494	0.32935	0.222445	0.109604
95	0.163495	0.292769	0.222447	0.235847	0.276901	0.196782
96	0.177654	0.219698	0.230319	0.228178	0.0914819	0.135521
97	0.288235	0.181852	0.261443	0.388639	0.162815	0.243213
98	0.158961	0.157809	0.254998	0.287714	0.0951485	0.214852
99	0.151988	0.303574	0.397309	0.307486	0.0596549	0.059917
100	0.163172	0.182261	0.321108	0.29755	0.113706	0.0611032
101	0.169072	0.262929	0.212528	0.376422	0.336852	0.130117
102	0.196503	0.241042	0.269088	0.195432	0.1182	0.229792
103	0.226102	0.194067	0.216136	0.308651	0.22487	0.0716887
104	0.35454	0.187561	0.280733	0.307344	0.190903	0.226909
105	0.38546	0.224333	0.296772	0.410851	0.203657	0.0886953
106	0.185947	0.224052	0.343994	0.274734	0.18736	0.0821131
107	0.164392	0.202485	0.278517	0.379763	0.105622	0.0688561
108	0.160601	0.261709	0.245123	0.379703	0.346747	0.170789
109	0.176223	0.171362	0.201278	0.378662	0.077951	0.0853443
110	0.15685	0.239535	0.282196	0.126744	0.106893	0.143725
111	0.169946	0.189438	0.224053	0.3653	0.0818775	0.162322
112	0.154986	0.232147	0.209642	0.223093	0.0797532	0.168382
113	0.155808	0.206973	0.263555	0.214056	0.182636	0.0635296
114	0.160221	0.234709	0.215918	0.236324	0.239665	0.207228
115	0.204254	0.167752	0.229965	0.284341	0.0778439	0.0663644
116	0.18161	0.194126	0.232246	0.264961	0.0651332	0.0633172
117	0.264762	0.242365	0.196993	0.260201	0.240555	0.276663
118	0.168613	0.181737	0.263117	0.2563	0.0893713	0.304487
119	0.149995	0.194724	0.208959	0.251484	0.301964	0.116547
120	0.174529	0.207291	0.239013	0.259241	0.167675	0.137608
121	0.215726	0.220104	0.229503	0.179993	0.18775	0.086617
122	0.157189	0.247812	0.222069	0.220981	0.0646301	0.163403
123	0.160682	0.192441	0.67929	0.252711	0.198578	0.156725
124	0.165011	0.251111	0.229736	0.307911	0.0715617	0.131612
125	0.171073	0.245409	0.154261	0.367096	0.2479	0.109328
126	0.220618	0.201803	0.328698	0.173969	0.353613	0.11291
127	0.146389	0.192929	0.227958	0.273633	0.271529	0.276164
128	0.191639	0.202188	0.296615	0.395063	0.175594	0.144138
129	0.15061	0.326454	0.253971	0.246176	0.216301	0.0992277
130	0.143936	0.19908	0.225689	0.28482	0.233915	0.0553561
131	0.20149	0.24072	0.286338	0.229871	0.333886	0.218604
132	0.232223	0.216227	0.193529	0.225975	0.085923	0.12396
133	0.223377	0.379904	0.335204	0.279637	0.159599	0.136399
134	0.215563	0.168164	0.169923	0.297615	0.0602883	0.242
135	0.328228	0.172746	0.289318	0.267904	0.0834716	0.212573
136	0.194459	0.202516	0.256445	0.255985	0.0816524	0.171717
137	0.225768	0.217868	0.228657	0.221025	0.154981	0.100424
138	0.276182	0.175016	0.244677	0.307461	0.208388	0.0950824
139	0.215871	0.243768	0.210344	0.208681	0.211396	0.126
140	0.263947	0.221963	0.284352	0.250999	0.274505	0.0483307
141	0.304284	0.323596	0.222179	0.331071	0.0996818	0.195288
142	0.213772	0.256231	0.207122	0.311173	0.245072	0.175462
143	0.157871	0.244359	0.262031	0.364559	0.269225	0.159751
144	0.297782	0.358738	0.313659	0.297701	0.063627	0.0585861
145	0.264878	0.242208	0.232486	0.396789	0.187826	0.231403
146	0.18439	0.269989	0.25182	0.305564	0.254044	0.0706338
147	0.214957	0.261202	0.253934	0.188148	0.0743429	0.199016
148	0.166033	0.212229	0.209638	0.318879	0.185224	0.188849
149	0.225175	0.21113	0.324245	0.196789	0.0641837	0.27528
150	0.213478	0.248098	0.271901	0.318997	0.11734	0.0685461
151	0.204983	0.300359	0.294027	0.237587	0.174378	0.0849342
152	0.192294	0.327736	0.175676	0.256219	0.256075	0.0593822
153	0.162611	0.324623	0.185812	0.219032	0.31942	0.22026
154	0.314108	0.170357	0.294744	0.0870399	0.0755907	0.0883253
155	0.242937	0.18912	0.25763	0.234337	0.111112	0.237556
156	0.189013	0.0886667	0.301963	0.245037	0.100482	0.120383
157	0.163321	0.19075	0.226084	0.291899	0.210602	0.0962341
158	0.463109	0.199792	0.258146	0.205409	0.350566	0.122889
159	0.207849	0.230591	0.240975	0.332404	0.110003	0.0755644
160	0.210539	0.197567	0.256139	0.258862	0.167356	0.230235
161	0.404324	0.184657	0.183941	0.327258	0.0627885	0.324042
162	0.504933	0.173524	0.253882	0.337695	0.11141	0.104121
163	0.485648	0.306887	0.446138	0.248178	0.390424	0.148072
164	0.224209	0.352106	0.30042	0.128962	0.0884344	0.0548911
165	0.300482	0.177035	0.291377	0.301855	0.263595	0.108455
166	0.168742	0.197902	0.223731	0.255759	0.218085	0.235333
167	0.260982	0.177923	0.237029	0.24116	0.367166	0.142689
168	0.189213	0.224353	0.171772	0.339073	0.341943	0.0966327
169	0.149161	0.249348	0.272473	0.235834	0.225778	0.413913
170	0.268592	0.312496	0.245648	0.353334	0.0757112	0.18016
171	0.195906	0.258874	0.244253	0.24827	0.151983	0.0709199
172	0.0970667	0.783295	0.214517	0.301639	0.271563	0.27058
173	0.3052	0.212783	0.264909	0.330694	0.0815535	0.111602
174	0.31116	0.224711	0.234897	0.231132	0.262699	0.0625035
175	0.17226	0.18843	0.268771	0.243065	0.0759804	0.082378
176	0.150485	0.19831	0.274299	0.276108	0.074333	0.0577923
177	0.158937	0.202954	0.206966	0.230795	0.197055	0.141105
178	0.155863	0.250466	0.249499	0.31825	0.116133	0.0709077
179	0.176393	0.198506	0.235101	0.203604	0.355833	0.162575
180	0.150948	0.192693	0.489553	0.316263	0.0669689	0.138257
181	0.188085	0.180623	0.235815	0.268695	0.206513	0.0898324
182	0.177844	0.282669	0.218152	0.190069	0.0911403	0.164084
183	0.146778	0.187491	0.223651	0.210991	0.340083	0.199052
184	0.224349	0.205379	0.42824	0.201259	0.0835855	0.229318
185	0.156394	0.246772	0.219859	0.206712	0.360333	0.166924
186	0.181486	0.197815	0.238421	0.228652	0.176987	0.139686
187	0.170415	0.327578	0.210911	0.254102	0.14293	0.0711936
188	0.179645	0.236018	0.2043	0.153761	0.192021	0.183427
189	0.224665	0.20209	0.220492	0.186204	0.0622465	0.05915
190	0.221452	0.175406	0.247197	0.274289	0.123995	0.0583482
191	0.276562	0.240805	0.253935	0.341445	0.0294	0.156046
192	0.162975	0.255495	0.28146	0.302934	0.206652	0.17572
193	0.157032	0.243546	0.250436	0.28318	0.0727915	0.0839795
194	0.238	0.194411	0.265253	0.303973	0.105891	0.088067
195	0.170502	0.211404	0.215329	0.330824	0.293073	0.068702
196	0.15927	0.19161	0.227371	0.265301	0.146429	0.0656328
197	0.143371	0.245254	0.221376	0.243135	0.178409	0.190584
198	0.484022	0.185594	0.227011	0.242812	0.436661	0.0843286
199	0.267233	0.251424	0.319886	0.220377	0.231541	0.110039
200	0.16296	0.186831	0.232331	0.224196	0.199607	0.079022
201	0.140817	0.243852	0.213805	0.472726	0.0582414	0.239645
202	0.152361	0.232842	0.201606	0.236761	0.111551	0.13512
203	0.170909	0.257271	0.279958	0.259242	0.312562	0.222461
204	0.176782	0.203124	0.229808	0.220665	0.191634	0.212177
205	0.166275	0.278898	0.304983	0.0941346	0.206386	0.210096
206	0.316289	0.222252	0.223879	0.209528	0.245787	0.0762054
207	0.211778	0.220838	0.321388	0.203423	0.0910473	0.277257
208	0.183104	0.180481	0.205174	0.335458	0.199539	0.206026
209	0.501401	0.244632	0.22366	0.211657	0.215951	0.149491
210	0.148343	0.27026	0.275286	0.267736	0.0798155	0.14375
211	0.157319	0.238758	0.205127	0.244281	0.243962	0.0789695
212	0.327041	0.260487	0.197658	0.133249	0.180692	0.153349
213	0.162197	0.29455	0.394335	0.313907	0.324219	0.0507489
214	0.243728	0.211224	0.215374	0.256076	0.069129	0.134757
215	0.138539	0.217647	0.216379	0.0630968	0.118104	0.111743
216	0.19153	0.258158	0.187783	0.299351	0.1276	0.0914513
217	0.158433	0.215768	0.23174	0.203876	0.186667	0.0602339
218	0.12993	0.213454	0.222853	0.208883	0.214565	0.0843601
219	0.120261	0.197625	0.206017	0.226464	0.089993	0.137791
220	0.237576	0.25073	0.322524	0.211976	0.259012	0.19579
221	0.207388	0.185691	0.33581	0.173804	0.0785963	0.155302
222	0.159413	0.189308	0.29644	0.217281	0.13777	0.073903
223	0.21973	0.275836	0.238118	0.179049	0.272455	0.248239
224	0.18531	0.218555	0.294259	0.195661	0.199069	0.169374
225	0.166293	0.297212	0.275052	0.301862	0.122429	0.184703
226	0.127146	0.162309	0.187237	0.244135	0.101756	0.0664024
227	0.153585	0.241919	0.323352	0.321543	0.243722	0.138362
228	0.157793	0.175902	0.265589	0.361929	0.0720515	0.106592
229	0.142345	0.223858	0.2128	0.212991	0.291337	0.154711
230	0.146357	0.217106	0.304128	0.248727	0.33471	0.196478
231	0.239098	0.20253	0.231853	0.207249	0.212978	0.0698022
232	0.13224	0.178772	0.265122	0.30419	0.221198	0.204014
233	0.144966	0.226045	0.240128	0.184203	0.0798934	0.0992802
234	0.173496	0.187994	0.236839	0.193358	0.0812384	0.0730274
235	0.161002	0.185526	0.273697	0.184743	0.0975589	0.0749692
236	0.232651	0.22743	0.210291	0.20426	0.339612	0.0721269
237	0.1811	0.210262	0.194232	0.283544	0.0796189	0.0894176
238	0.306998	0.198344	0.223567	0.233295	0.153274	0.297862
239	0.158449	0.20833	0.236402	0.274682	0.219547	0.0655771
240	0.139931	0.219939	0.502373	0.27183	0.265914	0.115317
241	0.187881	0.220233	0.255545	0.299589	0.281979	0.213868
242	0.19031	0.158537	0.353784	0.29156	0.0900336	0.129427
243	0.220436	0.206924	0.239032	0.0934737	0.0927415	0.203164
244	0.24167	0.352061	0.229026	0.132806	0.0916905	0.192058
245	0.178407	0.290431	0.401871	0.325262	0.0993806	0.186017
246	0.137171	0.244184	0.263977	0.309492	0.234421	0.17986
247	0.190658	0.218352	0.334795	0.177278	0.0809973	0.0803487
248	0.14972	0.224776	0.254246	0.218758	0.330606	0.185782
249	0.178104	0.218652	0.234582	0.302646	0.199325	0.193549
250	0.165843	0.22785	0.26004	0.277214	0.079246	0.133428
251	0.141653	0.290383	0.225085	0.328646	0.16654	0.0734446
252	0.29802	0.207637	0.224027	0.216811	0.138419	0.237964
253	0.141404	0.191396	0.234057	0.286613	0.244256	0.191728
254	0.162259	0.237227	0.251307	0.2632	0.275254	0.0818645
255	0.135481	0.15561	0.186176	0.3055	0.305266	0.149701
256	0.146605	0.251723	0.286307	0.435654	0.256721	0.124756
257	0.130245	0.16783	0.245307	0.243642	0.171157	0.119329
258	0.17198	0.165072	0.24287	0.382203	0.210294	0.110108
259	0.185069	0.175168	0.220252	0.128369	0.257844	0.107032
260	0.160724	0.167984	0.203485	0.26883	0.0927834	0.0775795
261	0.164838	0.204417	0.498398	0.330885	0.0747967	0.176467
262	0.16674	0.294994	0.24122	0.28485	0.165021	0.156818
263	0.162678	0.210867	0.203034	0.313674	0.207318	0.0666882
264	0.181044	0.189118	0.293301	0.230509	0.0785792	0.140361
265	0.14985	0.278164	0.204012	0.28948	0.325454	0.0928331
266	0.14763	0.197779	0.235527	0.301356	0.0771325	0.188521
267	0.149766	0.169201	0.227757	0.282344	0.0602473	0.115414
268	0.207327	0.215329	0.192615	0.295358	0.258215	0.21916
269	0.210197	0.22455	0.267159	0.227596	0.280966	0.149857
270	0.151143	0.184578	0.20198	0.186646	0.223116	0.201226
271	0.135218	0.235936	0.202357	0.297291	0.0810769	0.140776
272	0.146555	0.232291	0.167122	0.26419	0.223901	0.179549
273	0.14669	0.182311	0.232329	0.263886	0.174388	0.0898987
274	0.143821	0.577833	0.286512	0.405493	0.0917204	0.157256
275	0.2478	0.163836	0.199364	0.280646	0.220311	0.162519
276	0.105708	0.173797	0.221565	0.276537	0.193315	0.16299
277	0.236199	0.23639	0.155523	0.0855794	0.173102	0.0717217
278	0.176759	0.371915	0.282328	0.423675	0.30927	0.428765
279	0.147255	0.166027	0.207322	0.324847	0.287573	0.0650725
280	0.145177	0.216511	0.156249	0.252365	0.279544	0.207858
281	0.177852	0.255743	0.248814	0.242443	0.0874648	0.0841468
282	0.163812	0.214899	0.350075	0.248562	0.0771264	0.0789246
283	0.0736235	0.296658	0.235587	0.228553	0.141887	0.174558
284	0.250465	0.159206	0.232862	0.221103	0.100539	0.1905
285	0.133628	0.162786	0.218862	0.203068	0.0741364	0.0855568
286	0.147633	0.192823	0.226037	0.273785	0.108303	0.114068
287	0.160573	0.172597	0.211708	0.261452	0.0785086	0.192691
288	0.13046	0.166117	0.209301	0.347035	0.0598312	0.173427
289	0.250993	0.263749	0.228466	0.276799	0.104079	0.0851412
290	0.185883	0.27806	0.179111	0.316613	0.208661	0.0600004
291	0.212751	0.194408	0.258585	0.227456	0.0578348	0.194395
292	0.153601	0.193675	0.241142	0.212024	0.0903009	0.0605017
293	0.170342	0.20003	0.271925	0.253511	0.0778508	0.18655
294	0.14885	0.164574	0.209674	0.344348	0.300687	0.0631136
295	0.0993115	0.263671	0.192323	0.12661	0.072974	0.208487
296	0.166343	0.241266	0.25664	0.184301	0.247994	0.0783241
297	0.2044	0.16681	0.170111	0.211377	0.2159	0.210541
298	0.149258	0.167008	0.182193	0.247909	0.228495	0.152828
299	0.100276	0.160427	0.229556	0.564919	0.289823	0.056604
300	0.121015	0.158148	0.25354	0.274417	0.223516	0.0829226
301	0.155159	0.169134	0.265636	0.511545	0.188587	0.12775
302	0.143343	0.2699	0.199334	0.249409	0.25327	0.0958112
303	0.143244	0.180365	0.243342	0.269745	0.30038	0.122428
304	0.134846	0.160857	0.222595	0.397257	0.229609	0.0852318
305	0.145488	0.192995	0.222671	0.247331	0.245107	0.06895
306	0.134246	0.196863	0.330904	0.342853	0.138511	0.0952564
307	0.179006	0.216602	0.349406	0.216853	0.18605	0.089075
308	0.137286	0.180524	0.257923	0.376993	0.069356	0.228751
309	0.159259	0.183247	0.257826	0.199235	0.194128	0.0438667
310	0.162191	0.238052	0.261749	0.162339	0.210467	0.316974
311	0.232192	0.151249	0.245689	0.233085	0.196855	0.293134
312	0.164409	0.233706	0.203084	0.302358	0.18797	0.239434
313	0.178656	0.186761	0.244578	0.254437	0.160726	0.155753
314	0.391125	0.186684	0.175272	0.135792	0.0857128	0.25544
315	0.112038	0.269437	0.217196	0.21506	0.209001	0.0539872
316	0.156066	0.21202	0.214259	0.313486	0.116547	0.0371744
317	0.165939	0.280035	0.195338	0.389919	0.0629257	0.182359
318	0.182858	0.257996	0.266999	0.20445	0.0563254	0.172938
319	0.169247	0.25704	0.277128	0.278498	0.206376	0.184693
320	0.166189	0.206009	0.230257	0.192386	0.361156	0.247866
321	0.156853	0.398922	0.21847	0.272038	0.166705	0.0852532
322	0.243454	0.275597	0.182772	0.252112	0.0581778	0.0728
323	0.171818	0.314831	0.220342	0.290959	0.16213	0.409193
324	0.155488	0.229706	0.239373	0.222466	0.155673	0.0473846
325	0.160838	0.200524	0.25981	0.306008	0.232869	0.227434
326	0.145761	0.212129	0.181818	0.176572	0.270067	0.259016
327	0.175272	0.182764	0.243893	0.23264	0.129786	0.229421
328	0.19164	0.200091	0.196306	0.39988	0.262437	0.0791835
329	0.13729	0.212769	0.22242	0.29481	0.145246	0.194018
330	0.152152	0.283414	0.252743	0.244874	0.246737	0.166061
331	0.191643	0.360645	0.241251	0.277471	0.295239	0.185271
332	0.276156	0.214831	0.219587	0.199619	0.173713	0.0673689
333	0.181471	0.203112	0.19626	0.498379	0.362053	0.264543
334	0.104777	0.210921	0.204871	0.303232	0.121526	0.320354
335	0.192335	0.193276	0.231396	0.284688	0.341041	0.0808554
336	0.10918	0.247822	0.198234	0.209876	0.134108	0.198894
337	0.136042	0.231657	0.264603	0.334604	0.135448	0.102429
338	0.208167	0.231713	0.198351	0.271861	0.282111	0.224805
339	0.19057	0.195666	0.193335	0.234336	0.335801	0.218198
340	0.301486	0.21398	0.230143	0.230186	0.249121	0.335907
341	0.182823	0.230412	0.195598	0.265671	0.308502	0.161991
342	0.142403	0.169607	0.234	0.207253	0.0758893	0.19375
343	0.167367	0.248425	0.248508	0.387085	0.124384	0.258105
344	0.0485333	0.195008	0.225951	0.103415	0.0659623	0.132688
345	0.0872	0.19659	0.312969	0.237022	0.233938	0.159491
346	0.0717253	0.21461	0.255792	0.204329	0.245372	0.228982
347	0.240919	0.151321	0.244179	0.145018	0.222742	0.0841234
348	0.134832	0.194099	0.219667	0.410232	0.249739	0.267487
349	0.135552	0.226919	0.239365	0.197734	0.19655	0.298271
350	0.318988	0.199691	0.231823	0.379294	0.0996317	0.079237
351	0.133743	0.385222	0.214759	0.376544	0.251648	0.10413
352	0.141368	0.352836	0.239836	0.308809	0.23014	0.173962
353	0.203124	0.291399	0.311425	0.132172	0.313174	0.207224
354	0.203326	0.304061	0.195385	0.309563	0.254592	0.036204
355	0.244233	0.29115	0.204216	0.294662	0.289796	0.356607
356	0.213968	0.588249	0.199662	0.269327	0.0820294	0.383652
357	0.191563	0.264353	0.213663	0.264375	0.446253	0.16189
358	0.208117	0.220299	0.196281	0.287631	0.153256	0.294096
359	0.356692	0.314298	0.230581	0.17834	0.198456	0.240469
360	0.184007	0.202167	0.255746	0.244685	0.136299	0.21746
361	0.107153	0.170424	0.136966	0.357072	0.27051	0.178758
362	0.115907	0.240516	0.270513	0.227067	0.0601305	0.399829
363	0.156269	0.285849	0.213415	0.147357	0.0710421	0.144775
364	0.206693	0.233618	0.220765	0.286971	0.205483	0.205585
365	0.193929	0.299336	0.198558	0.22495	0.327986	0.0859
366	0.161147	0.212914	0.187013	0.185133	0.106767	0.175008
367	0.17202	0.275248	0.214652	0.186179	0.250794	0.0990649
368	0.145884	0.214167	0.155	0.22076	0.106974	0.243116
369	0.219879	0.390986	0.273451	0.209978	0.186147	0.239775
370	0.146868	0.561958	0.229949	0.238274	0.133834	0.0796619
371	0.104	0.237657	0.161962	0.197424	0.141704	0.220265
372	0.248274	0.21065	0.211439	0.220591	0.119631	0.175151
373	0.155694	0.201977	0.21422	0.304401	0.27929	0.255518
374	0.338369	0.2848	0.287043	0.392492	0.282829	0.112352
375	0.127701	0.154898	0.184045	0.397303	0.124141	0.166272
376	0.193468	0.304418	0.0971813	0.313761	0.292735	0.178877
377	0.188161	0.22859	0.209844	0.268704	0.282193	0.144855
378	0.197362	0.17443	0.226313	0.303439	0.299771	0.315929
379	0.156543	0.181408	0.193563	0.320328	0.170001	0.206316
380	0.148676	0.274537	0.224086	0.289799	0.268224	0.406534
381	0.243483	0.243056	0.293941	0.341499	0.394235	0.0698428
382	0.245985	0.145616	0.180412	0.258676	0.256314	0.160181
383	0.332802	0.168897	0.195208	0.0707282	0.197686	0.0526627
384	0.173648	0.197197	0.245403	0.18759	0.2525	0.187506
385	0.166168	0.179013	0.253286	0.202416	0.272634	0.106499
386	0.157305	0.182912	0.337559	0.246382	0.275103	0.216767
387	0.148599	0.230323	0.262593	0.443932	0.0954606	0.0970455
388	0.173586	0.385626	0.256138	0.344602	0.229259	0.195991
389	0.158628	0.214349	0.242279	0.322352	0.219139	0.112325
390	0.148552	0.13831	0.194892	0.350773	0.2883	0.042859
391	0.345431	0.179881	0.218879	0.366654	0.180207	0.232965
392	0.178312	0.152045	0.242646	0.2176	0.442446	0.256555
393	0.1372	0.173346	0.239942	0.228038	0.188505	0.101893
394	0.16075	0.224857	0.235862	0.506726	0.077045	0.113101
395	0.23329	0.162831	0.232373	0.253873	0.137404	0.102325
396	0.184041	0.362713	0.29732	0.234359	0.180339	0.0979224
397	0.187604	0.181054	0.238958	0.369022	0.197198	0.296174
398	0.151433	0.187105	0.172619	0.261259	0.278037	0.191887
399	0.147438	0.156535	0.212985	0.270134	0.286875	0.384392
400	0.138352	0.230547	0.289079	0.279238	0.176665	0.157707
401	0.257193	0.182482	0.311185	0.382655	0.172227	0.17763
402	0.169885	0.247284	0.197221	0.391965	0.322601	0.25816
403	0.17316	0.259575	0.27601	0.340469	0.204401	0.375028
404	0.0954876	0.218113	0.257588	0.328839	0.361675	0.254343
405	0.11817	0.36335	0.297537	0.135598	0.201726	0.0754946
406	0.189359	0.216515	0.2217	0.364382	0.0456686	0.108347
407	0.1237	0.136976	0.308223	0.197178	0.36027	0.137697
408	0.20559	0.0833623	0.234526	0.307752	0.133853	0.204736
409	0.316205	0.19211	0.151154	0.301776	0.0679919	0.190565
410	0.156876	0.237832	0.382172	0.264999	0.134824	0.113889
411	0.130709	0.224966	0.252711	0.534891	0.0638318	0.122982
412	0.212862	0.19238	0.287775	0.486889	0.264498	0.174156
413	0.180215	0.196481	0.239113	0.391024	0.210914	0.148634
414	0.140895	0.190822	0.275275	0.204994	0.310076	0.192476
415	0.146235	0.231077	0.326015	0.247395	0.469619	0.0853813
416	0.135147	0.231889	0.349999	0.189467	0.260128	0.288537
417	0.163438	0.166035	0.234983	0.218585	0.189553	0.0371645
418	0.184071	0.230355	0.286987	0.250601	0.100211	0.125955
419	0.160987	0.211767	0.29803	0.0973	0.1792	0.100708
420	0.148833	0.209535	0.19372	0.303125	0.0793159	0.398416
421	0.174155	0.181062	0.208709	0.399152	0.310738	0.0596438
422	0.262686	0.183804	0.365456	0.229199	0.221145	0.288929
423	0.16571	0.148515	0.275919	0.247127	0.238222	0.183632
424	0.15694	0.14996	0.263163	0.346833	0.110009	0.085611
425	0.281843	0.17322	0.371042	0.581121	0.258881	0.0726699
426	0.120899	0.212697	0.418045	0.420785	0.161302	0.462938
427	0.184067	0.20489	0.200955	0.337867	0.259706	0.0582935
428	0.14354	0.165491	0.277332	0.347864	0.339366	0.0392374
429	0.119818	0.220472	0.180979	0.228101	0.237072	0.0653667
430	0.153734	0.177667	0.269392	0.255256	0.132142	0.224655
431	0.241728	0.168769	0.0742	0.0782659	0.233992	0.106457
432	0.150184	0.189312	0.18661	0.124338	0.126883	0.215915
433	0.140079	0.194994	0.347126	0.231285	0.242859	0.260801
434	0.163985	0.180177	0.198616	0.27719	0.117396	0.147018
435	0.144159	0.182687	0.244713	0.302055	0.272392	0.243975
436	0.18492	0.155676	0.237681	0.28956	0.141684	0.0154
437	0.164858	0.405955	0.244325	0.245019	0.219458	0.273769
438	0.146189	0.159192	0.247379	0.253435	0.283042	0.326642
439	0.310866	0.154552	0.231167	0.257063	0.345633	0.408881
440	0.204796	0.228865	0.240686	0.292265	0.165795	0.394107
441	0.127835	0.144215	0.274179	0.312596	0.18953	0.241156
442	0.127075	0.235	0.244219	0.0975222	0.284068	0.123831
443	0.161432	0.292458	0.381903	0.255909	0.239392	0.288561
444	0.283667	0.163557	0.171627	0.261376	0.346462	0.062331
445	0.308108	0.163622	0.269191	0.179094	0.371988	0.123427
446	0.205967	0.202778	0.228469	0.250908	0.291151	0.0875004
447	0.254737	0.224844	0.402445	0.197988	0.29187	0.239111
448	0.140633	0.187964	0.218086	0.353794	0.209296	0.236112
449	0.144543	0.240493	0.252841	0.264295	0.242885	0.0676511
450	0.132996	0.220264	0.275672	0.208011	0.207808	0.306408
451	0.172959	0.170325	0.281845	0.130573	0.243061	0.176096
452	0.18359	0.213989	0.215195	0.168	0.26526	0.282045
453	0.353953	0.173117	0.16891	0.208444	0.264144	0.135308
454	0.154127	0.16891	0.152725	0.328744	0.141629	0.152554
455	0.221318	0.212152	0.223657	0.323703	0.272621	0.174088
456	0.168503	0.21903	0.273726	0.429426	0.171934	0.171124
457	0.146225	0.14588	0.158945	0.245692	0.215014	0.110561
458	0.151621	0.214076	0.207501	0.331087	0.280589	0.166825
459	0.143335	0.253742	0.410083	0.293164	0.306177	0.191472
460	0.177504	0.04592	0.320883	0.185213	0.137202	0.0909313
461	0.133263	0.302441	0.376815	0.356087	0.237141	0.397605
462	0.137384	0.192019	0.241745	0.245375	0.302045	0.288099
463	0.199116	0.176591	0.287582	0.246952	0.369673	0.278661
464	0.120003	0.15282	0.220837	0.225072	0.260446	0.341684
465	0.170015	0.323702	0.436501	0.304877	0.332447	0.161826
466	0.21144	0.14469	0.155759	0.281787	0.260782	0.340449
467	0.203089	0.114498	0.269885	0.250352	0.20618	0.145434
468	0.128456	0.123701	0.3	0.173811	0.336242	0.454551
469	0.123732	0.0946504	0.241117	0.272142	0.362049	0.16386
470	0.151063	0.147581	0.245579	0.311474	0.225898	0.256019
471	0.131814	0.0382667	0.26042	0.094912	0.224933	0.216439
472	0.156759	0.185658	0.271432	0.338205	0.190782	0.289222
473	0.132305	0.0885559	0.257045	0.418656	0.13052	0.155382
474	0.21934	0.155091	0.23865	0.166139	0.309827	0.269905
475	0.139899	0.112642	0.280876	0.39411	0.170158	0.13084
476	0.164432	0.250007	0.203541	0.306164	0.201475	0.204989
477	0.128284	0.166567	0.295792	0.331272	0.550084	0.230347
478	0.124504	0.0898056	0.196967	0.369641	0.24274	0.0828935
479	0.147966	0.204246	0.327091	0.281868	0.167745	0.163105
480	0.232929	0.211685	0.199974	0.553305	0.537678	0.19163
481	0.135223	0.191618	0.239201	0.41916	0.199736	0.0946416
482	0.140967	0.24021	0.219743	0.26149	0.222812	0.123468
483	0.153266	0.204068	0.269125	0.268748	0.232522	0.176029
484	0.173308	0.169511	0.177305	0.382708	0.52604	0.412303
485	0.197991	0.176636	0.318215	0.427256	0.250687	0.0578776
486	0.123383	0.137652	0.192789	0.185262	0.251043	0.123677
487	0.181614	0.189558	0.199309	0.296901	0.237833	0.503035
488	0.132254	0.184341	0.214663	0.222973	0.307821	0.226769
489	0.207881	0.243617	0.314207	0.283035	0.144184	0.174305
490	0.318061	0.17131	0.247818	0.107209	0.380634	0.198133
491	0.149379	0.215072	0.198988	0.256388	0.280882	0.123402
492	0.120168	0.177745	0.229898	0.29099	0.180003	0.149119
493	0.226099	0.149822	0.325433	0.41034	0.110743	0.306502
494	0.137614	0.278304	0.303963	0.393799	0.385204	0.188389
495	0.116352	0.204004	0.213051	0.349582	0.100975	0.202535
496	0.111584	0.257177	0.59653	0.266077	0.405845	0.146056
497	0.151059	0.146803	0.393209	0.417009	0.329107	0.0728
498	0.303742	0.374143	0.326654	0.312007	0.303354	0.259233
499	0.162606	0.202161	0.302501	0.148464	0.30009	0.0974741
500	0.138206	0.143898	0.296346	0.203135	0.294428	0.0502962
501	0.144361	0.172158	0.22709	0.277849	0.09975	0.261493
502	0.238856	0.163318	0.217943	0.222708	0.15838	0.280459
503	0.129509	0.20214	0.164966	0.284531	0.29089	0.201011
504	0.139484	0.149103	0.210037	0.241273	0.312586	0.134612
505	0.13375	0.147681	0.251689	0.244835	0.411245	0.105033
506	0.150984	0.197565	0.23711	0.403861	0.150657	0.234942
507	0.186793	0.161292	0.166023	0.145687	0.31856	0.227159
508	0.144916	0.224556	0.220147	0.129009	0.235419	0.152754
509	0.150462	0.162992	0.187218	0.336704	0.195096	0.134333
510	0.233391	0.392766	0.207184	0.266865	0.157966	0.278999
511	0.188842	0.135126	0.358852	0.33554	0.286744	0.279062
512	0.209345	0.151568	0.213456	0.240688	0.291581	0.050064
513	0.201195	0.268156	0.186915	0.37287	0.261157	0.0819914
514	0.192805	0.241266	0.207823	0.332178	0.335884	0.164081
515	0.212923	0.168951	0.158094	0.47978	0.330794	0.376347
516	0.154115	0.195419	0.185874	0.25277	0.355951	0.238152
517	0.141916	0.196288	0.160054	0.327961	0.14354	0.231669
518	0.177149	0.283853	0.225957	0.354732	0.324379	0.0923013
519	0.19042	0.181764	0.211644	0.179225	0.19956	0.236398
520	0.160832	0.114982	0.215366	0.353583	0.38888	0.285571
521	0.14013	0.150831	0.190313	0.407647	0.210719	0.133029
522	0.131786	0.146849	0.299699	0.345981	0.266482	0.23871
523	0.192809	0.270148	0.423883	0.210234	0.347478	0.212282
524	0.144708	0.204796	0.248845	0.157006	0.179983	0.195931
525	0.228223	0.145986	0.213731	0.162733	0.236348	0.271229
526	0.1295	0.165939	0.206321	0.296848	0.237263	0.0518171
527	0.128258	0.166538	0.249546	0.223326	0.210278	0.138085
528	0.0805141	0.179141	0.322709	0.203437	0.195513	0.122385
529	0.21725	0.516805	0.23102	0.334523	0.260112	0.245494
530	0.119367	0.286776	0.29461	0.223674	0.0932327	0.112014
531	0.139152	0.175218	0.241002	0.313444	0.262908	0.277223
532	0.11685	0.186159	0.268922	0.282023	0.24473	0.0903121
533	0.182781	0.185068	0.18922	0.350758	0.306922	0.209311
534	0.133467	0.297208	0.449519	0.254462	0.303205	0.147024
535	0.170975	0.179272	0.21615	0.263802	0.183632	0.24264
536	0.118943	0.234984	0.191139	0.316682	0.241348	0.25311
537	0.123102	0.184124	0.391775	0.307305	0.241506	0.317382
538	0.0919692	0.176486	0.247228	0.354441	0.166773	0.233476
539	0.151002	0.189228	0.219151	0.384412	0.292595	0.342495
540	0.160928	0.231585	0.397476	0.410885	0.282552	0.0766078
541	0.27886	0.232265	0.243209	0.294076	0.382152	0.194251
542	0.11185	0.188088	0.220488	0.353381	0.226728	0.10882
543	0.294168	0.192435	0.261767	0.24816	0.228484	0.259048
544	0.125907	0.185255	0.189249	0.293969	0.135114	0.120043
545	0.273969	0.135434	0.292098	0.369854	0.263511	0.1357
546	0.192043	0.204302	0.215913	0.110728	0.344786	0.327629
547	0.128343	0.211736	0.145991	0.250368	0.116465	0.0534292
548	0.271922	0.186093	0.17201	0.433288	0.136728	0.226667
549	0.181683	0.271378	0.207011	0.472107	0.359417	0.65639
550	0.188789	0.195709	0.263002	0.294092	0.0806847	0.279316
551	0.148335	0.168902	0.223748	0.332527	0.159774	0.168006
552	0.122834	0.286645	0.238903	0.32286	0.158872	0.520408
553	0.331791	0.159939	0.248001	0.1309	0.121612	0.209399
554	0.223027	0.108083	0.177877	0.157094	0.0813045	0.236622
555	0.156973	0.455906	0.305187	0.177162	0.353514	0.216878
556	0.166555	0.226836	0.153957	0.22915	0.28582	0.460852
557	0.135711	0.241497	0.178142	0.322405	0.0841243	0.141006
558	0.169125	0.210799	0.178259	0.156922	0.337478	0.250641
559	0.132566	0.186173	0.181181	0.392068	0.370683	0.125246
560	0.198533	0.205829	0.341123	0.268826	0.107185	0.308374
561	0.15488	0.244665	0.387474	0.337451	0.118142	0.311389
562	0.178223	0.191699	0.187623	0.307363	0.246856	0.312038
563	0.124525	0.2478	0.243842	0.311887	0.229652	0.215028
564	0.203038	0.178538	0.230747	0.117288	0.127257	0.221965
565	0.175593	0.179476	0.232988	0.223251	0.198071	0.174351
566	0.225931	0.148134	0.161307	0.345965	0.30287	0.18083
567	0.258388	0.198671	0.213739	0.250038	0.0994824	0.222686
568	0.418752	0.215514	0.226634	0.281108	0.133766	0.236907
569	0.0928667	0.135603	0.284075	0.226114	0.357319	0.172412
570	0.129069	0.234111	0.234073	0.270551	0.31387	0.0541655
571	0.206397	0.151964	0.245795	0.192652	0.3027	0.112273
572	0.156894	0.156571	0.183826	0.392835	0.290043	0.28674
573	0.11982	0.2184	0.257466	0.295509	0.241678	0.198127
574	0.159523	0.176299	0.25782	0.207355	0.305258	0.176942
575	0.148124	0.152818	0.489297	0.264128	0.294083	0.222569
576	0.121532	0.241267	0.233853	0.270101	0.168422	0.16679
577	0.117151	0.139459	0.234302	0.307168	0.282681	0.0972056
578	0.147531	0.181868	0.170984	0.41524	0.195447	0.329726
579	0.268519	0.141059	0.216057	0.1162	0.098	0.1267
580	0.140781	0.214703	0.192407	0.315977	0.340628	0.208039
581	0.176104	0.21675	0.207117	0.26233	0.332213	0.22775
582	0.131805	0.187971	0.167379	0.346882	0.255959	0.33084
583	0.227593	0.194945	0.218359	0.18936	0.303908	0.0654575
584	0.232535	0.144969	0.31762	0.267687	0.156686	0.248431
585	0.168625	0.319829	0.205026	0.22455	0.457774	0.279794
586	0.108864	0.280856	0.249702	0.154891	0.371141	0.211205
587	0.253994	0.132612	0.240212	0.191781	0.103765	0.115339
588	0.155834	0.211543	0.276587	0.342095	0.387244	0.294962
589	0.264692	0.245223	0.346913	0.241731	0.125973	0.324131
590	0.356815	0.2334	0.25323	0.586324	0.279077	0.239297
591	0.168326	0.20125	0.217819	0.332438	0.189011	0.10008
592	0.151367	0.185267	0.195028	0.205277	0.470121	0.1131
593	0.133719	0.141165	0.228958	0.222468	0.299477	0.164913
594	0.163418	0.180775	0.212708	0.248916	0.317947	0.22639
595	0.163116	0.172257	0.408777	0.356395	0.21005	0.260129
596	0.194404	0.192248	0.243805	0.287501	0.279758	0.318956
597	0.147562	0.249089	0.201713	0.411043	0.392254	0.13216
598	0.16897	0.175691	0.111127	0.206174	0.224764	0.21665
599	0.149223	0.0933945	0.175	0.289608	0.286585	0.0876329
600	0.141889	0.159909	0.202688	0.207125	0.110079	0.211223
601	0.149838	0.159592	0.227816	0.205533	0.244872	0.291292
602	0.14634	0.203774	0.231904	0.272053	0.33143	0.28665
603	0.136357	0.132359	0.246085	0.199335	0.280133	0.117611
604	0.196366	0.237119	0.223639	0.454356	0.273361	0.196084
605	0.169925	0.200934	0.184071	0.264081	0.26077	0.263898
606	0.196432	0.256329	0.623286	0.314679	0.316847	0.297364
607	0.244434	0.16683	0.46254	0.24911	0.387297	0.198775
608	0.307154	0.210881	0.310313	0.250184	0.040775	0.221856
609	0.150087	0.299344	0.244131	0.313379	0.0793176	0.0857531
610	0.135587	0.178327	0.13185	0.330074	0.54411	0.157849
611	0.330719	0.203152	0.164608	0.208921	0.221817	0.177019
612	0.194489	0.167749	0.313188	0.232796	0.338179	0.457918
613	0.124047	0.180728	0.219141	0.23276	0.415199	0.160615
614	0.100919	0.186792	0.403792	0.612754	0.20852	0.264676
615	0.137858	0.213997	0.286817	0.288828	0.271167	0.231194
616	0.188245	0.224349	0.200752	0.327209	0.523424	0.202422
617	0.20456	0.162295	0.205426	0.307916	0.514411	0.225868
618	0.14189	0.113588	0.244785	0.395569	0.588388	0.0902342
619	0.138582	0.187619	0.372987	0.2767	0.239632	0.264384
620	0.142556	0.147743	0.31899	0.557786	0.288792	0.110971
621	0.115252	0.201655	0.377832	0.272891	0.332588	0.221312
622	0.168131	0.179432	0.192027	0.347843	0.107243	0.162907
623	0.108138	0.225329	0.340943	0.364889	0.0774987	0.323941
624	0.237165	0.233557	0.189	0.263506	0.264168	0.248407
625	0.185051	0.324489	0.212493	0.08064	0.219428	0.149608
626	0.290495	0.233178	0.267486	0.276172	0.0806814	0.228203
627	0.136566	0.139824	0.249457	0.256588	0.295005	0.23337
628	0.166222	0.15579	0.251693	0.277462	0.0882	0.36579
629	0.145997	0.136057	0.205019	0.276625	0.0991301	0.233071
630	0.212741	0.296269	0.226732	0.0837233	0.190153	0.188915
631	0.14698	0.207143	0.220469	0.11445	0.140804	0.338895
632	0.193757	0.014	0.186411	0.269492	0.239492	0.236729
633	0.103096	0.125773	0.239808	0.247081	0.133191	0.0649854
634	0.165029	0.252646	0.329531	0.384476	0.235145	0.151035
635	0.192858	0.262857	0.200003	0.299699	0.21693	0.162406
636	0.212789	0.270967	0.247886	0.216233	0.461617	0.237899
637	0.126093	0.13957	0.218774	0.166309	0.329008	0.0813211
638	0.20958	0.200221	0.229438	0.46165	0.423257	0.171797
639	0.07424	0.2306	0.345383	0.0636364	0.42235	0.319873
640	0.240237	0.303937	0.392016	0.236754	0.375785	0.014
641	0.105447	0.283041	0.374579	0.417756	0.259088	0.173363
642	0.116909	0.139931	0.296179	0.330624	0.327823	0.260252
643	0.130093	0.154072	0.203978	0.341526	0.294507	0.251522
644	0.14806	0.377787	0.2412	0.274025	0.22304	0.498269
645	0.172228	0.17382	0.342953	0.407074	0.274901	0.13109
646	0.342468	0.168987	0.356445	0.209953	0.268722	0.128471
647	0.197863	0.30677	0.17039	0.319089	0.232272	0.2515
648	0.124529	0.428402	0.418825	0.227742	0.125896	0.262641
649	0.231336	0.153958	0.159807	0.291855	0.328207	0.286953
650	0.165174	0.178869	0.219883	0.328515	0.205463	0.318272
651	0.04375	0.160912	0.277313	0.35448	0.261075	0.270576
652	0.0997042	0.267173	0.449012	0.179945	0.389482	0.408677
653	0.145369	0.332441	0.22251	0.248355	0.167558	0.100352
654	0.150522	0.247108	0.533954	0.302276	0.722458	0.129569
655	0.154118	0.177431	0.335104	0.403438	0.190895	0.323206
656	0.130202	0.159074	0.349751	0.353091	0.496721	0.43112
657	0.17625	0.192187	0.229442	0.250582	0.202139	0.265479
658	0.251466	0.238245	0.158448	0.269624	0.232927	0.082955
659	0.0912397	0.214654	0.150343	0.184075	0.156204	0.255716
660	0.162981	0.136041	0.119636	0.341267	0.289498	0.272658
661	0.132808	0.203143	0.403601	0.364262	0.0679467	0.257133
662	0.287194	0.18012	0.123686	0.23126	0.255976	0.146457
663	0.188251	0.772822	0.161231	0.264721	0.21697	0.270211
664	0.149077	0.170227	0.2555	0.436712	0.485061	0.190762
665	0.123081	0.308782	0.20759	0.255329	0.315845	0.217602
666	0.098653	0.170232	0.186992	0.20946	0.178407	0.259336
667	0.194666	0.283276	0.224421	0.204461	0.183134	0.186373
668	0.107479	0.121253	0.191657	0.261696	0.372656	0.1302
669	0.119213	0.145426	0.310691	0.292928	0.204928	0.141828
670	0.251552	0.1162	0.220698	0.304855	0.283778	0.134021
671	0.139408	0.192774	0.423548	0.318688	0.19003	0.223778
672	0.401502	0.182596	0.22891	0.298326	0.296922	0.236883
673	0.129026	0.158955	0.239938	0.337677	0.373232	0.0701906
674	0.196875	0.158908	0.246055	0.411009	0.344432	0.0959261
675	0.139613	0.20016	0.254356	0.291825	0.332917	0.196948
676	0.17633	0.163847	0.204236	0.2097	0.28448	0.201358
677	0.102747	0.219282	0.270223	0.410286	0.308184	0.170284
678	0.100907	0.150896	0.225353	0.253963	0.311706	0.226477
679	0.113844	0.172948	0.346483	0.323869	0.173722	0.230095
680	0.103125	0.37185	0.4731	0.475088	0.331506	0.161089
681	0.166901	0.12545	0.401586	0.258256	0.180008	0.302075
682	0.097944	0.162506	0.330312	0.313928	0.342698	0.156598
683	0.138515	0.15159	0.243407	0.293324	0.208626	0.213722
684	0.0999788	0.283393	0.502224	0.225038	0.220896	0.211275
685	0.137112	0.352218	0.221162	0.294076	0.332892	0.120434
686	0.131493	0.150192	0.217434	0.305263	0.358101	0.126933
687	0.405997	0.213376	0.285031	0.461834	0.179397	0.116667
688	0.182826	0.126448	0.337315	0.366449	0.517158	0.340382
689	0.246765	0.13767	0.225316	0.252082	0.2348	0.0478308
690	0.183299	0.206154	0.234864	0.285142	0.0662279	0.224725
691	0.205256	0.164313	0.230833	0.219051	0.310971	0.310902
692	0.127635	0.162217	0.595578	0.387617	0.386775	0.191015
693	0.127981	0.232712	0.317226	0.273697	0.293735	0.245922
694	0.118094	0.315306	0.199873	0.203358	0.287863	0.232961
695	0.107487	0.17602	0.268396	0.424587	0.548355	0.146845
696	0.383352	0.158759	0.260984	0.2688	0.353049	0.368604
697	0.138575	0.231073	0.178769	0.324068	0.257964	0.189612
698	0.21434	0.285887	0.281526	0.387189	0.156918	0.156795
699	0.0784	0.1574	0.386149	0.447686	0.514883	0.255377
700	0.178145	0.304928	0.206755	0.354523	0.188113	0.218378
701	0.187901	0.14249	0.230444	0.522833	0.243925	0.180947
702	0.13253	0.163995	0.231511	0.665808	0.370206	0.290536
703	0.211158	0.170439	0.270481	0.245073	0.220459	0.18209
704	0.107468	0.273163	0.229515	0.43267	0.384763	0.0588749
705	0.133605	0.140412	0.201666	0.343468	0.32114	0.379157
706	0.21497	0.188786	0.366824	0.294335	0.338509	0.379569
707	0.114473	0.194734	0.261868	0.408203	0.146662	0.153827
708	0.13132	0.173609	0.288091	0.310065	0.131534	0.189899
709	0.113685	0.0503455	0.268159	0.212856	0.278109	0.250488
710	0.100152	0.147039	0.23189	0.293644	0.253685	0.138473
711	0.206131	0.184603	0.312441	0.237982	0.35983	0.288999
712	0.286898	0.108383	0.477891	0.194952	0.1595	0.130607
713	0.58131	0.186839	0.204286	0.187999	0.389077	0.197527
714	0.4842	0.167845	0.262306	0.200132	0.306929	0.1302
715	0.204568	0.166327	0.308695	0.252694	0.295804	0.354673
716	0.30979	0.136845	0.308519	0.333542	0.558368	0.251781
717	0.226508	0.2772	0.3922	0.270008	0.254605	0.118282
718	0.15887	0.165521	0.260493	0.140243	0.432679	0.11984
719	0.131039	0.218755	0.391065	0.199355	0.229613	0.0434
720	0.0578667	0.188429	0.269706	0.608973	0.271222	0.111445
721	0.166403	0.15554	0.440622	0.281661	0.263629	0.155295
722	0.117387	0.542766	0.202083	0.313308	0.277239	0.246192
723	0.138088	0.182747	0.235383	0.620376	0.194134	0.173288
724	0.292847	0.174189	0.16782	0.417672	0.347064	0.124803
725	0.218745	0.167227	0.286784	0.331519	0.375578	0.192562
726	0.105099	0.198123	0.216673	0.386021	0.384289	0.307032
727	0.0848194	0.216102	0.241334	0.0985601	0.269886	0.282473
728	0.118055	0.201672	0.191525	0.330766	0.410143	0.0650164
729	0.152313	0.15126	0.33982	0.0969087	0.211422	0.216167
730	0.137963	0.141419	0.112954	0.340769	0.430417	0.171879
731	0.198426	0.13394	0.270274	0.238079	0.493657	0.224605
732	0.094355	0.19696	0.237743	0.254068	0.307285	0.140115
733	0.120429	0.124234	0.257307	0.381392	0.0887869	0.12868
734	0.1027	0.178881	0.201801	0.456826	0.235845	0.385587
735	0.101562	0.153709	0.276067	0.144877	0.289037	0.218362
736	0.278941	0.28677	0.233333	0.287165	0.250616	0.253642
737	0.0888131	0.174686	0.268237	0.241186	0.37447	0.295364
738	0.11144	0.199291	0.214352	0.259657	0.231104	0.0916483
739	0.244703	0.159277	0.764324	0.174774	0.127336	0.283859
740	0.132713	0.294944	0.35	0.35321	0.247143	0.253746
741	0.113093	0.194682	0.316995	0.241094	0.204117	0.157145
742	0.11221	0.130112	0.373944	0.284338	0.163908	0.296271
743	0.185145	0.319389	0.291112	0.228266	0.25881	0.280906
744	0.131543	0.243965	0.160425	0.193816	0.323663	0.208869
745	0.273912	0.134771	0.233719	0.314847	0.382542	0.201271
746	0.109246	0.163008	0.484271	0.227104	0.202199	0.1134
747	0.122332	0.140953	0.356888	0.257354	0.285997	0.217725
748	0.128233	0.177148	0.290521	0.332934	0.17906	0.1673
749	0.125537	0.274891	0.24317	0.333881	0.143825	0.330817
750	0.201784	0.186063	0.229907	0.195874	0.2352	0.188909
751	0.129528	0.182424	0.288076	0.294623	0.34913	0.275583
752	0.220025	0.246735	0.272855	0.210633	0.260196	0.308679
753	0.0855167	0.239872	0.268179	0.23009	0.174245	0.178421
754	0.0963168	0.140885	0.373534	0.391176	0.257474	0.120334
755	0.0922106	0.12264	0.258525	0.565962	0.208487	0.317615
756	0.117003	0.189799	0.199305	0.159535	0.277232	0.193846
757	0.140013	0.162848	0.227546	0.277364	0.354782	0.0592344
758	0.102127	0.341797	0.224813	0.391019	0.219576	0.499046
759	0.160003	0.156332	0.28917	0.267785	0.34886	0.247234
760	0.0980747	0.221392	0.512677	0.1092	0.332727	0.281738
761	0.16828	0.281498	0.367474	0.164079	0.316698	0.18796
762	0.122614	0.220279	0.242222	0.223929	0.140036	0.172301
763	0.131269	0.138727	0.484371	0.228472	0.278396	0.218015
764	0.119187	0.207054	0.26102	0.325737	0.175	0.195057
765	0.107614	0.166244	0.275751	0.330012	0.113019	0.168013
766	0.119034	0.165572	0.342293	0.0490572	0.055825	0.238797
767	0.189447	0.232691	0.270152	0.271338	0.41127	0.135224
768	0.126866	0.295905	0.376178	0.235983	0.600493	0.1672
769	0.1342	0.193609	0.198851	0.264953	0.194917	0.0688183
770	0.120927	0.173145	0.586785	0.127456	0.199618	0.201708
771	0.192591	0.201074	0.26261	0.303473	0.182957	0.270946
772	0.110089	0.158342	0.236457	0.302425	0.332414	0.311027
773	0.143059	0.17785	0.229876	0.323842	0.480241	0.187882
774	0.106496	0.190046	0.244086	0.626128	0.118125	0.256333
775	0.083671	0.240264	0.420744	0.302134	0.293777	0.236854
776	0.196349	0.222518	0.320948	0.305557	0.315673	0.120802
777	0.0899144	0.21092	0.259224	0.39709	0.367158	0.23828
778	0.0921547	0.170696	0.182678	0.796483	0.317427	0.14609
779	0.108303	0.374096	0.255923	0.363934	0.243726	0.156479
780	0.27674	0.151282	0.107648	0.348841	0.383491	0.350337
781	0.166162	0.254929	0.353166	0.380367	0.390456	0.257909
782	0.135804	0.132709	0.207441	0.250331	0.285939	0.193243
783	0.113657	0.318858	0.243863	0.212266	0.367118	0.329085
784	0.153684	0.262275	0.211399	0.138018	0.228478	0.084799
785	0.146261	0.166196	0.242337	0.322424	0.345129	0.397463
786	0.0845796	0.235131	0.352047	0.150123	0.223339	0.217154
787	0.178743	0.18722	0.300931	0.255795	0.187137	0.0871098
788	0.170299	0.181395	0.319968	0.21765	0.164928	0.132471
789	0.145189	0.198916	0.236141	0.314161	0.195556	0.279184
790	0.150382	0.17839	0.341645	0.411915	0.430063	0.188021
791	0.0771129	0.173031	0.188017	0.255591	0.182161	0.24533
792	0.245531	0.212447	0.190924	0.263513	0.356785	0.277667
793	0.186642	0.199883	0.473783	0.387976	0.357174	0.284077
794	0.232767	0.271658	0.366998	0.315049	0.273426	0.304811
795	0.153112	0.331885	0.183553	0.347623	0.399678	0.265649
796	0.144843	0.196644	0.219483	0.350647	0.252796	0.382709
797	0.133017	0.159736	0.284654	0.332866	0.32648	0.228496
798	0.176016	0.233138	0.405126	0.357457	0.314431	0.288394
799	0.23431	0.362476	0.253658	0.277179	0.270125	0.530898
800	0.204966	0.178503	0.499407	0.32395	0.322258	0.137327
801	0.151895	0.135633	0.53616	0.239513	0.160887	0.209141
802	0.162594	0.150129	0.295412	0.229224	0.137345	0.0969242
803	0.210838	0.145982	0.247601	0.178869	0.331905	0.214304
804	0.0886291	0.153612	0.288522	0.39324	0.523677	0.168677
805	0.112515	0.130847	0.326998	0.254871	0.128523	0.231443
806	0.141861	0.158625	0.254995	0.212571	0.33322	0.532
807	0.104761	0.0884815	0.182568	0.221623	0.311948	0.123086
808	0.13194	0.182596	0.189243	0.400022	0.525062	0.213084
809	0.109801	0.195525	0.193894	0.238274	0.243464	0.114526
810	0.122365	0.0728	0.496227	0.201045	0.0770116	0.370383
811	0.155006	0.123546	0.23534	0.22318	0.256841	0.347782
812	0.117449	0.174662	0.626289	0.195167	0.116609	0.311177
813	0.119988	0.196886	0.286413	0.255297	0.178986	0.249308
814	0.167602	0.139932	0.229503	0.211405	0.326869	0.858658
815	0.125466	0.16803	0.168379	0.24257	0.383403	0.258131
816	0.0931651	0.122363	0.236742	0.417802	0.254915	0.257964
817	0.164316	0.339611	0.213417	0.281034	0.294814	0.284068
818	0.171925	0.200958	0.308867	0.182696	0.328081	0.283713
819	0.116965	0.203338	0.181513	0.301027	0.244322	0.244747
820	0.167378	0.191505	0.181105	0.454113	0.528467	0.338868
821	0.314792	0.17129	0.200538	0.282905	0.284458	0.300132
822	0.0864985	0.192722	0.19584	0.210707	0.326134	0.0755769
823	0.183097	0.358347	0.537648	0.347883	0.248676	0.183247
824	0.19143	0.31582	0.267658	0.330438	0.162561	0.190587
825	0.276892	0.185033	0.383275	0.203185	0.471833	0.0439143
826	0.219381	0.196274	0.254916	0.24324	0.260238	0.395702
827	0.174677	0.268057	0.373753	0.149788	0.152634	0.224415
828	0.310663	0.128304	0.181999	0.378356	0.148495	0.100023
829	0.138007	0.152089	0.259482	0.500867	0.349365	0.25459
830	0.170891	0.24914	0.317333	0.239267	0.115045	0.126683
831	0.0784071	0.332678	0.383468	0.244037	0.102667	0.16959
832	0.118892	0.11887	0.220571	0.475169	0.247968	0.147305
833	0.215697	0.0728	0.255442	0.336825	0.0557461	0.293819
834	0.158734	0.150448	0.325223	0.248121	0.397101	0.29162
835	0.314075	0.138892	0.404316	0.434688	0.322103	0.170842
836	0.23661	0.151294	0.276533	0.179008	0.114664	0.408593
837	0.11558	0.155399	0.32133	0.211527	0.132615	0.285781
838	0.122269	0.233941	0.152381	0.268279	0.201017	0.0532
839	0.0915811	0.237604	0.26834	0.19887	0.277781	0.250481
840	0.128418	0.130851	0.367067	0.165304	0.465374	0.155582
841	0.137489	0.302917	0.296463	0.314538	0.385007	0.230913
842	0.142698	0.170063	0.230989	0.423681	0.140286	0.143877
843	0.151061	0.108906	0.251391	0.328834	0.258044	0.262627
844	0.162652	0.160109	0.228643	0.271723	0.17113	0.240864
845	0.129732	0.110013	0.176353	0.291861	0.120822	0.187508
846	0.168958	0.224675	0.217904	0.185719	0.117444	0.229061
847	0.263506	0.23745	0.270131	0.28289	0.279393	0.133816
848	0.227538	0.144177	0.127837	0.242028	0.565023	0.223374
849	0.254826	0.182662	0.17315	0.339627	0.303699	0.175026
850	0.0799625	0.158556	0.234261	0.289834	0.398714	0.254143
851	0.0862062	0.137423	0.196655	0.361826	0.283182	0.0412
852	0.104328	0.248065	0.266795	0.218965	0.342036	0.2663
853	0.152398	0.25581	0.348501	0.381353	0.191231	0.219825
854	0.1034	0.18996	0.431391	0.170347	0.100169	0.327768
855	0.183568	0.093144	0.462513	0.169067	0.212399	0.215317
856	0.113636	0.179489	0.240723	0.424868	0.444738	0.11437
857	0.194504	0.164968	0.286634	0.324759	0.292902	0.211839
858	0.0954594	0.388909	0.219791	0.332834	0.145968	0.223492
859	0.150531	0.19243	0.331649	0.375319	0.312807	0.172283
860	0.163101	0.18057	0.592293	0.35955	0.161	0.190076
861	0.164935	0.29795	0.392117	0.349494	0.285132	0.283502
862	0.128496	0.21367	0.284437	0.308227	0.199666	0.2277
863	0.148733	0.174143	0.358814	0.670011	0.411021	0.106173
864	0.172054	0.132516	0.202827	0.307984	0.27125	0.271574
865	0.135286	0.137613	0.203991	0.405338	0.406221	0.254807
866	0.198727	0.221704	0.218166	0.286811	0.501116	0.34157
867	0.103764	0.151777	0.260624	0.424969	0.315826	0.166678
868	0.153836	0.212565	0.360005	0.441347	0.288629	0.332153
869	0.163952	0.267523	0.343831	0.306977	0.293984	0.118881
870	0.129757	0.162505	0.201312	0.31405	0.220294	0.336079
871	0.0979136	0.339098	0.22184	0.176241	0.289239	0.27027
872	0.15259	0.543967	0.262276	0.256177	0.306122	0.111342
873	0.0969283	0.226269	0.2299	0.222174	0.21448	0.0942376
874	0.0986124	0.216511	0.251307	0.197135	0.256692	0.210587
875	0.0937055	0.167108	0.260307	0.45473	0.337848	0.19796
876	0.116393	0.192603	0.356533	0.252878	0.0690118	0.198135
877	0.0974787	0.165521	0.270923	0.198516	0.22064	0.2198
878	0.191006	0.155018	0.258774	0.188206	0.3066	0.0843111
879	0.12856	0.14579	0.268706	0.198813	0.178013	0.111761
880	0.360425	0.162409	0.142201	0.409368	0.172153	0.299557
881	0.149707	0.174581	0.213284	0.410229	0.204151	0.175752
882	0.177989	0.247372	0.186023	0.256646	0.0917684	0.221477
883	0.125263	0.156853	0.466152	0.461497	0.345639	0.136267
884	0.0875199	0.301499	0.228774	0.643895	0.392876	0.216021
885	0.0880827	0.121332	0.347895	0.139583	0.390129	0.207551
886	0.100517	0.204826	0.184049	0.178583	0.417499	0.266471
887	0.154222	0.16908	0.2044	0.304585	0.208966	0.194665
888	0.132516	0.145639	0.320927	0.314782	0.310647	0.268739
889	0.112855	0.116871	0.1064	0.29981	0.59177	0.434196
890	0.174879	0.128957	0.206423	0.329195	0.279716	0.284981
891	0.197577	0.204512	0.234416	0.262554	0.41918	0.363959
892	0.122966	0.190653	0.220658	0.479923	0.445035	0.202504
893	0.306502	0.136546	0.253135	0.36712	0.433538	0.0868
894	0.122476	0.206078	0.301189	0.412233	0.327953	0.150897
895	0.141723	0.139129	0.234592	0.271817	0.199767	0.265332
896	0.141266	0.185125	0.187317	0.271485	0.25108	0.306015
897	0.107717	0.105084	0.230291	0.531317	0.0976706	0.303802
898	0.077707	0.197496	0.205184	0.501175	0.0728	0.211709
899	0.050925	0.209441	0.116421	0.436714	0.242347	0.326384
900	0.135504	0.156186	0.398136	0.251398	0.120832	0.0494472
901	0.183957	0.167982	0.189139	0.229847	0.25942	0.187085
902	0.14246	0.571271	0.247925	0.298472	0.307831	0.0949255
903	0.156458	0.186811	0.307624	0.336192	0.511219	0.25794
904	0.112923	0.24277	0.18648	0.209815	0.318061	0.131628
905	0.162117	0.137779	0.404888	0.212062	0.0910876	0.256805
906	0.123809	0.158006	0.253087	0.200792	0.261314	0.43198
907	0.114298	0.205117	0.170055	0.264625	0.2802	0.286479
908	0.0797462	0.11721	0.287008	0.362347	0.227924	0.345687
909	0.677374	0.132866	0.647509	0.378519	0.407964	0.240151
910	0.263548	0.19967	0.264706	0.284476	0.310636	0.400396
911	0.180878	0.141444	0.181956	0.208568	0.225866	0.390927
912	0.06384	0.146859	0.165534	0.360906	0.419696	0.513634
913	0.126145	0.186199	0.218436	0.325251	0.36218	0.28647
914	0.133308	0.457048	0.194405	0.288096	0.42543	0.216626
915	0.105199	0.197103	0.246066	0.334399	0.37409	0.130082
916	0.100406	0.123681	0.199724	0.312022	0.3297	0.331761
917	0.300611	0.316539	0.206708	0.54379	0.456301	0.109304
918	0.125207	0.134197	0.465161	0.166601	0.289042	0.551762
919	0.14117	0.138454	0.18857	0.276097	0.281985	0.0422363
920	0.114225	0.0908959	0.426137	0.396155	0.459592	0.417292
921	0.22385	0.0583	0.353253	0.520742	0.363705	0.211042
922	0.108996	0.203071	0.192839	0.327446	0.370075	0.224064
923	0.0890281	0.218628	0.329658	0.304798	0.233801	0.1776
924	0.176422	0.112691	0.615101	0.432484	0.173718	0.2059
925	0.0707803	0.252115	0.226554	0.219251	0.213735	0.569042
926	0.104666	0.144816	0.347944	0.317724	0.406677	0.225799
927	0.131778	0.182733	0.322889	0.349995	0.322284	0.266703
928	0.163623	0.139512	0.164335	0.231336	0.292922	0.155738
929	0.135746	0.11426	0.152314	0.303845	0.243145	0.341737
930	0.0979691	0.160525	0.161364	0.300301	0.209688	0.174496
931	0.137628	0.167262	0.174753	0.320566	0.454303	0.134215
932	0.159121	0.234428	0.1316	0.362446	0.152932	0.198163
933	0.201889	0.200233	0.217937	0.193467	0.151427	0.296125
934	0.102403	0.244804	0.29775	0.268661	0.166342	0.207972
935	0.100339	0.160144	0.189413	0.17096	0.106768	0.274461
936	0.0874026	0.198952	0.24102	0.345018	0.276231	0.198286
937	0.213126	0.170123	0.230647	0.410045	0.22391	0.226553
938	0.291429	0.117478	0.391165	0.0511	0.214399	0.170478
939	0.142066	0.133024	0.26855	0.242429	0.253856	0.202425
940	0.151345	0.118833	0.191835	0.311904	0.155163	0.357598
941	0.294793	0.175454	0.21095	0.547806	0.262517	0.170388
942	0.243449	0.195173	0.253508	0.315135	0.331727	0.202487
943	0.105325	0.17317	0.157124	0.561685	0.408641	0.227205
944	0.154624	0.09968	0.449008	0.24411	0.433328	0.239561
945	0.118447	0.122239	0.178405	0.349252	0.244863	0.366477
946	0.0997161	0.272573	0.190477	0.32196	0.4888	0.413413
947	0.177758	0.213636	0.502559	0.328691	0.324608	0.142147
948	0.136734	0.196468	0.189536	0.355883	0.205493	0.134128
949	0.181904	0.146477	0.328757	0.381074	0.288836	0.214364
950	0.105141	0.616466	0.356174	0.312644	0.327522	0.296742
951	0.0896465	0.125123	0.292912	0.490758	0.220865	0.398936
952	0.100899	0.373743	0.131434	0.368719	0.25742	0.175324
953	0.167473	0.199757	0.203339	0.288549	0.350373	0.178896
954	0.14678	0.120946	0.239699	0.0648168	0.393567	0.138413
955	0.159757	0.159275	0.29742	0.338221	0.213438	0.134443
956	0.132848	0.162075	0.364025	0.34366	0.607621	0.240335
957	0.0992887	0.206645	0.358491	0.416893	0.274226	0.272615
958	0.0728	0.200666	0.561426	0.270433	0.172151	0.217017
959	0.322125	0.193139	0.440532	0.095848	0.691416	0.325531
960	0.1578	0.256551	0.284759	0.305901	0.322498	0.125339
961	0.192962	0.114652	0.174352	0.3085	0.384668	0.19397
962	0.169262	0.198614	0.21628	0.317737	0.334442	0.207427
963	0.110597	0.112396	0.404907	0.239741	0.308725	0.21894
964	0.153315	0.30541	0.349689	0.301003	0.289082	0.158546
965	0.107974	0.156162	0.0574	0.28673	0.254261	0.229966
966	0.142682	0.149204	0.199841	0.44948	0.260267	0.0886197
967	0.0773065	0.229543	0.307231	0.273348	0.206495	0.171903
968	0.0777885	0.204614	0.35801	0.362857	0.405851	0.203479
969	0.143892	0.154777	0.289754	0.266117	0.417753	0.267724
970	0.105691	0.131942	0.0878983	0.303109	0.177555	0.250288
971	0.0813779	0.19588	0.207366	0.195916	0.123139	0.23114
972	0.104173	0.0771713	0.280344	0.329837	0.0970267	0.244759
973	0.14354	0.137524	0.27066	0.282029	0.221048	0.204904
974	0.113344	0.362152	0.168459	0.213962	0.196	0.262882
975	0.203917	0.140173	0.354764	0.297581	0.355164	0.259489
976	0.118199	0.328862	0.360589	0.252674	0.208931	0.191295
977	0.490106	0.144994	0.256432	0.161928	0.18704	0.0797101
978	0.158722	0.0921581	0.276945	0.37037	0.362934	0.263464
979	0.0976271	0.156409	0.228811	0.264537	0.329772	0.168676
980	0.171539	0.116773	0.279744	0.183261	0.228046	0.124617
981	0.183943	0.0757867	0.331592	0.382269	0.334386	0.244252
982	0.0980067	0.132989	0.314841	0.1594	0.0820025	0.157652
983	0.0837817	0.155168	0.308182	0.285102	0.32452	0.13991
984	0.132989	0.144119	0.18443	0.171058	0.284006	0.0769814
985	0.158528	0.344293	0.253468	0.266933	0.233189	0.12117
986	0.0926914	0.140594	0.287288	0.653923	0.123618	0.335942
987	0.158894	0.162503	0.185805	0.138235	0.542308	0.280292
988	0.0904293	0.568875	0.522289	0.447357	0.0974728	0.211253
989	0.171701	0.143795	0.433168	0.198652	0.513281	0.486817
990	0.0980007	0.27109	0.332778	0.287141	0.358949	0.244513
991	0.0610388	0.142452	0.25032	0.355395	0.29792	0.0666985
992	0.105571	0.188222	0.247345	0.372569	0.247751	0.268346
993	0.119038	0.18762	0.212086	0.211689	0.337805	0.371182
994	0.137835	0.228484	0.254979	0.293434	0.315791	0.319271
995	0.0682852	0.184553	0.296476	0.272853	0.260776	0.298649
996	0.100853	0.598604	0.213762	0.368196	0.276141	0.388202
997	0.0888383	0.141688	0.47688	0.273267	0.340605	0.157627
998	0.325959	0.155886	0.405255	0.341008	0.250504	0.0933388
999	0.212409	0.188031	0.213015	0.471749	0.299316	0.210069
1000	0.143854	0.189135	0.216883	0.141494	0.416773	0.26962
1001	0.107451	0.152574	0.248019	0.294856	0.551182	0.409467
1002	0.196172	0.203314	0.225746	0.15736	0.314543	0.211601
1003	0.0952502	0.258996	0.26927	0.114379	0.410858	0.196205
1004	0.116073	0.155562	0.187561	0.342706	0.21685	0.220235
1005	0.118777	0.191152	0.20534	0.203525	0.273021	0.231307
1006	0.124387	0.220202	0.16774	0.227974	0.209162	0.109033
1007	0.127183	0.141878	0.203606	0.799952	0.247172	0.23358
1008	0.0884694	0.11588	0.295554	0.322746	0.114959	0.149755
1009	0.112873	0.244602	0.600357	0.331243	0.305443	0.102466
1010	0.238352	0.358805	0.365876	0.134168	0.157864	0.336102
1011	0.219818	0.0840112	0.325493	0.265891	0.538177	0.284661
1012	0.131313	0.189154	0.238567	0.662828	0.270972	0.144564
1013	0.0959716	0.0813867	0.187865	0.285716	0.207142	0.480273
1014	0.119173	0.194837	0.154878	0.377803	0.288268	0.251144
1015	0.268228	0.165986	0.247223	0.238557	0.286321	0.163914
1016	0.269038	0.185246	0.271546	0.136396	0.217872	0.274519
1017	0.115556	0.408687	0.234925	0.317532	0.243421	0.100951
1018	0.161893	0.30683	0.168235	0.240127	0.0529607	0.207841
1019	0.0638555	0.15394	0.370867	0.262384	0.218759	0.217584
1020	0.457032	0.110577	0.146345	0.223857	0.24075	0.219193
1021	0.177538	0.147659	0.243425	0.221843	0.284323	0.27396
1022	0.3823	0.233254	0.414722	0.144677	0.143258	0.371
1023	0.125777	0.388929	0.185122	0.261461	0.258953	0.288903
1024	0.14	0.112267	0.266171	0.214653	0.157495	0.219095
1025	0.130756	0.130022	0.185865	0.351552	0.348819	0.239493
1026	0.0843048	0.266966	0.158933	0.368856	0.440153	0.105214
1027	0.185356	0.122462	0.453709	0.348787	0.467365	0.24244
1028	0.191471	0.139846	0.266277	0.211105	0.472591	0.234842
1029	0.168135	0.262032	0.220578	0.231666	0.287049	0.04648
1030	0.481561	0.283901	0.193578	0.179301	0.394052	0.1124
1031	0.235068	0.127393	0.475719	0.449453	0.358205	0.0832
1032	0.109005	0.139849	0.195371	0.185598	0.349742	0.17528
1033	0.014	0.255008	0.352011	0.379382	0.222562	0.20101
1034	0.144835	0.549365	0.135034	0.420738	0.379064	0.164752
1035	0.0970226	0.192699	0.519235	0.202725	0.363473	0.0871898
1036	0.269149	0.585305	0.393272	0.229212	0.232867	0.162294
1037	0.0905294	0.255044	0.272343	0.462905	0.370614	0.142389
1038	0.130026	0.0895968	0.343641	0.282956	0.441153	0.327288
1039	0.164691	0.180322	0.192608	0.23978	0.163274	0.244164
1040	0.0755303	0.284919	0.197251	0.257526	0.102689	0.0894998
1041	0.131977	0.205485	0.291404	0.241826	0.312773	0.295514
1042	0.145781	0.131752	0.445262	0.234563	0.110865	0.320345
1043	0.108358	0.168682	0.266324	0.426078	0.32155	0.304185
1044	0.0542368	0.20776	0.25772	0.618375	0.397207	0.29269
1045	0.162976	0.191147	0.187654	0.323209	0.147228	0.232669
1046	0.0935706	0.184162	0.370508	0.50367	0.220796	0.342067
1047	0.181505	0.207837	0.362629	0.412354	0.545084	0.255717
1048	0.172924	0.15827	0.461127	0.229979	0.191656	0.311632
1049	0.33058	0.196677	0.135909	0.233098	0.339695	0.272533
1050	0.148986	0.167764	0.436895	0.182432	0.32857	0.226088
1051	0.1064	0.244042	0.177058	0.539723	0.304278	0.0280399
1052	0.0882	0.340167	0.206907	0.143382	0.237301	0.232008
1053	0.0578667	0.179322	0.483707	0.392371	0.183044	0.0715784
1054	0.476933	0.217023	0.476073	0.263449	0.39549	0.23415
1055	0.175	0.153676	0.522983	0.467241	0.640767	0.320116
1056	0.0294	0.140715	0.237186	0.318149	0.252529	0.398873
1057	0.116567	0.170431	0.26164	0.329004	0.294315	0.266292
1058	0.520159	0.250222	0.249402	0.276715	0.280186	0.25336
1059	0.121579	0.353153	0.289373	0.322457	0.547895	0.260461
1060	0.0958263	0.136239	0.202095	0.418136	0.161	0.11648
1061	0.43975	0.146447	0.23066	0.143814	0.115298	0.158636
1062	0.115119	0.198333	0.178166	0.251854	0.139646	0.154084
1063	0.114978	0.157207	0.220774	0.40685	0.17176	0.286667
1064	0.0654768	0.101505	0.154356	0.190032	0.0948996	0.331781
1065	0.0868	0.198604	0.286317	0.588695	0.273123	0.237913
1066	0.170251	0.289536	0.28482	0.316355	0.656637	0.148106
1067	0.171468	0.280139	0.181234	0.403919	0.315335	0.199534
1068	0.21051	0.156432	0.255487	0.796702	0.220797	0.111637
1069	0.167076	0.131707	0.304838	0.152326	0.252269	0.204174
1070	0.175438	0.123034	0.291381	0.293752	0.53299	0.1456
1071	0.167148	0.141139	0.211395	0.551022	0.248305	0.0762578
1072	0.178782	0.15229	0.241036	0.264751	0.157408	0.150166
1073	0.164723	0.185188	0.327756	0.218303	0.374582	0.187619
1074	0.187214	0.136904	0.178685	0.292199	0.415321	0.606565
1075	0.190045	0.0924508	0.596301	0.397607	0.47621	0.19763
1076	0.170982	0.128263	0.174544	0.147695	0.0992865	0.125493
1077	0.193868	0.123059	0.225742	0.288613	0.195558	0.194114
1078	0.153314	0.306166	0.152213	0.260524	0.280888	0.151376
1079	0.189234	0.347025	0.246447	0.0763546	0.225236	0.0856115
1080	0.253312	0.146736	0.293248	0.237789	0.228951	0.250055
1081	0.217067	0.301006	0.200582	0.659585	0.0728	0.2296
1082	0.167872	0.135689	0.279411	0.285584	0.298171	0.25648
1083	0.31424	0.223872	0.207292	0.441593	0.246963	0.352634
1084	0.269546	0.440549	0.184965	0.302331	0.32323	0.0729474
1085	0.164825	0.0434	0.14018	0.20919	0.426256	0.0728
1086	0.165852	0.0868	0.167823	0.262868	0.124348	0.0725548
1087	0.190183	0.116533	0.48334	0.0324242	0.312215	0.0462253
1088	0.390114	0.153895	0.318593	0.342787	0.098119	0.108
1089	0.170302	0.254793	0.353481	0.432537	0.366013	0.147172
1090	0.193311	0.126746	0.383818	0.242811	0.192311	0.247044
1091	0.180301	0.164441	0.4137	0.216018	0.253584	0.277273
1092	0.169758	0.300304	0.254964	0.333138	0.597234	0.293468
1093	0.201532	0.168214	0.210676	0.369665	0.556931	0.166439
1094	0.225768	0.162365	0.329688	0.445544	0.415439	0.307826
1095	0.270255	0.477394	0.468764	0.403447	0.075119	0.178182
1096	0.379069	0.097383	0.214991	0.307016	0.230458	0.205989
1097	0.172475	0.136267	0.23582	0.684601	0.0659356	0.203026
1098	0.171594	0.135408	0.132332	0.305238	0.359297	0.146149
1099	0.149736	0.139805	0.158426	0.508345	0.1221	0.0786789
1100	0.165608	0.199495	0.186869	0.495375	0.314774	0.237998
1101	0.139974	0.136809	0.235549	0.320329	0.353211	0.0945552
1102	0.188586	0.179556	0.210491	0.420847	0.187424	0.179706
1103	0.186043	0.310534	0.181945	0.508498	0.222346	0.206281
1104	0.151971	0.217817	0.294686	0.36215	0.150937	0.367044
1105	0.158018	0.306792	0.177308	0.238887	0.402287	0.145862
1106	0.16958	0.076733	0.239796	0.285084	0.433455	0.15414
1107	0.159263	0.192307	0.346589	0.382023	0.228216	0.281086
1108	0.206095	0.0798	0.20404	0.445544	0.551209	0.373287
1109	0.156584	0.205058	0.334494	0.354199	0.144247	0.0816729
1110	0.228212	0.142414	0.177318	0.312361	0.155474	0.172914
1111	0.146039	0.261983	0.255893	0.344911	0.174574	0.138276
1112	0.150859	0.131471	0.4315	0.163807	0.637367	0.171507
1113	0.141407	0.0914383	0.235105	0.302025	0.262334	0.339824
1114	0.145279	0.149553	0.449494	0.379186	0.324431	0.261708
1115	0.161392	0.16976	0.220735	0.10187	0.294593	0.16538
1116	0.175272	0.421962	0.282177	0.166942	0.0811957	0.303128
1117	0.137864	0.379756	0.222812	0.344094	0.233364	0.216598
1118	0.191182	0.107865	0.33398	0.503102	0.132029	0.298056
1119	0.201405	0.13879	0.228666	0.255984	0.30757	0.486425
1120	0.176786	0.276	0.293344	0.238302	0.149517	0.12206
1121	0.163679	0.145976	0.299798	0.435274	0.0488444	0.386478
1122	0.161906	0.701274	0.39945	0.237395	0.2504	0.289613
1123	0.136803	0.15261	0.161831	0.300603	0.258235	0.127389
1124	0.188267	0.415021	0.263091	0.287204	0.300638	0.234135
1125	0.201766	0.189218	0.377326	0.164248	0.277851	0.228236
1126	0.162571	0.326567	0.310518	0.277047	0.472911	0.31994
1127	0.175198	0.127598	0.217989	0.351481	0.253882	0.0975574
1128	0.249578	0.0980379	0.340658	0.39071	0.551671	0.128046
1129	0.149932	0.218687	0.422283	0.47433	0.233628	0.1212
1130	0.159451	0.136538	0.333372	0.354692	0.254943	0.262676
1131	0.198792	0.158126	0.306184	0.230608	0.242052	0.182088
1132	0.160343	0.19022	0.391867	0.387538	0.257254	0.503172
1133	0.191791	0.106665	0.266969	0.335643	0.612276	0.232892
1134	0.1718	0.161499	0.280574	0.27319	0.2478	0.313513
1135	0.131375	0.160725	0.369685	0.26578	0.211655	0.119936
1136	0.172459	0.657475	0.410955	0.287553	0.0903785	0.198025
1137	0.12805	0.281848	0.271323	0.604781	0.139385	0.189099
1138	0.148965	0.191707	0.217307	0.104359	0.25272	0.285646
1139	0.158297	0.190409	0.418923	0.595477	0.330413	0.193043
1140	0.156579	0.142044	0.441762	0.329272	0.30549	0.295073
1141	0.136033	0.595398	0.198435	0.258432	0.137995	0.3719
1142	0.22791	0.168624	0.157908	0.337446	0.30319	0.381325
1143	0.136332	0.147446	0.166601	0.124783	0.225777	0.124916
1144	0.163374	0.211166	0.582851	0.313936	0.100802	0.380101
1145	0.180712	0.175462	0.452556	0.213267	0.22452	0.139857
1146	0.141453	0.185906	0.19636	0.346778	0.0475948	0.186685
1147	0.185787	0.458352	0.442716	0.244148	0.293862	0.185483
1148	0.178809	0.208808	0.286314	0.378226	0.334631	0.345105
1149	0.145101	0.517689	0.177104	0.217127	0.33252	0.295031
1150	0.171043	0.149588	0.167966	0.196726	0.269745	0.142485
1151	0.211173	0.0385029	0.157121	0.260551	0.188923	0.0620931
1152	0.140259	0.345646	0.433856	0.284198	0.3057	0.315168
1153	0.198456	0.122197	0.353509	0.30307	0.176154	0.211771
1154	0.124943	0.197757	0.172335	0.490691	0.201885	0.117139
1155	0.15334	0.177142	0.0982388	0.303101	0.386421	0.25171
1156	0.140046	0.16782	0.0602	0.241863	0.24357	0.286264
1157	0.172998	0.65934	0.215526	0.226948	0.320389	0.271185
1158	0.199449	0.0870999	0.687135	0.070628	0.259604	0.0946075
1159	0.142361	0.132267	0.307413	0.235961	0.600099	0.395973
1160	0.184509	0.10661	0.221894	0.221564	0.191821	0.137757
1161	0.151964	0.399866	0.204467	0.390598	0.429557	0.278868
1162	0.175852	0.208636	0.472185	0.15942	0.0989608	0.303243
1163	0.155385	0.958987	0.259694	0.338969	0.10465	0.230651
1164	0.167831	0.14194	0.129979	0.250344	0.421665	0.161653
1165	0.150511	0.145263	0.329753	0.298231	0.274215	0.111233
1166	0.210177	0.334013	0.15585	0.118335	0.234688	0.303239
1167	0.123277	0.419279	0.401434	0.351911	0.280917	0.385843
1168	0.145606	0.660666	0.221315	0.549423	0.284552	0.192663
1169	0.0450545	0.243348	0.205687	0.258337	0.333663	0.289648
1170	0.132175	0.19948	0.237949	0.217746	0.317277	0.225107
1171	0.153906	0.103293	0.405024	0.43603	0.470668	0.255245
1172	0.143444	0.0980366	0.203605	0.415877	0.363748	0.316762
1173	0.133131	0.178482	0.381725	0.329158	0.196933	0.201521
1174	0.20577	0.14313	0.205858	0.197864	0.285721	0.217844
1175	0.0879667	0.167169	0.215573	0.189326	0.214666	0.174406
1176	0.117253	0.648652	0.226355	0.280986	0.276937	0.240211
1177	0.167571	0.151082	0.259002	0.12894	0.306425	0.223926
1178	0.187012	0.463507	0.0923209	0.564396	0.324279	0.20432
1179	0.169198	0.390284	0.171853	0.74893	0.123527	0.117391
1180	0.22819	0.275152	0.450356	0.175533	0.269819	0.234203
1181	0.166694	0.286874	0.195082	0.345664	0.104833	0.426874
1182	0.164071	0.114769	0.316958	0.237211	0.404013	0.21976
1183	0.157581	0.24885	0.296537	0.762626	0.0242667	0.283903
1184	0.143953	0.337494	0.192069	0.16046	0.305797	0.116324
1185	0.152798	0.169485	0.290413	0.399895	0.338852	0.29516
1186	0.132532	0.271515	0.319677	0.226475	0.0568111	0.202976
1187	0.105097	0.198332	0.200788	0.411451	0.340435	0.239544
1188	0.137307	0.128176	0.141069	0.2989	0.406885	0.25062
1189	0.174081	0.126764	0.330207	0.0448	0.231196	0.213384
1190	0.16611	0.169083	0.340931	0.270999	0.16134	0.145136
1191	0.236415	0.226446	0.158016	0.293879	0.139343	0.362008
1192	0.157738	0.150614	0.190214	0.1316	0.24698	0.0538325
1193	0.169926	0.233242	0.180683	0.346773	0.766296	0.48999
1194	0.171236	0.490652	0.0868	0.343308	0.401463	0.241422
1195	0.163129	0.204463	0.481703	0.230785	0.235434	0.0975905
1196	0.144844	0.143028	0.252157	0.305307	0.159187	0.195604
1197	0.141441	0.295865	0.2485	0.429998	0.157575	0.225286
1198	0.125692	0.385264	0.165931	0.325214	0.405372	0.02968
1199	0.294145	0.290301	0.199237	0.425398	0.329543	0.1967
1200	0.1603	0.196417	0.167153	0.350649	0.235114	0.157771
1201	0.15847	0.200458	0.4214	0.332293	0.348604	0.0689226
1202	0.146094	0.458808	0.25931	0.385657	0.311884	0.0981568
1203	0.225888	0.213774	0.477546	0.393719	0.308995	0.17418
1204	0.185984	0.101496	0.263573	0.161837	0.217524	0.159806
1205	0.159533	0.171156	0.314877	0.290291	0.169758	0.164382
1206	0.153226	0.101859	0.155749	0.137176	0.405595	0.143236
1207	0.165153	0.227711	0.305136	0.210973	0.210405	0.135546
1208	0.117972	0.130986	0.58743	0.154959	0.216297	0.310801
1209	0.148566	0.231367	0.368779	0.270099	0.25956	0.345859
1210	0.16602	0.124666	0.17945	0.0973593	0.347136	0.0976221
1211	0.140813	0.415194	0.36598	0.612765	0.362141	0.545525
1212	0.12656	0.138567	0.185345	0.460144	0.0898672	0.142701
1213	0.140451	0.363857	0.473986	0.489433	0.311335	0.236117
1214	0.181556	0.142231	0.140437	0.262866	0.369906	0.238224
1215	0.174065	0.0844109	0.411888	0.223449	0.308878	0.139557
1216	0.186864	0.13301	0.124252	0.172808	0.247566	0.128319
1217	0.163502	0.203106	0.250512	0.180164	0.121728	0.161252
1218	0.181376	0.268315	0.58367	0.29654	0.331752	0.427884
1219	0.178066	0.0862186	0.283329	0.116077	0.19776	0.221666
1220	0.143537	0.277283	0.380767	0.526371	0.561594	0.202992
1221	0.17526	0.149556	0.288206	0.53845	0.308208	0.490098
1222	0.14426	0.158517	0.180387	0.190437	0.312183	0.176292
1223	0.132615	0.147438	0.230887	0.3654	0.340434	0.224187
1224	0.136233	0.168315	0.330845	0.61474	0.281134	0.342907
1225	0.176371	0.236068	0.361439	0.126	0.307601	0.279634
1226	0.127748	0.192702	0.362565	0.758696	0.246466	0.149029
1227	0.147687	0.316317	0.13585	0.342809	0.186452	0.244332
1228	0.154168	0.117789	0.462302	0.246773	0.0869826	0.314625
1229	0.163494	0.180834	0.343374	0.313108	0.162349	0.275462
1230	0.158506	0.154594	0.165437	0.368395	0.355248	0.244319
1231	0.150081	0.375974	0.155145	0.165627	0.0794295	0.351537
1232	0.146513	0.210962	0.252147	0.282298	0.330189	0.207908
1233	0.122276	0.492188	0.298558	0.283835	0.188024	0.0932187
1234	0.163983	0.191604	0.180574	0.270482	0.270136	0.126381
1235	0.203268	0.181934	0.391319	0.485343	0.137113	0.122791
1236	0.142609	0.4662	0.302216	0.521251	0.292793	0.174986
1237	0.158712	0.336348	0.180315	0.28031	0.333284	0.294902
1238	0.146028	0.209902	0.218195	0.398157	0.0377883	0.139343
1239	0.168151	0.103678	0.124125	0.23049	0.214921	0.142683
1240	0.157683	0.179949	0.396727	0.438846	0.355872	0.276798
1241	0.154641	0.337541	0.295113	0.20824	0.247002	0.263401
1242	0.172162	0.142132	0.394984	0.229797	0.0776528	0.194937
1243	0.194522	0.12559	0.206876	0.214781	0.282599	0.175053
1244	0.148471	0.123931	0.382385	0.322467	0.0545155	0.176371
1245	0.166975	0.163389	0.180133	0.383843	0.42541	0.288094
1246	0.0953833	0.439397	0.286627	0.322564	0.0596605	0.236895
1247	0.164912	0.304216	0.2548	0.27505	0.0686562	0.0426897
1248	0.170107	0.100126	0.223719	0.15919	0.379436	0.591
1249	0.148268	0.501162	0.0756	0.322627	0.0444815	0.130894
1250	0.203597	0.163493	0.185827	0.28725	0.0551158	0.294557
1251	0.229387	0.157014	0.193026	0.221953	0.0884217	0.366279
1252	0.116834	0.147263	0.336904	0.14456	0.365015	0.283598
1253	0.145217	0.36045	0.248593	0.153397	0.212762	0.0731605
1254	0.195932	0.600303	0.176965	0.0947333	0.369164	0.209326
1255	0.179941	0.261652	0.243297	0.3296	0.23393	0.181385
1256	0.147435	0.139944	0.280577	0.366677	0.178897	0.283848
1257	0.167623	0.340724	0.280509	0.304041	0.363236	0.234169
1258	0.105496	0.09971	0.128038	0.319109	0.607843	0.203314
1259	0.154268	0.294223	0.283769	0.260448	0.186541	0.134309
1260	0.135129	0.137182	0.404877	0.271267	0.287675	0.306802
1261	0.137426	0.128583	0.425347	0.283641	0.549579	0.274268
1262	0.131824	0.118931	0.562623	0.127563	0.152177	0.193356
1263	0.158987	0.237122	0.614294	0.333131	0.508316	0.393186
1264	0.174732	0.264906	0.282742	0.350883	0.356541	0.144688
1265	0.180476	0.15182	0.29831	0.267345	0.184855	0.205015
1266	0.162946	0.224786	0.214335	0.0847948	0.084223	0.183233
1267	0.155803	0.381491	0.176337	0.399902	0.26128	0.298205
1268	0.18404	0.0768727	0.200042	0.344443	0.243021	0.339255
1269	0.124721	0.156253	0.427052	0.361817	0.306141	0.236537
1270	0.166436	0.197131	0.178321	0.242058	0.204576	0.184721
1271	0.152136	0.0987829	0.428888	0.22464	0.138613	0.154919
1272	0.159837	0.113901	0.1948	0.460825	0.100471	0.264566
1273	0.133229	0.178389	0.241272	0.360347	0.517395	0.370456
1274	0.151673	0.126721	0.200643	0.325692	0.347997	0.204556
1275	0.15322	0.370016	0.257983	0.0887845	0.189329	0.145147
1276	0.147623	0.10698	0.280721	0.138654	0.226946	0.220772
1277	0.128376	0.334916	0.199716	0.256849	0.809424	0.278437
1278	0.163311	0.115942	0.209589	0.398418	0.429617	0.181748
1279	0.149416	0.115529	0.271796	0.118706	0.37369	0.107624
1280	0.2044	0.145327	0.227222	0.0876744	0.220278	0.0481895
1281	0.136933	0.52449	0.232399	0.240267	0.330052	0.185536
1282	0.15853	0.158049	0.31282	0.3014	0.231924	0.078558
1283	0.125349	0.158422	0.557465	0.248157	0.317282	0.196101
1284	0.2376	0.194484	0.589825	0.239469	0.238435	0.244706
1285	0.188985	0.14305	0.59917	0.278609	0.282762	0.425736
1286	0.156304	0.298107	0.29523	0.502408	0.29169	0.132548
1287	0.144701	0.120206	0.266588	0.268726	0.131407	0.148598
1288	0.163545	0.158554	0.525724	0.351924	0.109906	0.122988
1289	0.164516	0.165537	0.452674	0.43488	0.41114	0.224418
1290	0.157378	0.190512	0.455131	0.242325	0.18821	0.05075
1291	0.141805	0.383425	0.250794	0.257808	0.319001	0.251371
1292	0.14596	0.253563	0.267228	0.329348	0.357825	0.16762
1293	0.358328	0.135069	0.287772	0.287219	0.136541	0.285265
1294	0.157377	0.170888	0.429685	0.36685	0.163435	0.100825
1295	0.145484	0.116015	0.248873	0.11237	0.481624	0.36038
1296	0.23814	0.0709825	0.135192	0.414468	0.28133	0.199457
1297	0.245809	0.139393	0.390764	0.208907	0.363796	0.351679
1298	0.199141	0.520881	0.392225	0.130257	0.576337	0.227624
1299	0.157194	0.35805	0.5763	0.38936	0.561285	0.185511
1300	0.14568	0.404135	0.109054	0.174873	0.1274	0.308602
1301	0.116283	0.127151	0.35994	0.219387	0.120068	0.139788
1302	0.13828	0.126232	0.161559	0.369014	0.433508	0.213686
1303	0.0803967	0.246262	0.298718	0.118763	0.348179	0.146642
1304	0.167272	0.107318	0.694172	0.433686	0.371774	0.401446
1305	0.187058	0.118446	0.445229	0.262498	0.102142	0.168384
1306	0.140538	0.133974	0.243012	0.291915	0.284563	0.313422
1307	0.137937	0.233401	0.0633733	0.670325	0.33369	0.199136
1308	0.158087	0.108694	0.222139	0.362493	0.171769	0.108459
1309	0.164241	0.105255	0.1106	0.317297	0.34441	0.21431
1310	0.188026	0.518034	0.182853	0.357741	0.26532	0.42368
1311	0.13421	0.125669	0.218584	0.324567	0.334343	0.140737
1312	0.201227	0.243415	0.326305	0.385438	0.142766	0.275826
1313	0.179593	0.476519	0.373449	0.329788	0.10906	0.204012
1314	0.217077	0.185234	0.300217	0.390361	0.0750776	0.240028
1315	0.158926	0.419433	0.385099	0.235254	0.127494	0.168884
1316	0.138467	0.109197	0.368934	0.206976	0.297618	0.171485
1317	0.131626	0.153923	0.479845	0.308745	0.121985	0.143715
1318	0.131914	0.386136	0.362092	0.171624	0.338951	0.2912
1319	0.177284	0.313165	0.306404	0.391853	0.322219	0.210589
1320	0.142353	0.490533	0.316887	0.0981153	0.0933158	0.156102
1321	0.136935	0.224155	0.145602	0.435108	0.328389	0.129121
1322	0.167428	0.119641	0.625875	0.240077	0.262701	0.31366
1323	0.181673	0.1036	0.37517	0.511307	0.194424	0.223476
1324	0.221332	0.168828	0.291435	0.198632	0.0872159	0.260213
1325	0.151314	0.282344	0.200966	0.972257	0.34252	0.415691
1326	0.175643	0.116735	0.537933	0.0847104	0.309739	0.384058
1327	0.129802	0.111866	0.220262	0.342248	0.452284	0.443188
1328	0.152532	0.123436	0.372693	0.353729	0.434517	0.189177
1329	0.154274	0.0448	0.178022	0.626877	0.275194	0.0478025
1330	0.135228	0.112053	0.581375	0.498825	0.208492	0.20091
1331	0.134379	0.150667	0.418456	0.192997	0.312832	0.330981
1332	0.178903	0.140407	0.319588	0.253558	0.342499	0.26501
1333	0.125792	0.29052	0.346466	0.290118	0.271444	0.0934607
1334	0.125697	0.0686306	0.248178	0.397358	0.0623294	0.22858
1335	0.170552	0.149948	0.463087	0.428726	0.125794	0.24134
1336	0.148662	0.189846	0.338155	0.254507	0.307832	0.233713
1337	0.1319	0.124926	0.386105	0.237112	0.383215	0.277582
1338	0.154888	0.120929	0.30781	0.534095	0.257934	0.213748
1339	0.22894	0.164583	0.399263	0.218523	0.256841	0.134416
1340	0.158393	0.168579	0.439234	0.204336	0.17229	0.267662
1341	0.131364	0.168672	0.506782	0.098159	0.551402	0.14353
1342	0.167348	0.376471	0.415444	0.21781	0.377404	0.195414
1343	0.211225	0.25583	0.154334	0.332966	0.349943	0.201922
1344	0.137358	0.0968109	0.212383	0.392698	0.459987	0.178484
1345	0.123784	0.172933	0.273304	0.414848	0.197692	0.227309
1346	0.321137	0.175	0.214104	0.367915	0.31563	0.240478
1347	0.153877	0.0666403	0.266529	0.304202	0.189013	0.334576
1348	0.150436	0.186368	0.365298	0.26052	0.101117	0.292579
1349	0.147272	0.192741	0.568666	0.386836	0.149341	0.163944
1350	0.13737	0.202384	0.185105	0.442584	0.289345	0.0750246
1351	0.177704	0.0964912	0.207803	0.428711	0.354713	0.318501
1352	0.174704	0.37092	0.292057	0.0559974	0.1763	0.174251
1353	0.169238	0.430933	0.310076	0.227682	0.283727	0.324358
1354	0.197051	0.132508	0.372437	0.172713	0.61559	0.0850979
1355	0.217823	0.289577	0.357638	0.375903	0.321579	0.291442
1356	0.194106	0.457257	0.176282	0.0907835	0.280887	0.125406
1357	0.139492	0.125431	0.0945691	0.237702	0.300395	0.166805
1358	0.135331	0.147713	0.131688	0.540895	0.201235	0.228074
1359	0.145523	0.133009	0.230148	0.309016	0.197578	0.220929
1360	0.216404	0.489826	0.239197	0.2772	0.346471	0.459548
1361	0.192416	0.135489	0.208728	0.2562	0.453734	0.0676706
1362	0.170146	0.182459	0.249122	0.246531	0.173162	0.090081
1363	0.282326	0.21112	0.660059	0.413852	0.147806	0.082492
1364	0.14242	0.131887	0.348377	0.350655	0.332736	0.1708
1365	0.158302	0.330209	0.257928	0.316005	0.400735	0.0648916
1366	0.166342	0.0901709	0.420543	0.41546	0.259304	0.314156
1367	0.16671	0.401808	0.187754	0.214478	0.278364	0.242414
1368	0.124212	0.250481	0.371268	0.272092	0.560508	0.0963281
1369	0.148607	0.330057	0.163464	0.304332	0.256691	0.315823
1370	0.131273	0.197274	0.260742	0.268384	0.327385	0.524525
1371	0.212263	0.542566	0.538208	0.624951	0.115439	0.283329
1372	0.128632	0.195717	0.217167	0.312318	0.409609	0.377461
1373	0.122617	0.199453	0.298344	0.21693	0.411993	0.128109
1374	0.218717	0.186163	0.219094	0.286989	0.579619	0.285137
1375	0.15313	0.227696	0.185622	0.371033	0.347474	0.326179
1376	0.139688	0.119642	0.299227	0.356764	0.147446	0.279638
1377	0.147649	0.26476	0.432417	0.088152	0.438178	0.148059
1378	0.133438	0.174593	0.333888	0.111536	0.330569	0.217471
1379	0.124932	0.210098	0.192647	0.367366	0.255931	0.134579
1380	0.124275	0.171025	0.525145	0.206526	0.373981	0.134405
1381	0.147006	0.222865	0.251353	0.361929	0.206574	0.191524
1382	0.157936	0.238019	0.231259	0.131456	0.303948	0.104498
1383	0.306098	0.662034	0.497649	0.168569	0.0658503	0.124385
1384	0.164395	0.131698	0.202228	0.454383	0.439162	0.209876
1385	0.151149	0.328278	0.107859	0.370409	0.304334	0.337963
1386	0.200678	0.0883393	0.426455	0.251084	0.49015	0.226943
1387	0.131196	0.22876	0.287633	0.325806	0.327916	0.10875
1388	0.113621	0.47726	0.250702	0.280267	0.594254	0.0958
1389	0.122879	0.310908	0.34265	0.167828	0.151027	0.197172
1390	0.115853	0.612377	0.207762	0.236594	0.103803	0.309796
1391	0.190433	0.302605	0.217989	0.384395	0.525963	0.180921
1392	0.102137	0.31308	0.28455	0.389186	0.226002	0.318828
1393	0.154271	0.341854	0.152161	0.260394	0.404668	0.250516
1394	0.227023	0.128188	0.128197	0.347355	0.37504	0.220568
1395	0.183859	0.0983402	0.583515	0.180904	0.300645	0.387303
1396	0.140966	0.48051	0.21283	0.260711	0.342395	0.27611
1397	0.118136	0.134391	0.173457	0.235233	0.210297	0.28776
1398	0.190158	0.230133	0.426083	0.387982	0.0972612	0.0676429
1399	0.157351	0.168003	0.395618	0.183709	0.374239	0.228242
1400	0.173042	0.205913	0.274013	0.159795	0.314282	0.1711
1401	0.141241	0.155922	0.173355	0.261427	0.344707	0.116034
1402	0.213668	0.439132	0.358491	0.427198	0.180824	0.204247
1403	0.164844	0.111746	0.398121	0.40457	0.109736	0.17544
1404	0.130604	0.0921976	0.172312	0.315346	0.0720754	0.44593
1405	0.2044	0.181338	0.313716	0.194871	0.33242	0.20143
1406	0.136382	0.0761533	0.167	0.195607	0.147785	0.124497
1407	0.191319	0.380994	0.39495	0.289573	0.40652	0.156071
1408	0.282952	0.321026	0.255163	0.351207	0.14028	0.123536
1409	0.173299	0.224382	0.544873	0.306386	0.401632	0.118975
1410	0.2164	0.137279	0.405417	0.43423	0.236899	0.195942
1411	0.127826	0.134942	0.433506	0.124022	0.155565	0.19139
1412	0.225779	0.196672	0.752944	0.489919	0.300209	0.144471
1413	0.133165	0.1148	0.1525	0.226517	0.327271	0.176579
1414	0.143333	0.150445	0.242631	0.0772554	0.109365	0.363671
1415	0.200344	0.333075	0.276172	0.307995	0.339682	0.160017
1416	0.117822	0.276292	0.282573	0.457075	0.181945	0.293058
1417	0.0928325	0.153688	0.152855	0.139588	0.57133	0.165741
1418	0.108024	0.342796	0.444174	0.311322	0.494684	0.17348
1419	0.22343	0.402002	0.232905	0.332816	0.353154	0.320818
1420	0.148	0.158713	0.116447	0.356775	0.180664	0.205352
1421	0.137043	0.21449	0.123355	0.253537	0.1144	0.223072
1422	0.14698	0.05495	0.178874	0.355419	0.306602	0.437559
1423	0.346153	0.138141	0.0676667	0.389956	0.433631	0.1178
1424	0.144654	0.150481	0.12565	0.406334	0.171544	0.0805835
1425	0.153309	0.405759	0.319	0.46993	0.454071	0.117524
1426	0.18992	0.11088	0.286912	0.267752	0.352747	0.0609151
1427	0.145562	0.498124	0.208928	0.370808	0.218353	0.243939
1428	0.301954	0.202215	0.264308	0.37679	0.217372	0.241766
1429	0.136109	0.131524	0.3066	0.273583	0.111457	0.292009
1430	0.108632	0.290093	0.248615	0.466613	0.276609	0.777077
1431	0.297623	0.127768	0.169107	0.294	0.566524	0.318772
1432	0.152009	0.57495	0.253687	0.0726562	0.453154	0.298097
1433	0.136072	0.100023	0.462669	0.0728	0.38796	0.131291
1434	0.143725	0.715628	0.130119	0.359671	0.433138	0.209823
1435	0.151619	0.509421	0.190882	0.153921	0.159233	0.405279
1436	0.211767	0.349557	0.38936	0.684894	0.574093	0.0662662
1437	0.118143	0.278497	0.276708	0.157371	0.335987	0.102653
1438	0.111951	0.318339	0.326013	0.409814	0.145491	0.16852
1439	0.196347	0.559606	0.383962	0.5017	0.332379	0.36887
1440	0.123074	0.054	0.192818	0.273548	0.301951	0.205911
1441	0.104326	0.357107	0.408334	0.350647	0.329968	0.09968
1442	0.128182	0.16589	0.286107	0.119612	0.207147	0.241767
1443	0.183999	0.589179	0.273671	0.46065	0.242648	0.210602
1444	0.203859	0.801546	0.429535	0.459342	0.256301	0.319718
1445	0.217629	0.110445	0.333781	0.0963939	0.266575	0.162049
1446	0.128674	0.398412	0.147678	0.383912	0.321735	0.104217
1447	0.157834	0.0796543	0.59917	0.131015	0.370165	0.636018
1448	0.174951	0.203934	0.371051	0.299059	0.353758	0.292307
1449	0.154722	0.131613	0.180188	0.24913	0.365738	0.24722
1450	0.11869	0.584599	0.286187	0.11483	0.0578	0.0659852
1451	0.198374	0.209548	0.337915	0.129768	0.236518	0.126443
1452	0.155757	0.337416	0.436682	0.282306	0.331563	0.105431
1453	0.13427	0.233141	0.362011	0.119999	0.137393	0.163408
1454	0.117431	0.28437	0.295611	0.549488	0.200585	0.0864162
1455	0.118237	0.333418	0.385927	0.187061	0.226957	0.256444
1456	0.214913	0.436877	0.337984	0.136623	0.374257	0.0628685
1457	0.132893	0.587243	0.407828	0.513823	0.273875	0.233472
1458	0.144888	0.581928	0.342398	0.245947	0.179371	0.298036
1459	0.139961	0.0797957	0.40165	0.491089	0.567697	0.260811
1460	0.149412	0.360924	0.272819	0.370218	0.134213	0.242815
1461	0.107289	0.476983	0.179673	0.337713	0.193747	0.244525
1462	0.144185	0.336036	0.40812	0.454453	0.132143	0.180626
1463	0.108507	0.226384	0.140228	0.223658	0.574457	0.194449
1464	0.1316	0.117334	0.60833	0.310227	0.275394	0.282393
1465	0.116599	0.0996687	0.39214	0.133625	0.242092	0.11652
1466	0.130788	0.182256	0.181673	0.322272	0.22372	0.04956
1467	0.169707	0.11079	0.295441	0.393392	0.0959831	0.43192
1468	0.1556	0.360307	0.27907	0.277824	0.33989	0.101324
1469	0.0955826	0.276632	0.237534	0.31412	0.28247	0.300258
1470	0.127556	0.372047	0.165537	0.224757	0.306229	0.230954
1471	0.145342	0.106914	0.238845	0.260217	0.180595	0.314347
1472	0.206707	0.196958	0.29273	0.422355	0.145055	0.095588
1473	0.125137	0.21373	0.396227	0.302121	0.133878	0.252246
1474	0.253422	0.458899	0.533125	0.223006	0.225289	0.207923
1475	0.226937	0.676763	0.0923438	0.062347	0.0947333	0.303222
1476	0.156332	0.302344	0.379675	0.133769	0.170984	0.0635211
1477	0.193093	0.710997	0.291775	0.293898	0.347431	0.128486
1478	0.343547	0.13924	0.181845	0.284271	0.558636	0.263481
1479	0.172155	0.473949	0.157507	0.324609	0.281493	0.214401
1480	0.230752	0.136623	0.191096	0.263791	0.207457	0.42692
1481	0.0774667	0.0826724	0.252753	0.160923	0.226176	0.158486
1482	0.11294	0.338255	0.375368	0.176429	0.193001	0.212213
1483	0.165453	0.129877	0.357895	0.324518	0.195563	0.13041
1484	0.111401	0.314892	0.502614	0.29994	0.132077	0.416495
1485	0.172186	0.0971698	0.206047	0.181899	0.466198	0.0988769
1486	0.0948239	0.760663	0.468865	0.418942	0.498702	0.262682
1487	0.140902	0.177978	0.169523	0.373077	0.110054	0.335217
1488	0.144918	0.134323	0.244633	0.350426	0.333953	0.147065
1489	0.146609	0.201932	0.337602	0.299197	0.107189	0.0795912
1490	0.122966	0.0574	0.101161	0.399906	0.16314	0.362947
1491	0.1064	0.11389	0.40029	0.329317	0.196477	0.124445
1492	0.192945	0.0462663	0.455394	0.246718	0.477658	0.137678
1493	0.198313	0.149052	0.310058	0.276092	0.318692	0.219051
1494	0.237589	0.141982	0.730774	0.109352	0.31823	0.0387333
1495	0.148925	0.681471	0.423398	0.264093	0.123347	0.0623964
1496	0.120833	0.358207	0.319795	0.280136	0.585324	0.359283
1497	0.152714	0.0971428	0.106181	0.420428	0.137295	0.180277
1498	0.172636	0.297367	0.383168	0.462196	0.15557	0.175144
1499	0.332739	0.409451	0.558867	0.0852984	0.291903	0.290032
1500	0.144585	0.248288	0.341639	0.157634	0.525435	0.235646
1501	0.159124	0.292945	0.285132	0.48177	0.435841	0.0876182
1502	0.111437	0.444143	0.305063	0.370632	0.06216	0.345296
1503	0.121344	0.103168	0.186791	0.321232	0.220908	0.084
1504	0.127456	0.430072	0.427101	0.148871	0.0837782	0.258466
1505	0.175352	0.0915346	0.492208	0.411055	0.348363	0.276998
1506	0.106843	0.121518	0.0574	0.214923	0.2437	0.14918
1507	0.213104	0.267512	0.234337	0.441432	0.187976	0.0650623
1508	0.256062	0.126	0.707363	0.217579	0.143281	0.0898153
1509	0.136863	0.0196	0.216225	0.0958318	0.219524	0.26384
1510	0.243214	0.0434	0.474787	0.132445	0.276125	0.155442
1511	0.0957598	0.2716	0.364196	0.160794	0.0915286	0.170941
1512	0.0875405	0.710253	0.297987	0.423991	0.197871	0.128658
1513	0.110012	0.216181	0.290442	0.42335	0.596355	0.120594
1514	0.12425	0.18773	0.23258	0.396107	0.316314	0.252335
1515	0.109723	0.454384	0.43543	0.260628	0.142334	0.245332
1516	0.13475	0.586129	0.134016	0.432288	0.225589	0.184945
1517	0.158469	0.161409	0.215462	0.43151	0.240199	0.154902
1518	0.2383	0.76115	0.355151	0.623025	0.123673	0.31609
1519	0.148329	0.180267	0.163421	0.250641	0.365682	0.400318
1520	0.141344	0.570058	0.333722	0.086834	0.22602	0.162527
1521	0.217419	0.0601252	0.399113	0.232289	0.0853651	0.132002
1522	0.139463	0.438727	0.510373	0.394309	1.01114	0.146049
1523	0.141021	0.18858	0.221441	0.208595	0.162435	0.229742
1524	0.194832	0.318168	0.269066	0.394864	0.368363	0.426397
1525	0.145612	0.528082	0.325348	0.074379	0.632643	0.0659241
1526	0.239535	0.136147	0.0868	0.326052	0.0931202	0.171067
1527	0.229424	0.443377	0.275694	0.189625	0.225973	0.168815
1528	0.105746	0.66875	0.127456	0.411173	0.172817	0.23103
1529	0.0684444	0.605375	0.218306	0.25578	0.199732	0.374712
1530	0.134652	0.256874	0.222484	0.271354	0.34478	0.204178
1531	0.108638	0.0905443	0.274318	0.316448	0.292747	0.367631
1532	0.110299	0.199937	0.26477	0.477447	0.285765	0.132411
1533	0.139643	0.519782	0.48785	0.557927	0.386923	0.21621
1534	0.223865	0.553411	0.475008	0.282746	0.0799869	0.113249
1535	0.0588	0.124461	0.350461	0.379549	0.390447	0.183736
1536	0.07812	0.152035	0.293293	0.311575	0.41189	0.280562
1537	0.111264	0.461523	0.349207	0.34929	0.178788	0.324195
1538	0.0936444	0.610414	0.368369	0.101785	0.21151	0.114308
1539	0.122629	0.169278	0.0797498	0.281135	0.575421	0.111418
1540	0.137284	0.268056	0.128981	0.457639	0.618393	0.0623962
1541	0.269707	0.196137	0.306636	0.132273	0.393254	0.225542
1542	0.132474	0.293953	0.338087	0.390033	0.413958	0.0578667
1543	0.200971	0.0885673	0.238211	0.354184	0.250747	0.416256
1544	0.154343	0.515568	0.316299	0.310851	0.151195	0.0915699
1545	0.0937557	0.192999	0.22729	0.277546	0.227444	0.260227
1546	0.11472	0.22987	0.265882	0.398453	0.168458	0.276405
1547	0.13505	0.20281	0.440742	0.172549	0.235374	0.124349
1548	0.109363	0.228071	0.288845	0.154996	0.11049	0.0955589
1549	0.102195	0.23118	0.414776	0.317699	0.129449	0.129408
1550	0.0827883	0.197352	0.154935	0.0764336	0.496795	0.236417
1551	0.136727	0.224033	0.305425	0.363041	0.36744	0.166134
1552	0.14871	0.362756	0.475451	0.162869	0.174035	0.223401
1553	0.121288	0.213696	0.198734	0.325928	0.517948	0.268358
1554	0.148691	0.217404	0.329506	0.265283	0.321749	0.127011
1555	0.194714	0.234723	0.103347	0.215086	0.190447	0.195383
1556	0.139562	0.202877	0.606307	0.241813	0.161655	0.281883
1557	0.192823	0.207724	0.200136	0.389212	0.1634	0.188859
1558	0.26904	0.229855	0.199086	0.358408	0.141808	0.384419
1559	0.175853	0.184201	0.366911	0.31746	0.368903	0.200617
1560	0.173155	0.203566	0.389232	0.429799	0.353746	0.175644
1561	0.100164	0.23149	0.327394	0.335467	0.377182	0.202615
1562	0.0872346	0.199136	0.182151	0.111564	0.0377884	0.352544
1563	0.152806	0.190699	0.201137	0.369537	0.241665	0.295513
1564	0.138568	0.219969	0.411032	0.428455	0.223067	0.826832
1565	0.128189	0.242216	0.534026	0.340292	0.143657	0.146533
1566	0.132769	0.190499	0.205062	0.453122	0.249995	0.4522
1567	0.111934	0.178239	0.0758733	0.199669	0.0686	0.223119
1568	0.342045	0.221458	0.35196	0.469467	0.0248	0.0724454
1569	0.148047	0.205313	0.242942	0.116561	0.152934	0.281093
1570	0.076087	0.233352	0.392877	0.458059	0.24977	0.181956
1571	0.161382	0.200011	0.177944	0.155616	0.282531	0.121999
1572	0.0596909	0.214295	0.184342	0.393072	0.216062	0.167017
1573	0.161128	0.202892	0.158954	0.320515	0.222255	0.2828
1574	0.154531	0.266145	0.246022	0.33362	0.526886	0.139709
1575	0.276126	0.193767	0.212158	0.15214	0.40422	0.401555
1576	0.117368	0.213395	0.270949	0.129422	0.478025	0.414863
1577	0.149019	0.180206	0.327537	0.333533	0.0633735	0.321861
1578	0.125422	0.226622	0.255044	0.672913	0.385208	0.0796601
1579	0.26239	0.175113	0.337533	0.550238	0.264044	0.117904
1580	0.0728	0.188685	0.496429	0.242018	0.378725	0.442668
1581	0.577514	0.156298	0.763784	0.501473	0.378854	0.0405354
1582	0.126776	0.208713	0.326454	0.254142	0.233577	0.167047
1583	0.184364	0.189865	0.261004	0.430334	0.398193	0.0689745
1584	0.187498	0.303072	0.368394	0.443953	0.187155	0.289163
1585	0.0929949	0.195562	0.322935	0.381758	0.238312	0.161677
1586	0.167488	0.203536	0.325344	0.527332	0.309789	0.148813
1587	0.123829	0.16856	0.264306	0.224044	0.293919	0.165446
1588	0.157365	0.16193	0.605783	0.473647	0.38735	0.424908
1589	0.140243	0.224497	0.355694	0.195817	0.340057	0.152581
1590	0.23851	0.155748	0.490571	0.336624	0.269372	0.170033
1591	0.0962182	0.227338	0.335757	0.438299	0.508983	0.0938929
1592	0.144811	0.27564	0.585666	0.220117	0.311849	0.117726
1593	0.157808	0.316693	0.408732	0.469616	0.251992	0.0804592
1594	0.168298	0.253323	0.11956	0.417802	0.549228	0.33719
1595	0.137576	0.179166	0.246776	0.0868219	0.130544	0.0671594
1596	0.164943	0.243537	0.381745	0.273581	0.188985	0.204275
1597	0.0710889	0.278034	0.464784	0.459838	0.234292	0.206287
1598	0.0849643	0.216087	0.32153	0.566615	0.294327	0.157029
1599	0.117809	0.204403	0.343199	0.173788	0.722684	0.14521
1600	0.161008	0.287617	0.618005	0.243714	0.248897	0.145333
1601	0.173587	0.217508	0.221119	0.177947	0.194828	0.139775
1602	0.167483	0.177553	0.434573	0.311816	0.304981	0.159558
1603	0.182853	0.182147	0.393867	0.27266	0.341341	0.202191
1604	0.19467	0.28229	0.25374	0.067322	0.677107	0.216392
1605	0.113689	0.21822	0.517515	0.202508	0.113049	0.0951933
1606	0.117823	0.1904	0.272476	0.449346	0.0830414	0.125715
1607	0.120121	0.199497	0.260374	0.364789	0.230119	0.179806
1608	0.129193	0.283138	0.14551	0.3108	0.195118	0.236512
1609	0.136875	0.551064	0.19883	0.336915	0.39957	0.11117
1610	0.1169	0.187955	0.341264	0.24445	0.180639	0.17285
1611	0.133826	0.459411	0.296975	0.499555	0.187333	0.223243
1612	0.146249	0.200718	0.16275	0.519562	0.118149	0.10935
1613	0.0994628	0.401461	0.352016	0.430205	0.314638	0.166899
1614	0.125157	0.261999	0.289964	0.330822	0.407013	0.153544
1615	0.0969962	0.146962	0.288452	0.309497	0.435006	0.19698
1616	0.131965	0.243051	0.416974	0.749338	0.20909	0.080387
1617	0.0977117	0.197633	0.343729	0.28196	0.3647	0.096969
1618	0.150525	0.22813	0.197489	0.456434	0.357	0.0768889
1619	0.217564	0.195556	0.618759	0.408444	0.34695	0.219465
1620	0.0939801	0.177078	0.309346	0.26101	0.229764	0.0949763
1621	0.111981	0.206678	0.0985334	0.223811	0.249924	0.228411
1622	0.155278	0.243757	0.184705	0.127892	0.0731885	0.0855365
1623	0.171205	0.201376	0.399436	0.193712	0.0882651	0.155947
1624	0.0783202	0.204593	0.278007	0.363815	0.312852	0.156266
1625	0.0989908	0.176668	0.376207	0.149733	0.296638	0.0884683
1626	0.127413	0.183672	0.397427	0.105878	0.306589	0.239991
1627	0.16534	0.194139	0.162044	0.153831	0.592525	0.235191
1628	0.205915	0.279216	0.426936	0.539015	0.261724	0.246887
1629	0.12145	0.24472	0.146977	0.0963713	0.0711431	0.270003
1630	0.172227	0.128278	0.499951	0.38054	0.134948	0.154337
1631	0.0992455	0.204306	0.243782	0.483841	0.289889	0.199282
1632	0.13344	0.205144	0.187293	0.395356	0.479563	0.21211
1633	0.111884	0.175277	0.183116	0.503049	0.0725013	0.100847
1634	0.105265	0.275618	0.180521	0.40525	0.437434	0.172318
1635	0.31583	0.184963	0.183677	0.485049	0.201332	0.100121
1636	0.162678	0.139477	0.433386	0.376983	0.155867	0.0885638
1637	0.117444	0.171585	0.285512	0.340548	0.663783	0.196998
1638	0.0670643	0.220428	0.331343	0.345043	0.177234	0.225556
1639	0.188825	0.415517	0.264617	0.338966	0.24839	0.169688
1640	0.104068	0.19148	0.563613	0.319134	0.181556	0.288191
1641	0.215451	0.193637	0.217306	0.430389	0.0948493	0.209146
1642	0.13262	0.196572	0.504359	0.329104	0.174723	0.175185
1643	0.0785682	0.186125	0.280757	0.446838	0.330823	0.276167
1644	0.0901751	0.172497	0.267926	0.370192	0.184885	0.168329
1645	0.124335	0.149098	0.541266	0.651322	0.223062	0.224831
1646	0.152187	0.231915	0.25281	0.612366	0.769886	0.196483
1647	0.116867	0.151109	0.356865	0.16693	0.518181	0.232619
1648	0.138673	0.21387	0.235996	0.465267	0.257977	0.228785
1649	0.108155	0.2177	0.401997	0.164192	0.303604	0.154355
1650	0.101308	0.103957	0.339319	0.431338	0.243815	0.209891
1651	0.0559723	0.165368	0.438263	0.229499	0.219859	0.132266
1652	0.120157	0.16991	0.108843	0.369572	0.374283	0.245771
1653	0.118133	0.139892	0.260675	0.364679	0.294313	0.208938
1654	0.130696	0.179375	0.251076	0.258473	0.15457	0.209066
1655	0.138191	0.205883	0.26583	0.129519	0.194329	0.224096
1656	0.147467	0.133262	0.394941	0.377385	0.183595	0.0627462
1657	0.10342	0.251001	0.226114	0.333251	0.18634	0.139392
1658	0.140573	0.25673	0.107442	0.200525	0.157501	0.0686772
1659	0.1174	0.159418	0.196737	0.385945	0.232394	0.0956477
1660	0.143505	0.398914	0.161438	0.25001	0.258212	0.176622
1661	0.111785	0.159785	0.287816	0.481291	0.263156	0.166664
1662	0.1261	0.115762	0.192505	0.342225	0.292606	0.1865
1663	0.214127	0.163309	0.360144	0.213142	0.180408	0.164711
1664	0.102066	0.165977	0.198281	0.311615	0.159659	0.163289
1665	0.116966	0.0681333	0.27988	0.254551	0.230778	0.123804
1666	0.260771	0.174437	0.123901	0.343454	0.252102	0.20616
1667	0.156517	0.245348	0.240833	0.306077	0.167308	0.272312
1668	0.199448	0.1036	0.229208	0.32102	0.0920861	0.141935
1669	0.112726	0.200418	0.196377	0.454789	0.143585	0.197648
1670	0.0978443	0.200064	0.388417	0.421389	0.346299	0.139827
1671	0.117863	0.211358	0.197045	0.168821	0.213625	0.150659
1672	0.124073	0.223629	0.308982	0.242588	0.13389	0.209644
1673	0.147932	0.181526	0.324168	0.174015	0.216962	0.190897
1674	0.116446	0.169905	0.454397	0.350077	0.128737	0.240975
1675	0.0987475	0.190912	0.433365	0.150491	0.0679629	0.365121
1676	0.0975374	0.179058	0.712239	0.557602	0.170105	0.162613
1677	0.199797	0.323325	0.336055	0.157932	0.238251	0.0668289
1678	0.0478545	0.236404	0.173084	0.307894	0.241935	0.188735
1679	0.14153	0.205251	0.387689	0.13552	0.10426	0.178133
1680	0.151996	0.141035	0.306206	0.13132	0.211231	0.253465
1681	0.129738	0.158606	0.24315	0.2058	0.143739	0.183407
1682	0.079788	0.223055	0.625507	0.0779333	0.0811792	0.125192
1683	0.132534	0.170185	0.411303	0.511567	0.190607	0.145755
1684	0.199295	0.240163	0.284329	0.160086	0.436404	0.135849
1685	0.0772553	0.210961	0.329104	0.141171	0.0823864	0.0762689
1686	0.0925611	0.219364	0.291699	0.174512	0.0127556	0.0490499
1687	0.143899	0.173696	0.427589	0.747866	0.131848	0.249313
1688	0.112823	0.143674	0.631346	0.335686	0.215026	0.188769
1689	0.0854829	0.186626	0.239457	0.105963	0.189606	0.201934
1690	0.0947392	0.194988	0.235296	0.309025	0.107678	0.121214
1691	0.120971	0.224556	0.395868	0.515504	0.096923	0.217594
1692	0.179495	0.119123	0.275956	0.293551	0.124334	0.0558241
1693	0.117718	0.116857	0.428876	0.0639211	0.295567	0.160747
1694	0.121173	0.186087	0.167826	0.570366	0.110111	0.134831
1695	0.16691	0.150473	0.231244	0.391765	0.291879	0.152638
1696	0.0909061	0.209679	0.263338	0.386286	0.282134	0.269936
1697	0.185556	0.161319	0.227999	0.33812	0.268927	0.151881
1698	0.246824	0.139152	0.250122	0.437522	0.0787733	0.207053
1699	0.0877923	0.233017	0.111225	0.346882	0.220863	0.0882
1700	0.0989016	0.151226	0.388493	0.628983	0.179058	0.0879413
1701	0.195617	0.217326	0.206749	0.12209	0.248607	0.192643
1702	0.140538	0.206342	0.119997	0.422555	0.499099	0.303909
1703	0.104295	0.170165	0.381386	0.227323	0.071733	0.0921241
1704	0.189322	0.289015	0.22364	0.63712	0.0822564	0.0318182
1705	0.103867	0.187009	0.419021	0.367293	0.330026	0.148465
1706	0.110952	0.197046	0.578015	0.275391	0.0912368	0.0590137
1707	0.140736	0.122869	0.220092	0.504674	0.212267	0.164512
1708	0.175679	0.214415	0.144259	0.283893	0.0836074	0.186023
1709	0.0794739	0.166111	0.27531	0.434237	0.275115	0.256423
1710	0.0936621	0.276942	0.338334	0.0984842	0.237808	0.0733693
1711	0.14005	0.225136	0.283878	0.234138	0.194416	0.166277
1712	0.371602	0.131375	0.329745	0.171981	0.0794241	0.0689934
1713	0.338149	0.149062	0.264178	0.463654	0.0985848	0.386631
1714	0.12293	0.18301	0.214373	0.444	0.133398	0.175758
1715	0.146509	0.26925	0.198116	0.343013	0.104047	0.188168
1716	0.0985541	0.188176	0.0594707	0.222889	0.21222	0.0861085
1717	0.247963	0.0509091	0.338085	0.367148	0.101713	0.126442
1718	0.288934	0.197201	0.40775	0.319217	0.217338	0.07407
1719	0.123994	0.178335	0.283357	0.715414	0.108158	0.26629
1720	0.141295	0.15153	0.19478	0.266222	0.176279	0.120048
1721	0.0783107	0.175935	0.671346	0.131606	0.182041	0.0856173
1722	0.126604	0.169228	0.446328	0.346609	0.0780342	0.0775025
1723	0.18946	0.168902	0.33388	0.38841	0.429156	0.170437
1724	0.153823	0.243728	0.391163	0.110092	0.278576	0.140163
1725	0.451537	0.19648	0.324411	0.184456	0.193236	0.129102
1726	0.167858	0.166971	0.523842	0.494393	0.183989	0.13702
1727	0.113927	0.163043	0.247973	0.386841	0.0790256	0.257434
1728	0.063	0.180364	0.268906	0.224181	0.162219	0.109745
1729	0.171408	0.170712	0.162515	0.409835	0.0647785	0.267033
1730	0.101159	0.134981	0.213912	0.0916319	0.253385	0.148853
1731	0.30086	0.276227	0.36076	0.105914	0.340917	0.0692375
1732	0.0916137	0.150009	0.179529	0.0945261	0.222946	0.158077
1733	0.100533	0.196854	0.414407	0.272172	0.245786	0.0604153
1734	0.101648	0.273127	0.0965786	0.280288	0.160233	0.129605
1735	0.171111	0.189574	0.467143	0.201966	0.3104	0.0811851
1736	0.136091	0.176644	0.252173	0.453488	0.170788	0.105654
1737	0.105523	0.163726	0.487201	0.277345	0.0743592	0.0798053
1738	0.0802842	0.185558	0.624259	0.177972	0.0853326	0.0992246
1739	0.014	0.162213	0.310277	0.383634	0.225001	0.192424
1740	0.05264	0.208789	0.375324	0.0726391	0.0968583	0.191968
1741	0.04144	0.180217	0.221797	0.481152	0.13697	0.115521
1742	0.23199	0.170286	0.106279	0.120217	0.127484	0.113695
1743	0.391214	0.211831	0.35009	0.212208	0.0970995	0.0549295
1744	0.205975	0.178482	0.47946	0.35673	0.248284	0.0691391
1745	0.0504	0.167127	0.381482	0.253519	0.159594	0.109984
1746	0.0962602	0.17822	0.217156	0.374844	0.0840009	0.277357
1747	0.222647	0.115855	0.270991	0.408219	0.0706767	0.0877207
1748	0.0808501	0.177963	0.45516	0.0496692	0.252529	0.0722758
1749	0.0953896	0.173902	0.369963	0.588421	0.264854	0.17708
1750	0.178003	0.19026	0.586639	0.172674	0.228103	0.0798
1751	0.155906	0.442364	0.181974	0.315663	0.293169	0.0647908
1752	0.135016	0.17958	0.235742	0.36346	0.241316	0.248859
1753	0.199458	0.202784	0.396433	0.462368	0.209658	0.329336
1754	0.0745956	0.196574	0.269318	0.184671	0.200776	0.12271
1755	0.0839149	0.172645	0.397944	0.394656	0.0735881	0.124908
1756	0.169824	0.273836	0.28066	0.146	0.245135	0.0817025
1757	0.103327	0.170239	0.335723	0.113944	0.0767697	0.129986
1758	0.133993	0.1617	0.157557	0.288328	0.129459	0.107357
1759	0.0567525	0.195394	0.111295	0.2884	0.128177	0.182285
1760	0.240706	0.140348	0.194268	0.351864	0.112788	0.0736378
1761	0.014	0.131221	0.292437	0.117166	0.090491	0.068895
1762	0.0205333	0.285621	0.526084	0.264854	0.0873188	0.205574
1763	0.113579	0.136126	0.444029	0.201959	0.193534	0.258821
1764	0.0863577	0.160959	0.284671	0.320603	0.260644	0.0813639
1765	nan	0.218888	0.131082	0.215154	0.239641	0.0984527
1766	nan	0.0673215	0.373202	0.203331	0.136791	0.07181
1767	nan	0.310255	0.214692	0.484089	0.269124	0.258603
1768	nan	0.195682	0.417381	0.368703	0.237684	0.156781
1769	nan	0.211896	0.341989	0.3223	0.0749791	0.0369727
1770	nan	0.157026	0.246777	0.244283	0.0762708	0.286946
1771	nan	0.152405	0.239627	0.306823	0.178624	0.149795
1772	nan	0.217669	0.347128	0.179607	0.0847979	0.0898433
1773	nan	0.160572	0.143255	0.467443	0.069939	0.0685047
1774	nan	0.223981	0.435796	0.42889	0.443225	0.145836
1775	nan	0.223239	0.310706	0.0653211	0.522304	0.0588636
1776	nan	0.0615536	0.187422	0.397831	0.24395	0.201977
1777	nan	0.142624	0.404183	0.463239	0.313164	0.190688
1778	nan	0.170467	0.31144	0.311752	0.26675	0.18868
1779	nan	0.175555	0.599379	0.292066	0.205131	0.211284
1780	nan	0.174416	0.238166	0.729731	0.114222	0.116667
1781	nan	0.153704	0.451017	0.289276	0.281693	0.130684
1782	nan	0.265357	0.267587	0.166142	0.222774	0.2839
1783	nan	0.165172	0.233345	0.388997	0.232726	0.100871
1784	nan	0.170005	0.127117	0.100595	0.284145	0.068407
1785	nan	0.196677	0.150365	0.3066	0.1518	0.0817244
1786	nan	0.141265	0.436973	0.112367	0.0879439	0.115278
1787	nan	0.153371	0.175301	0.0778063	0.117416	0.0869969
1788	nan	0.1342	0.400458	0.265695	0.194972	0.228013
1789	nan	0.147774	0.354719	0.0431927	0.12025	0.074489
1790	nan	0.152097	0.181535	0.615713	0.244822	0.229686
1791	nan	0.117547	0.147512	0.634794	0.0541333	0.218205
1792	nan	0.280839	0.278814	0.383152	0.246221	0.176301
1793	nan	0.239487	0.367728	0.42435	0.254962	0.187857
1794	nan	0.204644	0.238642	0.326987	0.177178	0.191358
1795	nan	0.235641	0.200446	0.612053	0.0935241	0.199751
1796	nan	0.152212	0.194075	0.409338	0.152146	0.182783
1797	nan	0.247139	0.309339	0.382706	0.178544	0.159421
1798	nan	0.168548	0.434569	0.533172	0.267685	0.405652
1799	nan	0.207032	0.370735	0.2973	0.13982	0.0925992
1800	nan	0.182409	0.27575	0.411735	0.219735	0.132484
1801	nan	0.198284	0.236928	0.360752	0.130969	0.216558
1802	nan	0.176421	0.395877	0.167895	0.297175	0.221309
1803	nan	0.148705	0.391751	0.393147	0.168974	0.313586
1804	nan	0.170542	0.117928	0.160061	0.0956447	0.0611504
1805	nan	0.140402	0.136523	0.222862	0.138781	0.101191
1806	nan	0.123791	0.496406	0.372667	0.0593828	0.0677615
1807	nan	0.222963	0.272263	0.207706	0.243282	0.0958312
1808	nan	0.126986	0.201169	0.440592	0.229928	0.170607
1809	nan	0.218654	0.140429	0.319069	0.250046	0.33029
1810	nan	0.329118	0.148378	0.151418	0.345476	0.278864
1811	nan	0.274818	0.0485333	0.386931	0.150806	0.290582
1812	nan	0.156864	0.378	0.372605	0.336265	0.166058
1813	nan	0.215879	0.229983	0.359177	0.30859	0.20031
1814	nan	0.299131	0.358137	0.469666	0.262822	0.11981
1815	nan	0.154592	0.719534	0.430196	0.152359	0.0852352
1816	nan	0.200369	0.201965	0.486299	0.163078	0.160087
1817	nan	0.179315	0.500604	0.135243	0.26447	0.149782
1818	nan	0.405057	0.494772	0.461181	0.200839	0.147064
1819	nan	0.214103	0.15813	0.175504	0.193439	0.312369
1820	nan	0.15868	0.254311	0.130951	0.112373	0.0626949
1821	nan	0.24703	0.399073	0.159859	0.0947325	0.254693
1822	nan	0.161662	0.414332	0.243194	0.223733	0.162802
1823	nan	0.190948	0.200975	0.50607	0.185054	0.263627
1824	nan	0.156635	0.263616	0.580786	0.180964	0.0858147
1825	nan	0.136358	0.470854	0.0659463	0.268292	0.226317
1826	nan	0.181515	0.10739	0.900536	0.277474	0.117878
1827	nan	0.145473	0.17555	0.600529	0.160799	0.149302
1828	nan	0.201778	0.188771	0.163734	0.139319	0.105121
1829	nan	0.186281	0.213207	0.370447	0.0613857	0.0846787
1830	nan	0.148507	0.510125	0.407479	0.329971	0.0582767
1831	nan	0.2856	0.34308	0.369437	0.128205	0.304889
1832	nan	0.18206	0.410172	0.458381	0.200983	0.187674
1833	nan	0.153167	0.395901	0.286226	0.0674083	0.214057
1834	nan	0.130799	0.242558	0.276452	0.116386	0.126245
1835	nan	0.192533	0.316744	0.173039	0.158996	0.157195
1836	nan	0.173126	0.314742	0.156352	0.0862565	0.0944421
1837	nan	0.20614	0.316154	0.454916	0.349604	0.13826
1838	nan	0.211784	0.81058	0.205749	0.282482	0.212737
1839	nan	0.117531	0.204396	0.346641	0.200274	0.43481
1840	nan	0.178303	0.213774	0.360687	0.172392	0.112679
1841	nan	0.141188	0.139427	0.112861	0.310284	0.32967
1842	nan	0.142239	0.401194	0.154276	0.0614336	0.350667
1843	nan	0.172994	0.400493	0.206565	0.171249	0.108733
1844	nan	0.197202	0.502863	0.593128	0.115018	0.186051
1845	nan	0.223691	0.334452	0.142645	0.0877333	0.0813219
1846	nan	0.172005	0.194493	0.0895147	0.296782	0.218263
1847	nan	0.187183	0.131476	0.385605	0.110417	0.242732
1848	nan	0.149281	0.482342	0.358806	0.103692	0.234484
1849	nan	0.108859	0.19005	0.238019	0.418311	0.251976
1850	nan	0.147528	0.221691	0.665169	0.274477	0.05264
1851	nan	0.216716	0.368029	0.608268	0.0957601	0.196126
1852	nan	0.187634	0.413325	0.178741	0.176809	0.243966
1853	nan	0.216316	0.360917	0.425128	0.251896	0.287431
1854	nan	0.246343	0.42333	0.308388	0.0793279	0.064511
1855	nan	0.205415	0.198315	0.333103	0.174545	0.104612
1856	nan	0.199512	0.178295	0.385243	0.314333	0.0598642
1857	nan	0.15121	0.340521	0.154965	0.279452	0.191258
1858	nan	0.200915	0.747375	0.253728	0.265719	0.151125
1859	nan	0.203491	0.22009	0.572741	0.104464	0.146329
1860	nan	0.187637	0.426325	0.118813	0.191776	0.27111
1861	nan	0.173408	0.267712	0.123583	0.0840396	0.0597114
1862	nan	0.226155	0.243104	0.105646	0.100942	0.344889
1863	nan	0.176913	0.223149	0.0682187	0.143692	0.151446
1864	nan	0.154052	0.27911	0.201305	0.161655	0.206761
1865	nan	0.24092	0.19591	0.118919	0.329382	0.232884
1866	nan	0.135504	0.652784	0.319644	0.454283	0.211073
1867	nan	0.336627	0.143346	0.348941	0.160843	0.163846
1868	nan	0.180916	0.197688	0.113664	0.31472	0.207749
1869	nan	0.115812	0.77997	0.104865	0.235085	0.349791
1870	nan	0.185266	0.405969	0.479558	0.202618	0.144234
1871	nan	0.215017	0.121766	0.238362	0.0739493	0.165459
1872	nan	0.172946	0.297338	0.48411	0.131215	0.387268
1873	nan	0.700025	0.368608	0.546728	0.359986	0.368051
1874	nan	0.199802	0.282067	0.0994237	0.204351	0.375049
1875	nan	0.14378	0.695871	0.438061	0.326679	0.198997
1876	nan	0.12761	0.406063	0.139342	0.0780088	0.0704049
1877	nan	0.217434	0.365024	0.437633	0.301585	0.125643
1878	nan	0.143918	0.632011	0.155669	0.0641132	0.183504
1879	nan	0.147114	0.417727	0.689951	0.145263	0.403377
1880	nan	0.147563	0.267669	0.114893	0.223272	0.174003
1881	nan	0.165575	0.425334	0.0527963	0.102256	0.132967
1882	nan	0.164808	0.412277	0.154395	0.151668	0.145778
1883	nan	0.182832	0.187631	0.210035	0.211997	0.233233
1884	nan	0.171709	0.0681333	0.303741	0.333151	0.150615
1885	nan	0.183604	0.190655	0.0909147	0.335224	0.185693
1886	nan	0.15347	0.126	0.487139	0.104822	0.153347
1887	nan	0.118312	0.301385	0.0376178	0.239196	0.232242
1888	nan	0.232368	0.205796	0.577943	0.282652	0.0707411
1889	nan	0.224557	0.27445	0.288707	0.191998	0.238379
1890	nan	0.13308	0.203176	0.491028	0.25976	0.0417425
1891	nan	0.131891	0.51212	0.527648	0.215804	0.296722
1892	nan	0.0715273	0.48036	0.403796	0.213326	0.254687
1893	nan	0.208384	0.315877	0.838478	0.1846	0.216727
1894	nan	0.225882	0.45245	0.198247	0.14019	0.310803
1895	nan	0.14847	0.409387	0.081998	0.078955	0.165467
1896	nan	0.256554	0.825038	0.570366	0.0931243	0.157583
1897	nan	0.156535	0.37312	0.511493	0.0540879	0.217934
1898	nan	0.084	0.150597	0.4443	0.0632411	0.190102
1899	nan	0.154933	0.208912	0.519034	0.0792637	0.245779
1900	nan	0.164864	0.290265	0.445858	0.12026	0.248137
1901	nan	0.124082	0.42301	0.133865	0.322556	0.138793
1902	nan	0.167435	0.333325	0.265638	0.253176	0.169558
1903	nan	0.124671	0.346371	0.41515	0.301213	0.27923
1904	nan	0.139292	0.154783	0.526174	0.250407	0.16691
1905	nan	0.204785	0.329277	0.63477	0.142846	0.0570684
1906	nan	0.346817	0.184107	0.166335	0.24523	0.212013
1907	nan	0.0588	0.34371	0.404253	0.123184	0.332573
1908	nan	0.110186	0.139696	0.356792	0.256106	0.199968
1909	nan	0.126046	0.40438	0.0581	0.248937	0.19356
1910	nan	0.162162	0.389334	0.623108	0.112872	0.129956
1911	nan	0.118057	0.248538	0.153121	0.371519	0.16914
1912	nan	0.1207	0.310242	0.439386	0.224658	0.226116
1913	nan	0.146306	0.365212	0.489669	0.574466	0.0867152
1914	nan	0.182356	0.546375	0.0788965	0.345702	0.195879
1915	nan	0.139319	0.434653	0.0947	0.168942	0.229388
1916	nan	0.117672	0.241724	0.621459	0.345192	0.196021
1917	nan	0.122953	0.448427	0.379916	0.307136	0.0421757
1918	nan	0.126795	0.393634	0.726634	0.212326	0.131115
1919	nan	0.131189	0.157192	0.379947	0.257051	0.341609
1920	nan	0.100586	0.223427	0.363767	0.361505	0.331289
1921	nan	0.566296	0.39066	0.201116	0.167423	0.324623
1922	nan	0.217435	0.36603	0.284748	0.179219	0.354348
1923	nan	0.11266	0.158571	0.851526	0.052378	0.0438256
1924	nan	0.200451	0.231913	0.687811	0.424954	0.205333
1925	nan	0.277562	0.319647	0.160501	0.253333	0.245736
1926	nan	0.21053	0.160067	0.558261	0.176665	0.237921
1927	nan	0.138908	0.256085	0.234989	0.0669481	0.381205
1928	nan	0.156939	0.499763	0.26472	0.329118	0.274144
1929	nan	0.115035	0.251958	0.340307	0.243299	0.554619
1930	nan	0.12549	0.335017	0.436412	0.332486	0.222973
1931	nan	0.113028	0.622353	0.382216	0.288111	0.183645
1932	nan	0.363258	0.63697	0.400702	0.466462	0.238004
1933	nan	0.146563	0.438236	0.278726	0.234356	0.200854
1934	nan	0.110534	0.317141	0.376026	0.098	0.177283
1935	nan	0.421427	0.489384	0.365754	0.152674	0.227115
1936	nan	0.127206	0.170788	0.495568	0.342968	0.137003
1937	nan	0.129514	0.0763	0.255598	0.0715343	0.174796
1938	nan	0.144573	0.202103	0.206396	0.112828	0.297149
1939	nan	0.113185	0.388664	0.21599	0.290514	0.145415
1940	nan	0.150068	0.132979	0.392079	0.5655	0.114298
1941	nan	0.113435	0.558301	0.159561	0.3206	0.291754
1942	nan	0.142689	0.152342	0.66996	0.129873	0.277037
1943	nan	0.0892887	0.351342	0.640273	0.289385	0.259083
1944	nan	0.162776	0.319359	0.191115	0.151561	0.307862
1945	nan	0.170892	0.503441	0.768455	0.237171	0.09779
1946	nan	0.179655	0.404241	0.132689	0.141512	0.0593752
1947	nan	0.212442	0.589555	0.264983	0.45936	0.241773
1948	nan	0.155173	0.489245	0.227827	0.122153	0.197083
1949	nan	0.121313	0.422628	0.376067	0.236798	0.212975
1950	nan	0.116067	0.399167	0.205189	0.357316	0.260803
1951	nan	0.164197	0.142089	0.276418	0.380105	0.19152
1952	nan	0.114261	0.433385	0.269094	0.382817	0.10448
1953	nan	0.190272	0.164203	0.330758	0.240177	0.192955
1954	nan	0.216819	0.198822	0.293526	0.213279	0.222491
1955	nan	0.261599	0.179998	0.181891	0.180635	0.181981
1956	nan	0.123912	0.122033	0.356319	0.1302	0.12264
1957	nan	0.1122	0.59635	0.297037	0.277395	0.555301
1958	nan	0.163478	0.406244	0.246601	0.269859	0.266372
1959	nan	0.20113	0.186357	0.264765	0.0887385	0.270842
1960	nan	0.136418	0.498216	0.366928	0.134488	0.166869
1961	nan	0.348365	0.492909	0.187246	0.341955	0.336387
1962	nan	0.120304	0.391435	0.161947	0.134717	0.411099
1963	nan	0.156397	0.430887	0.348915	0.224925	0.205895
1964	nan	0.240469	0.418132	0.214835	0.438751	0.267544
1965	nan	0.231597	0.336954	0.257354	0.409355	0.0922481
1966	nan	0.103244	0.314646	0.604837	0.339199	0.0759026
1967	nan	0.216225	0.436173	0.372294	0.457717	0.32596
1968	nan	0.277005	0.754472	0.261477	0.150382	0.347417
1969	nan	0.232807	0.374041	0.2288	0.205125	0.162281
1970	nan	0.484767	0.56562	0.274607	0.112288	0.196366
1971	nan	0.140995	0.2646	0.246168	0.2184	0.325199
1972	nan	0.0767789	0.096	0.289866	0.698296	0.410638
1973	nan	0.277668	0.28	0.276069	0.155307	0.156395
1974	nan	0.116801	0.492772	0.249235	0.1092	0.146122
1975	nan	0.14012	0.2683	0.332049	0.330439	0.0967757
1976	nan	0.179087	0.306565	0.251092	0.0723298	0.16685
1977	nan	0.17769	0.138614	0.236564	0.188453	0.242268
1978	nan	0.256499	0.215943	0.225814	0.113491	0.168764
1979	nan	0.82222	0.186894	0.222472	0.144594	0.214669
1980	nan	0.197471	0.499764	0.364126	0.285833	0.0782302
1981	nan	0.197869	0.191533	0.346651	0.405144	0.166152
1982	nan	0.152222	0.278264	0.274499	0.301032	0.173761
1983	nan	0.151212	0.662875	0.19938	0.382722	0.433002
1984	nan	0.310038	0.512909	0.178756	0.319362	0.14404
1985	nan	0.264989	0.177686	0.267397	0.0712308	0.242198
1986	nan	0.424218	0.345373	0.368842	0.311959	0.134494
1987	nan	0.332855	0.154019	0.351515	0.223958	0.178858
1988	nan	0.11563	0.40151	0.378895	0.0990722	0.267642
1989	nan	0.130995	0.475394	0.282324	0.112781	0.193506
1990	nan	0.1309	0.417682	0.252647	0.298422	0.128572
1991	nan	0.105779	0.278915	0.224811	0.0737278	0.180398
1992	nan	0.132244	0.419714	0.416935	0.316988	0.318287
1993	nan	0.205082	0.278885	0.372329	0.302408	0.212245
1994	nan	0.154607	0.343924	0.273537	0.262125	0.453334
1995	nan	0.204505	0.353843	0.267275	0.358841	0.265339
1996	nan	0.164916	0.121849	0.243373	0.212026	0.250482
1997	nan	0.173138	0.38269	0.270713	0.15314	0.1743
1998	nan	0.225006	0.555903	0.29134	0.339989	0.504558
1999	nan	0.450536	0.307182	0.341455	0.339353	0.172032
[truncated: 1,113 more rows]

## Sheet: Fig 12C (Mean Angles)
Cell Nr.	Layer 1	Layer 2	Layer 3	Layer 4	Layer 5	Layer 6
1	206.158	232.959	236.062	185.342	207.923	243.595
2	220.853	220.396	248.927	183.66	205.328	290.503
3	198.633	216.354	154.011	225	193.145	270
4	197.12	221.497	157.741	117.605	228.082	279
5	232.172	207.145	151.702	147.022	186.997	282.857
6	216.104	218.929	178.946	180	254.536	200.743
7	226.394	209.851	213.075	199.041	247.651	206.779
8	250.109	180.863	300	243.98	188.04	216.519
9	228.044	189.983	165.13	256.52	309.839	248.347
10	231.67	197.221	270	228.637	196.953	203.939
11	205.152	200.958	208.543	171.081	288.018	248.461
12	238.088	245.4	240	142.145	267.273	222.021
13	231.974	231.512	237.677	169.33	180	223.02
14	224.161	202.82	185.452	179.712	188.61	183.559
15	194.144	212.438	231.339	194.34	210.673	189.346
16	205.141	185.39	205.517	193.162	170.868	217.128
17	197.389	192.973	209.058	169.349	225.514	167.463
18	232.721	231.58	225.708	245.895	229.344	199.83
19	230.715	174.426	188.933	168.083	161.401	197.284
20	207.716	209.697	247.312	168.924	152.283	177.688
21	216.377	236.387	209.355	211.701	177.548	150.205
22	227.07	218.592	197.704	188.703	224.343	152.807
23	225.724	169.059	198.863	166.326	196.258	189.811
24	235.669	195.215	205.19	199.391	189.67	77.7726
25	245.037	167.841	135.722	162.145	178.156	201.899
26	201.247	176.863	182.567	237.189	172.7	229.081
27	205.601	232.747	198.687	151.815	200.587	180.763
28	207.963	194.959	194.637	216.874	210.677	185.931
29	203.68	201.256	211.158	119.079	221.068	198.376
30	234.828	183.07	179.076	139.32	169.125	153.297
31	250.254	197.404	220.327	152.414	216.45	258.874
32	217.915	210.28	215.003	153.077	133.765	143.014
33	222.989	181.392	203.1	137.391	183.295	181.239
34	209.198	211.098	211.649	163.961	174.624	182.795
35	240.739	263.764	186.556	171.774	187.268	217.543
36	200.633	189.425	183.447	197.46	166.673	204.262
37	200.977	160.694	200.82	224.695	167.334	189.16
38	246.322	214.673	140.807	178.635	155.594	169.847
39	234.128	200.03	180.753	178.488	300	154.085
40	230.107	188.837	195.098	164.862	180.037	211.393
41	212.048	203.858	195.263	239.211	188.509	186.963
42	209.634	270	190.38	144.828	170.726	161.509
43	214.034	164.752	218.6	141.738	184.331	185.049
44	218.342	200.701	180.395	192.292	178.381	197.75
45	220.619	242.561	212.621	169.771	162.883	173.966
46	210.309	242.812	237.674	185.948	270.151	218.541
47	183.396	149.742	167.325	210.278	195.514	162.997
48	225.221	234.137	204.328	178.028	219.69	173.219
49	231.443	247.882	216.367	189.892	152.007	160.049
50	171.985	185.021	181.98	202.821	149.831	176.681
51	238.327	187.821	190.903	183.262	177.465	176.212
52	229.16	247.736	205.683	149.166	154.155	189.121
53	188.672	156.499	188.971	207.213	202.594	203.216
54	236.116	226.807	202.611	238.431	160.575	238.882
55	221.03	240.838	182.782	144.407	168.575	165.382
56	224.527	179.653	185.988	197.867	165.844	269.317
57	231.688	234.532	252.31	258.517	189.86	167.884
58	242.275	201.747	173.834	210.803	246.626	195.401
59	237.263	205.663	225.968	169.612	170.419	226.005
60	211.012	205.937	194.373	201.879	200.851	179.145
61	206.578	208.289	204.489	112.706	214.797	191.72
62	218.334	207.386	200.413	178.198	203.199	210.087
63	150	195.039	161.035	178.666	161.32	138.997
64	205.401	215.589	228.465	110.828	184.512	180.195
65	205.521	231.657	245.168	159.44	198.63	186.845
66	223.279	190.976	186.541	181.369	163.91	135.293
67	244.499	190.803	246.36	181.068	197.906	205.662
68	190.561	228.623	205.262	174.604	188.507	157.126
69	136.413	243.826	187.864	184.524	178.46	203.942
70	226.474	182.824	189.893	171.97	163.092	177.351
71	190.086	200.232	216.733	194.711	166.723	256.142
72	272.248	240.046	185.473	187.187	119.164	180.941
73	162.779	184.264	183.149	169.77	29.7466	169.803
74	238.761	202.682	182.813	202.521	162.14	187.772
75	213.155	207.48	195.432	195.093	171.044	134.12
76	208.769	232.912	223.333	144.337	183.559	209.21
77	235.042	197.72	160.536	175.381	172.794	186.542
78	195.184	222.847	184.581	187.21	152.988	240.572
79	228.431	202.727	168.53	227.716	224.716	162.794
80	217.553	214.468	205.413	167.291	152.967	169.778
81	229.253	201.198	182.231	193.303	185.622	227.135
82	225.079	220.361	198.495	223.926	165.095	179.335
83	218.113	191.546	175.707	179.724	203.52	194.703
84	210.629	208.032	218.898	178.148	202.616	179.138
85	213.252	204.527	211.776	187.543	244.568	172.173
86	194.37	232.609	222.275	194.957	187.022	138.465
87	225.763	208.197	197.25	194.015	177.005	154.347
88	232.788	257.617	232.514	178.154	183.395	132.459
89	230.678	198.812	223.797	221.118	197.15	180.958
90	230.544	246.736	192.265	194.087	171.074	216.072
91	196.615	239.093	219.151	201.894	181.419	182.415
92	229.186	245.385	230.131	217.478	169.733	142.293
93	244.389	215.969	187.109	152.766	144.471	182.509
94	227.037	230.94	196.148	186.022	202.853	179.235
95	206.789	247.996	152.03	191.377	228.547	208.329
96	231.368	242.834	213.347	184.212	155.329	153.267
97	196.495	224.292	198.916	172.133	165.182	154.246
98	232.727	156.298	212.208	228.947	205.079	195.395
99	211.785	243.275	170.687	201.278	180.91	190.697
100	231.831	234.674	157.403	114.532	192.241	232.403
101	209.417	181.378	193.077	164.522	148.871	158.889
102	195.068	268.24	192.495	156.832	143.469	165.226
103	159.542	215.069	210.469	167.887	167.285	183.503
104	96.536	232.542	229.682	224.042	194.028	196.153
105	117.179	188.232	202.454	215.285	141.569	160.797
106	223.762	161.332	109.944	207.394	210.548	149.29
107	235.47	212.687	197.699	203.894	142.743	192.163
108	215.859	244.653	210.609	210.38	176.251	188.442
109	236.929	209.199	198.536	220.348	209.832	174.958
110	234.993	212.25	210.318	137.108	166.298	244.474
111	216.327	190.567	184.296	212.386	188.421	199.22
112	236.732	252.82	227.9	123.323	178.008	145.084
113	236.425	195.834	209.865	162.341	177.154	156.384
114	228.623	203.692	225.312	201.888	158.075	249.868
115	193.672	199.707	185.895	241.71	157.16	169.281
116	215.292	210.963	183.273	206.009	168.211	173.178
117	201.898	221.367	225.297	157.045	172.857	229.065
118	219.25	223.68	206.068	180.588	175.63	163.658
119	227.992	185.402	220.54	267.895	144.631	188.34
120	237.292	234.613	192.809	220.514	195.171	174.258
121	222.866	245.514	228.379	169.96	171.299	157.033
122	234.692	235.377	206.609	237.014	226.055	180.676
123	211.236	196.752	213.437	164.495	285.438	206.267
124	216.513	199.742	196.832	208.437	144.613	155.345
125	194.188	229.481	109.667	170.2	177.141	179.004
126	188.036	235.362	215.172	251.185	186.209	164.444
127	229.251	208.599	194.029	148.841	184.535	167.439
128	215.755	200.936	194.815	200.648	164.616	196.735
129	220.323	211.416	203.993	246.941	186.343	157.705
130	226.731	197.43	206.833	237.664	192.844	170.485
131	229.584	258.045	251.033	175.069	155.959	184.094
132	173.756	223.005	223.655	237.165	131.437	175.638
133	191.648	242.628	171.881	133.857	192.059	161.835
134	198.901	195.301	200.005	197.377	164.693	198.537
135	191.872	197.274	186.968	184.206	158.583	151.93
136	215.798	229.054	195.584	163.249	194.057	158.742
137	215.393	244.146	252.575	207.724	224.773	165.537
138	232.141	235.621	187.118	176.623	163.135	201.715
139	209.005	188.375	217.082	252.842	139.514	150
140	224.068	203.677	161.981	200.625	208.554	141.067
141	238.407	218.518	249.841	161.904	197.034	268.204
142	199.464	219.842	174.082	199.596	226.479	208.864
143	215.022	199.103	215.73	215.792	138.497	169.972
144	204.669	204.668	158.264	162.189	161.125	168.383
145	171.119	236.299	245.971	215.185	154.263	142.417
146	227.316	200.953	227.291	282.31	182.733	173.087
147	213.948	181.223	193.771	190.85	148.764	298.308
148	240.203	259.212	219.167	188.352	166.617	200.943
149	231.739	224.091	209.658	195.549	188.235	155.701
150	204.341	220.201	231.998	223.618	173.319	143.508
151	223.98	228.498	227.402	206.539	137.323	154.593
152	220.041	200.246	142.469	216.431	184.336	180.282
153	235.807	212.409	209.733	190.672	195.872	123.615
154	222.95	226.421	206.657	159.973	162.566	189.874
155	218.772	207.52	243.339	161.552	183.167	183.929
156	200.187	150	233.96	215.026	182.165	137.99
157	223.619	195.97	209.819	186.803	187.244	157.848
158	209.89	191.685	254.656	177.043	175.66	170
159	196.775	191.752	221.413	211.02	195.974	181.387
160	218.431	239.554	180.006	170.044	212.127	268.255
161	228.359	233.311	171.69	176.512	174.652	172.743
162	240	215.63	198.952	181.506	187.166	194.021
163	223.435	166.006	239.563	224.936	213.247	194.944
164	196.95	243.292	222.296	190.437	177.51	184.721
165	204.221	225.903	192.426	156.109	193.575	173.001
166	207.008	234.281	193.399	213.38	167.858	201.74
167	204.654	233.784	172.454	175.578	155.954	124.748
168	219.243	253.441	192.358	192.681	168.939	200.356
169	230.555	196.249	206.57	184.295	192.319	148.395
170	207.396	231.177	176.377	210.249	166.577	177.691
171	214.826	198.113	189.748	233.135	151.531	172.333
172	180	133.719	209.362	221.085	180.49	182.995
173	270	204.047	173.153	215.091	181.471	189.701
174	228.92	225.098	247.239	210.669	180.035	188.716
175	211.069	237.331	211.487	198.997	164.488	204.69
176	235.805	234.584	200.984	183.231	197.65	175.753
177	211.743	183.529	250.171	273.563	189.453	166.488
178	252.055	219.783	170.067	249.173	181.066	195.778
179	203.998	210.08	214.871	217.931	182.171	165.486
180	230.477	237.591	188.263	168.478	194.979	242.272
181	198.254	226.03	213.473	217.68	228.326	171.18
182	225.55	215.375	203.581	163.26	184.466	193.46
183	239.732	187.99	251.937	158.981	185.824	214.789
184	195.714	188.83	172.416	206.905	196.848	138.233
185	246.959	188.672	202.04	196.299	242.312	159.048
186	206.128	217.054	245.407	219.968	173.615	244.385
187	234.863	184.475	219.167	177.081	171.233	161.775
188	209.061	253.318	227.706	166.29	176.841	195.268
189	220.325	190.963	243.857	176.604	180.126	180
190	212.399	219.484	179.035	184.64	191.159	169.277
191	198.852	176.941	179.197	181.391	240	182.397
192	224.346	204.821	213.274	172.344	173.53	182.654
193	193.042	246.76	229.924	179.138	177.495	195.406
194	270	203.876	208.199	161.556	195.758	179.71
195	209.855	248.961	217.748	178.739	174.295	185.646
196	223.484	213.079	187.405	174.352	178.894	213.217
197	215.054	236.665	130.996	228.71	181.557	203.441
198	245.758	190.711	208.531	183.329	197.638	189.75
199	253.549	198.556	166.46	179.714	164.719	185.429
200	222.225	193.635	177.733	215.121	173.835	186.342
201	233.775	192.213	253.175	228.028	169.414	160.615
202	216.084	205.207	205.467	171.166	188.714	187.922
203	221.747	228.951	200.897	155.015	170.497	249.368
204	228.197	189.345	216.455	172.107	139.846	302.572
205	228.153	227.08	173.127	223.837	193.305	265.26
206	232.81	250.527	193.249	196.12	187.478	172.482
207	193.987	249.805	176.397	199.388	186.687	251.576
208	209.553	190.128	236.158	193.9	284.44	112.136
209	169.946	202.586	214.93	177.784	220.879	166.007
210	179.305	235.717	197.072	183.298	190.522	163.107
211	209.524	217.174	205.835	169.747	175.365	144.106
212	183.86	218.323	183.34	215.646	164.924	212.795
213	221.848	278.171	193.681	182.659	206.471	188.805
214	196.211	198.03	194.478	192.103	167.405	180.13
215	212.782	223.894	198.356	199.206	166.475	188.605
216	218.093	199.827	123.877	189.487	192.413	213.089
217	157.376	244.066	228.663	241.426	258.508	163.175
218	236.446	183.889	208.621	212.225	112.655	164.25
219	203.541	239.786	185.644	135.13	159.37	146.028
220	201.941	196.668	210.026	177.871	175.388	189.073
221	187.659	207.466	177.307	142.448	164.288	164.079
222	226.081	239.023	195.831	246.553	153.371	188.121
223	198.559	197.489	175.72	165.666	170.186	169.058
224	224.697	185.953	242.577	262.227	174.677	175.696
225	220.412	196.947	205.095	223.612	191.253	173.242
226	197.703	191.128	230.326	193.288	175.511	168.776
227	225.053	194.096	196.164	197.419	190.586	168.458
228	209.624	210.216	195.634	141.596	143.42	171.179
229	254.053	249.278	237.803	211.29	264.17	202.098
230	237.362	251.897	169.261	170.708	216.935	173.604
231	201.632	219.092	200.761	200.153	165.008	160.788
232	211.252	236.255	213.397	180.151	204.798	170.992
233	188.691	247.187	161.244	199.425	166.259	174.159
234	212.399	169.591	204.154	190.877	162.209	174.557
235	245.84	174.694	232.474	191.233	174.999	183.129
236	194.686	166.486	201.377	192.798	195.585	191.14
237	228.377	193.874	228.288	143.957	210.809	205.261
238	129.77	243.314	218.241	230.864	220.024	157.148
239	229.6	214.547	163.221	199.677	186.885	173.119
240	219.993	179.947	216.827	201.952	203.553	112.6
241	148.295	172.928	238.141	228.686	185.989	233.692
242	225.138	191.351	218.134	169.175	194.635	200.441
243	199.678	183.109	168.386	293.472	176.909	183.889
244	247.624	120.329	135.91	192.687	186.22	200.471
245	205.262	163.105	217.248	38.0183	149.722	166.014
246	224.983	237.376	206.733	208.546	187.205	132.184
247	199.28	170.655	194.271	238.247	178.233	221.318
248	204.893	250.87	224.711	258.355	184.781	184.673
249	185.456	245.946	239.728	216.449	186.757	210.163
250	225.246	198.682	192.4	162.904	177.525	185.913
251	214.922	188.084	208.527	108.126	149.491	176.869
252	247.809	198.672	254.419	209.12	186.891	209.015
253	190.126	185.557	241.597	179.077	197.599	165.978
254	215.69	179.943	233.698	180	198.152	152.147
255	219.427	171.293	160.421	193.615	173.502	160.63
256	203.358	158.378	132.713	223.699	183.876	185.458
257	190.064	194.664	212.151	184.634	188.768	171.553
258	214.393	206.299	184.566	199.963	185.302	212.738
259	188.786	220.273	242.245	193.846	183.348	185.459
260	277.151	237.063	209.356	175.274	186.416	189.212
261	183.318	199.855	213.243	210.605	179.949	174.568
262	227.952	183.635	206.547	165.251	169.493	162.412
263	248.391	169.433	174.655	194.649	189.469	187.348
264	199.754	194.506	159.072	233.198	169.397	153.652
265	245.623	238.347	164.144	178.684	174.376	177.797
266	169.723	174.225	135.706	227.27	183.455	173.22
267	204.357	200.637	189.54	191.633	197.668	188.685
268	199.694	184.589	195.45	165.47	166.44	196.423
269	191.526	191.389	175.815	175.988	236.214	221.682
270	216.211	233.567	180.573	184.52	203.928	178.053
271	200.132	238.988	186.145	229.509	171.243	177.314
272	218.085	242.579	217	174.261	184.047	182.975
273	201.189	221.13	207.529	200.242	155.507	193.413
274	222.167	223.25	211.935	182.521	184.003	164.785
275	180	214.197	215.724	208.579	185.088	193.883
276	248.883	203.444	249.487	219.861	168.748	171.849
277	222.548	197.069	106.271	173.892	175.33	184.53
278	228.339	168.91	184.656	156.402	134.154	105.209
279	301.261	211.998	183.246	171.68	185.119	192.246
280	209.649	219.43	218.098	169.489	185.235	158.597
281	210.252	231.458	225.872	154.353	176.558	162.309
282	237.089	167.365	227.401	275.006	171.746	180.236
283	174.706	208.359	174.726	211.164	150.97	198.099
284	255.856	227.575	199.771	164.866	206.953	171.963
285	210.821	178.997	210.98	188.749	278.182	166.36
286	189.769	210.359	222.872	178.077	258.091	238.046
287	233.29	210.64	200.841	228.828	310.675	220.179
288	266.599	198.805	206.342	187.387	267.637	191.56
289	192.08	206.183	190.478	233.929	185.927	153.327
290	229.544	261.337	200.252	184.056	205.423	188.462
291	200.259	225.728	226.16	158.095	193.147	122.708
292	195.913	191.171	227.046	166.645	183.531	199.591
293	240.872	232.491	134.652	149.471	188.408	189.846
294	223.623	220.484	192.985	200.779	187.482	185.645
295	161.421	229.071	188.828	220.376	186.398	215.669
296	212.569	226.073	231.031	181.06	170.713	166.696
297	180	211.753	205.411	226.306	168.061	244.443
298	231.66	207.943	192.509	145.777	171.257	210.531
299	188.819	191.464	212.395	193.963	167.407	181.896
300	240.233	223.153	223.789	177.598	237.467	105.799
301	192.111	212.743	158.309	243.789	200.377	292.5
302	223.301	186.35	186.325	162.815	174.33	234.579
303	208.026	214.859	192.213	167.812	198.986	273.103
304	201.358	191.692	181.829	271.354	165.94	240.526
305	177.07	169.405	180.006	207.591	151.534	270
306	250.875	245.909	169.815	190.045	131.389	207.357
307	229.057	206.869	209.562	238.624	166.894	285
308	237.366	231.605	237.015	171.962	165.166	198.514
309	231.416	198.055	238.321	207.434	177.918	330
310	234.869	208.134	238.16	188.936	132.914	222.15
311	253.943	201.124	246.408	217.03	220.79	134.568
312	169.212	205.302	261.605	212.671	129.251	165.398
313	209.272	217.307	234.067	161.051	104.605	214.691
314	179.939	190.205	196.375	191.968	169.969	208.806
315	175.711	221.601	216.991	225.526	163.868	145.701
316	225.34	217.36	215.277	169.958	250.511	110.242
317	152	215.258	177.523	189.164	176.791	296.737
318	204.714	195.582	161.354	203.382	242.108	168.145
319	187.304	237.995	117.433	197.658	227.583	195.881
320	223.11	197.588	213.104	179.16	115.941	127.565
321	241.984	238.433	184.229	236.406	230.525	183.939
322	249.132	205.819	185.091	161.63	260	270
323	236.903	196.727	219.873	210.731	235.72	174.909
324	272.724	179.608	211.137	225.895	176.125	304.615
325	250.213	225.518	177.713	204.574	173.817	212.554
326	203.063	226.385	177.336	216.628	173.018	278.317
327	241.565	191.971	212.181	170.167	151.687	186.984
328	188.564	217.42	188.06	199.445	175.775	137.268
329	217.42	197.175	226.507	183.173	183.606	163.587
330	244.721	195.5	204.293	206.168	220.427	117.418
331	155.653	233.579	167.755	217.681	135.268	123.376
332	221.851	201.356	180.793	179.598	101.582	192.001
333	185.89	220.861	212.988	120.619	173.036	180.427
334	232.261	202.833	232.878	165.756	183.908	210.868
335	182.066	214.59	234.738	166.945	168.289	158.866
336	210.384	198.237	206.836	195.263	155.639	178.24
337	229.391	188.202	181.024	217.341	199.524	245.074
338	177.049	194.527	219.26	183.421	154.962	162.192
339	234.399	189.847	166.642	128.748	181.698	153.881
340	201.358	183.283	185.801	161.543	183.04	138.021
341	190.134	254.632	199.195	240.615	117.943	200.982
342	183.489	199.277	199.464	172.064	177.758	144.008
343	228.379	212.011	157.239	191.597	151.659	185.578
344	270	181.524	201.714	184.349	263.053	202.205
345	192.857	189.199	229.857	237.145	246.409	92.4096
346	199.079	212.522	180.626	285.291	174.739	157.377
347	192.557	200.723	208.575	178.719	218.131	180.073
348	229.178	183.004	213.888	182.01	222.739	140.278
349	194.955	194.705	215.97	242.5	188.667	86.3457
350	233.26	176.628	192.185	184.855	157.283	181.116
351	227.674	218.994	195.933	228.017	130.636	272.264
352	211.561	245.829	228.757	172.337	203.617	248.955
353	247.789	211.323	156.378	149.717	176.266	231.122
354	186.321	237.915	189.317	182.355	192.645	211.176
355	249.915	215.19	174.515	210.775	190.357	161.813
356	239.332	217.19	194.386	245.221	177.892	200.403
357	243.493	253.105	203.57	125.666	189.107	187.554
358	226.683	277.713	239.072	193.058	199.343	174.615
359	218.094	267.822	216.73	149.402	140.751	147.889
360	235.429	198.435	222.686	313.542	173.139	219.592
361	66.7815	194.962	201.371	173.772	159.245	181.939
362	207.626	237.52	191.503	110.069	144.526	202.196
363	237.555	203.932	185.432	153.386	104.132	234.601
364	191.813	197.549	222.09	208.855	249.038	160.225
365	218.215	224.38	213.079	192.163	160.437	155.626
366	180.081	197.146	167.298	154.562	257.259	170.189
367	237.85	195.58	169.023	183.775	182.209	166.294
368	199.569	171.33	201.842	149.522	179.967	175.104
369	240.135	186.057	197.266	179.214	192.751	92.5849
370	233.037	213.464	190.568	229.933	212.888	160.873
371	191.077	200.675	174.554	264.988	157.726	151.61
372	212.002	204.941	182.294	302.819	168.216	182.314
373	231.448	217.905	198.395	158.992	143.21	207.997
374	254.956	224.918	164.104	243.086	129.758	189.364
375	220.387	187.273	192.655	181.737	221	243.577
376	225.862	246.995	173.787	153.733	139.244	210.395
377	244.523	193.816	223.645	182.92	161.842	147.181
378	239.176	166.29	237.256	213.578	178.455	150.251
379	213.645	220.96	173.677	188.336	218.364	148.712
380	183.955	195.042	194.864	237.895	177.063	195.25
381	194.195	196.459	203.776	193.455	151.979	196.429
382	248.651	224.516	213.517	157.763	184.026	178.97
383	200.143	188.589	177.806	208.238	203.159	253.017
384	164.437	201.348	225.757	237.127	192.737	157.301
385	238.709	245.064	68.9993	204.584	191.244	228.008
386	219.512	291.288	237.405	185.164	187.118	198.358
387	188.869	220.211	209.066	164.319	53.2811	152.119
388	224.675	196.218	129.995	70.7555	268.085	188.887
389	225.545	198.785	243.493	162.664	174.593	236.223
390	252.463	209.827	172.002	98.446	159.899	186.843
391	152.698	165.071	224.034	211.523	239.261	171.08
392	185.371	210.564	222.376	212.454	224.231	146.993
393	189.502	219.449	164.15	208.276	157.516	151.755
394	240.006	213.24	226.467	141.595	129.669	186.721
395	251.786	242.844	176.259	252.398	124.173	159.056
396	207.691	216.951	234.297	130.329	141.758	210.28
397	217.384	228.262	210.015	228.383	232.788	184.071
398	246.711	196.689	223.875	194.548	239.556	253.871
399	219.674	284.263	213.195	246.942	167.249	175.508
400	207.258	204.287	209.735	157.765	209.9	175.034
401	200.566	226.847	90.823	178.497	176.53	156.938
402	197.989	229.369	116.008	37.0531	206.323	182.68
403	214.42	187.358	177.998	143.155	123.626	191.065
404	299.578	210.373	221.231	171.897	180.846	164.884
405	233.15	214.408	247.66	159.049	201.595	162.024
406	239.281	172.502	304.904	172.077	185.811	249.986
407	216.535	238.723	166.08	208.839	182.202	168.63
408	195.472	275.744	184.175	174.501	278.587	187.608
409	226.946	203.9	236.669	193.031	122.364	231.933
410	245.186	218.447	191.974	275.841	209.676	249.592
411	227.51	225.398	218.208	192.42	186.197	183.101
412	231.95	215.703	255.316	133.181	162.597	161.953
413	226.054	196.1	203.096	177.135	151.036	185.276
414	208.512	236.24	170.217	181.919	187.992	309.853
415	201.601	251.45	245.606	157.407	219.976	255.946
416	264	193.863	149.09	270	204.722	215.39
417	215.615	185.004	206.133	207.796	258.048	296.365
418	241.636	242.07	194.082	304.463	198.458	217.741
419	248.611	164.709	184.302	285	210	287.01
420	255.539	234.502	168.51	242.967	166.231	150.37
421	248.96	191.868	195.953	236.924	233.252	161.778
422	195.048	215.638	200.633	220.926	190.483	136.503
423	198.815	211.212	246.876	213.648	249.255	188.473
424	215.546	209.356	224.356	172.006	194.352	177.892
425	204.235	209.205	201.405	170.416	160.726	182.689
426	197.965	194.272	143.227	206.382	184.102	116.058
427	233.188	193.248	265.262	187.459	255.671	180.624
428	207.661	195.744	254.279	167.494	121.488	118.145
429	210.492	193.139	235.703	148.862	192.381	223.264
430	154.635	202.82	178.679	186.404	222.138	212.259
431	260.957	201.032	270	100.051	206.948	185.394
432	255.35	180.479	197.507	172.781	198.886	227.157
433	229.624	200.264	224.795	243.158	199.242	233.24
434	166.813	190.68	212.601	249.947	174.145	174.978
435	230.513	237.843	206.244	209.731	187.198	202.58
436	224.189	231.256	208.247	166.594	163.224	360
437	256.527	253.965	155.242	221.211	183.627	187.25
438	234.127	171.505	183.505	185.991	202.817	170.906
439	233.338	165.935	178.544	158.629	215.753	144.385
440	202.522	178.891	161.817	165.442	197.357	222.536
441	240.06	173.453	197.314	196.873	195.441	200.761
442	218.142	196.028	268.512	260.61	162.612	194.388
443	217.075	159.018	173.95	219.391	151.238	184.917
444	147.038	220.301	184.314	206.919	141.919	152.908
445	225.437	200.923	180.288	151.004	183.003	159.778
446	252.829	243.487	174.429	198.297	227.92	139.105
447	256.892	172.296	211.429	214.227	312.35	160.782
448	223.284	207.029	219.403	189.628	193.35	193.036
449	258.919	222.547	170.743	222.393	207.006	122.026
450	218.379	134.527	155.661	211.375	164.556	175.518
451	244.479	235.491	185.268	223.942	172.204	208.146
452	229.567	252.054	216.564	315	133.283	167.152
453	219.401	194.463	233.195	172.933	235.048	291.703
454	226.726	211.193	222.347	159.252	171.347	132.437
455	274.433	259.745	149.155	180.968	169.412	211.167
456	264.581	236.486	186.531	166.069	198.299	242.917
457	245.417	360	218.259	226.39	147.592	144.346
458	198.048	210.828	187.176	186.839	209.312	176.135
459	255.62	188.064	244.19	213.731	178.527	193.694
460	246.046	324	238.642	143.277	194.088	184.361
461	266.992	123.683	234.544	184.566	221.605	107.4
462	235.901	203.259	224.781	179.889	124.86	136.344
463	236.829	229.435	182.661	167.92	258.304	160.193
464	225.848	233.771	216.01	187.567	182.288	153.151
465	243.173	162.522	179.716	179.411	171.858	94.8345
466	247.696	215.061	297.501	156.647	126.459	167.336
467	245.355	187.862	132.875	180.759	169.932	188.432
468	218.009	188.095	190.271	135.361	178.501	239.808
469	215.495	208.766	211.61	210.632	124.635	157.086
470	222.817	167.782	206.106	219.237	196.148	138.63
471	219.321	360	198.489	141.123	170.686	255.474
472	173.158	218.716	228.549	171.282	249.96	140.751
473	239.814	153.79	195.12	93.2577	160.836	179.821
474	246.645	191.469	149.979	77.4554	154.741	140.543
475	177.266	210.201	220.179	174.854	180.468	193.337
476	221.298	209.637	213.892	182.285	153.255	226.441
477	249.736	186.026	238.086	157.893	148.593	171.08
478	217.003	250.093	98.3512	176.438	225.562	149.673
479	236.508	171.11	230.259	214.843	224.726	158.864
480	246.88	200.141	206.889	190.056	181.592	169.101
481	252.095	208.976	248.933	147.891	142.574	181.876
482	202.6	180.98	197.043	85.7499	153.779	210.249
483	210.768	197.067	186.154	209.564	168.34	204.118
484	208.176	197.583	164.611	155.159	219.636	218.408
485	235.58	204.637	194.079	211.184	167.444	193.604
486	257.35	202.231	195.429	180.862	128.009	170.792
487	254.402	151.646	185.747	193.155	195.872	301.975
488	214.871	199.869	215.241	134.209	165.583	203.8
489	254.164	234.055	174.31	222.068	167.957	259.248
490	200.855	177.529	135.168	295.65	196.02	163.927
491	244.834	179.661	178.85	175.047	207.196	101.432
492	247.836	155.594	214.837	228.024	173.437	72.9202
493	204.897	253.217	161.014	161.656	166.329	119.169
494	266.422	134.419	182.143	211.435	110.634	206.799
495	254.43	141.75	203.744	176.943	108.435	219.061
496	210.421	197.252	209.841	166.41	223.953	172.4
497	235.313	204.369	168.707	163.662	144.738	180
498	128.322	154.291	245.301	157.05	185.352	176.966
499	231.176	120.405	175.396	158.375	289.862	195.395
500	209.296	208.422	213.402	110.036	156.402	139.856
501	245.984	241.969	235.926	91.7463	180	117.031
502	209.486	150.996	112.252	183.848	147.863	194.771
503	230.044	207.997	209.165	208.492	164.184	135.308
504	238.697	153.753	248.492	176.023	224.867	168.269
505	245.389	202.133	219.574	213.408	177.202	191.15
506	222.37	209.811	169.243	221.665	204.104	163.607
507	195.814	38.0276	175.798	191.721	181.149	147.115
508	257.576	168.028	161.39	201.41	202.272	159.112
509	257.25	161.197	206.751	185.758	130.679	116.562
510	234.649	164.568	198.221	199.451	172.081	159.498
511	265.575	198.029	164.996	209.07	186.878	205.214
512	261.422	192.921	203.546	159.645	182.563	280.8
513	242.844	205.964	212.955	158.735	191.866	219.175
514	276.875	225.401	197.752	168.68	173.253	184.903
515	190.435	224.634	175.121	236.082	196.558	228.09
516	188.636	189.144	203.07	223.085	177.647	200.384
517	231.142	242.88	172.969	173.006	174.033	185.956
518	254.313	182.526	201.803	183.447	208.058	179.924
519	261.718	183.199	234.371	242.068	170.345	202.243
520	125.813	179.638	217.373	130.221	200.523	186.122
521	262.459	184.608	196.327	199.797	139.71	260.153
522	216.595	222.509	179.945	186.612	180.823	192.104
523	151.606	241.663	218.553	113.792	169.324	123.063
524	220.184	185.5	173.072	145.848	161.947	81.1947
525	240.057	201.99	187.064	132.926	168.904	196.274
526	190.142	148.084	269.379	206.026	133.542	142.389
527	196.243	156.865	234.016	204.543	202.122	189.676
528	256.21	229.076	209.727	154.938	173.985	162.686
529	254.237	182.009	172.072	184.14	169.975	56.316
530	222.058	203.146	216.367	174.218	184.577	175.845
531	237.342	203.086	226.74	180.678	227.717	160.749
532	240.758	163.602	162.48	175.836	140.716	149.479
533	251.861	233.174	224.68	150.31	135.007	205.474
534	214.835	200.666	170.707	182.561	168.512	120.805
535	285.057	190.934	220.426	172.228	243.767	196.395
536	243.432	256.867	195.564	149.654	217.068	167.469
537	228.656	114.271	246.337	150.275	154.088	220.103
538	214.615	212.011	284.66	194.046	174.394	229.679
539	249.331	206.502	191.343	215.618	162.604	159.911
540	244.138	178.235	171.098	156.549	161.858	200.284
541	225.615	231.02	174.895	181.579	148.169	238.346
542	224.932	221.972	213.816	173.705	211.711	273.593
543	196.882	241.427	181.434	203.769	209.836	174.767
544	213.786	221.268	192.633	193.249	157.361	165.269
545	207.692	150.147	144.571	162.512	148.017	168.685
546	233.461	182.359	226.357	184.493	160.906	147.051
547	256.628	188.729	200.551	243.167	272.424	179.695
548	193.103	207.269	227.188	189.266	200.451	167.806
549	270.397	123.748	167.561	165.267	184.431	207.966
550	233.281	225.049	151.902	232.824	195.94	188.481
551	245.195	202.655	157.881	159.854	182.392	187.499
552	229.66	190.688	222.417	192.899	164.396	214.514
553	222.785	154.559	269.965	315	172.033	239.944
554	269.926	151.279	105.307	229.162	143.649	231.979
555	253.793	108.517	187.42	120.211	144.944	182.261
556	202.687	219.997	188.771	168.107	154.68	144.33
557	195.242	194.332	202.862	203.424	164.195	214.979
558	227.52	215.518	191.606	171.617	142.699	191.376
559	239.132	229.154	210.953	176.223	226.025	83.1008
560	246.823	206.955	254.281	196.079	172.147	140.342
561	168.139	202.217	193.961	201.139	159.966	167.939
562	249.045	189.569	193.728	159.775	189.464	191.742
563	226.645	180	260.465	180.04	155.341	129.774
564	195.121	216.77	201.172	290.909	156.98	157.816
565	252.007	198.626	175.064	177.254	198.702	206.295
566	200.184	197.73	198.553	190.342	126.539	150.219
567	214.326	221.26	191.467	210.573	212.202	148.66
568	255.296	244.229	209.69	191.077	162.684	222.249
569	270	149.474	194.357	108.709	150.76	155.961
570	263.024	256.021	169.637	167.202	191.855	212.586
571	257.795	203.185	196.053	145.678	95.1653	178.465
572	249.076	256.245	180.956	245.674	149.635	180.139
573	248.863	180	219.039	186.223	118.874	171.543
574	251.107	181.205	222.8	176.088	120.717	175.945
575	250.513	234.389	230.473	201.735	178.684	93.0223
576	181.339	193.408	219.507	202.375	208.916	115.22
577	196.472	203.42	188.482	126.623	248.314	169.608
578	269.745	203.085	189.747	204.4	229.302	137.767
579	254.688	214.256	217.753	180	240	135.76
580	243.134	202.079	219.719	176.856	190.126	249.185
581	224.703	217.912	206.958	130.14	196.238	152.576
582	156.98	169.967	204.802	223.773	240.819	183.429
583	215.534	215.351	202.661	168.352	174.574	254.321
584	243.5	132.927	214.33	46.1735	232.339	183.022
585	166.911	141.677	197.136	206.218	175.405	176.719
586	177.712	193.876	189.608	205.809	142.424	182.854
587	189.603	221.437	196.389	169.829	157.261	184.462
588	149.236	214.533	166.028	206.968	184.509	192.221
589	223.71	235.02	177.754	200.223	146.6	255.744
590	94.7248	223.802	224.046	208.414	174.868	93.3869
591	234.254	247.5	94.9546	236.122	237.375	134.246
592	206.762	210	195.004	191.848	191.884	170.135
593	278.637	196.034	181.057	240.057	219.406	174.47
594	273.282	223.174	189.489	185.523	159.163	217.848
595	212.663	182.412	130.48	143.578	167.116	216.138
596	241.572	226.116	170.081	202.549	164.232	186.348
597	190.74	208.54	220.756	121.289	205.7	170.397
598	219.823	214.51	113.839	207.694	178.702	200.228
599	187.04	226.381	180	200.649	174.207	265.748
600	248.77	232.503	199.338	149.892	171.642	169.412
601	250.971	180.594	215.097	255.624	162.144	207.02
602	230.028	223.427	216.005	179.243	101.162	208.446
603	239.333	259.65	236.64	198.628	178.927	129.004
604	283.548	173.439	224.975	228.518	161.213	145.858
605	185.177	197.449	160.818	206.725	160.264	175.746
606	267.147	196.599	184.287	179.342	189.45	171.32
607	193.556	202.013	201.3	203.809	189.957	204.581
608	227.165	204.647	145.501	242.384	223.125	153.493
609	260.598	184.255	163.694	199.571	194.687	177.892
610	236.989	188.671	136.946	190.575	168.085	193.608
611	238.287	238.437	155.957	184.309	99.4895	155.359
612	257.577	219.274	111.269	226.116	180.681	73.2123
613	253.331	215.555	173.981	91.1244	124.469	165.734
614	317.237	181.02	204.131	259.401	190.8	147.847
615	246.601	120.594	254.348	179.619	169.856	172.976
616	249.623	210.862	141.7	78.7997	277.939	169.953
617	255.601	220.134	161.061	198.996	182.047	157.605
618	249.365	195.73	181.773	202.428	196.267	172.106
619	205.407	206.483	198.249	223.427	187.729	63.3768
620	208.832	202.814	156.1	117.544	157.715	164.89
621	188.654	248.345	206.093	184.998	170.416	171.315
622	212.449	242.78	191.515	160.18	173.26	166.56
623	211.208	214.131	216.361	157.124	173.126	160.243
624	240.478	188.145	270	144.381	129.372	215.312
625	251.952	130	198.803	180	197.294	139.091
626	141.508	250.531	184.605	157.671	171.653	195.982
627	233.144	186.891	130.124	157.185	140.491	150.472
628	248.308	188.673	233.191	129.017	225	195.958
629	243.733	193.416	222.365	160.695	177.044	129.432
630	260.886	162.456	222.754	218.867	173.868	197.198
631	248.31	90.0762	252.744	280.971	72.9732	137.755
632	202.573	225	180.006	170.75	185.423	267.604
633	232.202	137.164	165.961	169.665	205.839	228.506
634	253.283	235.146	201.689	202.148	216.385	85.42
635	163.509	268.04	232.608	165.938	160.351	207.126
636	322.202	172.002	209.792	146.942	134.741	160.986
637	245.115	231.449	158.96	210.387	183.582	193.787
638	254.483	195.62	173.105	272.906	121.396	197.569
639	329.143	160.782	128.881	310.909	180.939	169.412
640	259.708	160.552	133.377	146.704	235.063	315
641	219.482	212.665	206.466	194.312	179.968	134.216
642	261.944	205.78	174.1	198.636	111.492	137.982
643	223.276	216.145	195.93	198.667	174.644	179.011
644	163.064	218.298	175.215	345.114	168.25	212.971
645	199.115	222.319	165.859	182.825	149.299	177.631
646	166.938	196.897	63.7872	216.23	190.483	163.476
647	259.702	190.188	173.178	157.642	199.363	237.928
648	248.847	172.772	231.431	147.591	154.053	187.213
649	215.049	232.221	176.365	194.425	198.253	228.784
650	226.708	211.35	166.478	155.824	78.5018	149.59
651	292.5	131.137	235.977	165.094	167.52	215.653
652	233.244	234.732	165.877	206.373	209.716	195.912
653	236.246	243.147	233.547	189.071	226.873	164.804
654	149.856	143.767	274.008	170.135	140.637	213.698
655	190.673	205.798	153.137	197.325	268.784	267.93
656	229.292	202.163	167.713	221.267	142.573	125.677
657	189.804	244.629	215.173	219.565	257.138	196.009
658	87.2283	249.248	116.73	159.659	185.555	249.815
659	139.818	187.82	201.276	215.281	226.363	237.807
660	242.961	231.243	205.479	206.182	206.609	201.159
661	231.807	220.23	161.472	226.204	300	175.491
662	76.68	204.402	150.086	220.095	137.502	226.009
663	208.006	124.319	198.074	207.346	185.654	231.311
664	214.588	227.187	315	171.411	184.88	178.923
665	272.766	153.004	201.248	159.2	168.856	167.629
666	230.616	187.065	261.774	249.203	160.245	21.858
667	249.107	168.567	207.434	162.249	155.032	240.236
668	235.591	226.122	177.636	153.969	133.511	270
669	197.538	196.428	187.408	190.585	189.469	164.016
670	148.357	270	205.894	156.395	198.26	219.005
671	235.269	233.399	216.912	131.029	164.746	137.182
672	222.35	229.899	194.681	133.006	213.611	210.82
673	254.47	193.171	201.478	185.054	158.783	182.626
674	152.287	236.031	186.598	235.769	166.678	177.375
675	211.796	249.777	169.979	252.095	102.404	170.464
676	198.503	241.181	150.949	161.943	178.52	12.7086
677	256.605	156.782	200.617	176.882	187.582	259.684
678	254.706	250.535	222.158	247.601	170.729	173.925
679	214.046	245.515	204.416	183.654	174.895	205.853
680	195.506	173.495	181.2	172.556	161.5	243.731
681	263.556	237.441	192.772	185.102	322.519	151.679
682	174.075	174.861	200.63	237.558	189.996	189.697
683	168.869	226.299	231.038	160.275	134.121	201.143
684	204.056	204.31	222.685	209.622	203.081	148.387
685	201.311	250.809	185.267	271.827	146.238	228.778
686	211.498	203.237	224.245	224.507	214.039	360
687	157.988	171.986	195.948	85.6052	194.035	180
688	230.771	217.191	156.354	253.763	195.693	254.965
689	196.935	231.318	100.431	213.566	186.931	168.208
690	258.548	252.462	224.637	208.489	206.39	106.529
691	265.935	233.447	241.193	131.402	196.502	222.117
692	199.546	183.857	189.722	167.084	147.025	166.332
693	131.442	250.428	192.725	198.048	154.239	160.181
694	146.679	229.07	209.202	158.258	161.948	175.352
695	244.545	206.613	248.559	111.628	115.769	148.651
696	187.562	216.619	214.514	288	129.51	199.932
697	242.752	240.808	189.518	169.941	176.803	160.72
698	119.047	155.871	166.713	202.26	138.929	113.659
699	333	187.652	189.164	183.885	208.199	289.024
700	336.413	212.728	204.323	141.142	205.719	137.198
701	251.781	208.386	153.871	174.358	188.13	296.348
702	250.326	201.605	194.425	192.372	131.037	226.978
703	247.126	225.394	175.785	170.409	227.891	182.376
704	216.744	107.288	214.091	218.719	192.597	3.06551
705	299.243	210.804	193.014	197.972	172.004	179.451
706	247.757	146.37	203.079	153.362	182.017	184.472
707	197.368	234.803	177.725	196.839	180.667	196.509
708	234	194.926	214.65	181.474	175.607	195.858
709	205.426	147.547	188.983	204.637	271.995	182.701
710	200.238	206.696	219.521	214.714	206.05	140.018
711	257.326	182.996	142.83	198.614	184.086	147.432
712	268.99	298.862	188.012	254.883	228.292	143.852
713	177.246	174.072	194.689	236.93	132.877	190.701
714	247.767	211.032	232.076	180.693	226.536	270
715	216.409	205.231	184.183	215.533	225.651	234.283
716	228.767	199.3	202.432	190.764	180.348	193.281
717	238.042	270	198.32	224.477	182.847	204.198
718	220.711	190.851	254.463	197.104	165.703	233.391
719	223.474	246.045	146.757	211.015	278.4	225
720	330	179.505	147.8	137.658	184.351	213.531
721	260.199	207.262	173.313	132.825	281.998	138.563
722	129.123	211.548	171.85	187.743	148.089	197.523
723	220.06	218.857	203.551	179.225	149.893	217.583
724	220.186	179.303	110.446	220.497	189.507	143.814
725	208.117	237.67	165.779	178.892	199.77	158.418
726	225.41	246.142	175.36	185.617	197.717	106.201
727	219.457	200.614	224.293	165.419	127.613	159.333
728	140.096	113.868	173.076	194.635	219.718	217.379
729	186.622	190.299	173.631	73.7198	120.632	134.143
730	248.873	190.905	206.401	173.316	237.041	183.614
731	162.651	231.997	126.733	103.128	231.3	182.201
732	176.044	197.468	187.129	146.744	151.75	211.04
733	203.404	209.52	215.057	159.527	170.791	70.4779
734	167.328	235.351	192.512	119.537	160.558	92.0133
735	213.709	173.686	224.264	212.525	217.573	180.917
736	181.941	195.031	180	229.613	190.557	104.942
737	214.614	243.748	217.27	188.595	152.493	221.255
738	171.834	226.364	214.617	213.738	188.064	39.5219
739	182.862	208.26	272.058	190.005	170.771	146.446
740	228.975	186.807	240	168.858	226.973	168.086
741	221.465	205.911	174.82	169.983	164.599	161.938
742	202.347	218.303	155.157	206.784	124.615	170.829
743	227.07	227.478	186.773	187.174	123.432	181.539
744	210.598	179.542	170.415	93.4376	188.398	167.652
745	262.302	206.115	228.331	258.468	134.36	157.392
746	234.984	186.574	167.351	115.005	94.177	292.5
747	236.602	235.112	160.291	235.616	179.107	176.164
748	235.331	271.662	161.626	167.308	198.779	315
749	249.51	169.548	219.596	169.795	287.103	172.556
750	251.38	235.387	158.976	161.751	270	156.274
751	256.862	255.756	238.628	220.644	163.393	148.007
752	262.049	157.289	186.609	172.576	168.708	169.291
753	239.826	234.176	133.629	113.646	151.135	204.948
754	183.8	203.912	238.264	162.829	169.513	188.073
755	200.695	180	174.202	194.253	140.533	177.27
756	211.592	230.611	142.436	166.041	164.71	172.985
757	176.173	230.621	177.871	161.395	234.982	249.355
758	228.655	236.067	232.963	215.107	78.2913	112.379
759	235.69	203.201	144.698	209.526	166.275	187.423
760	182.185	196.622	175.601	207	169.27	186.338
761	235.059	162.987	151.226	222.226	162.822	173.925
762	210.777	107.681	149.59	225.295	191.769	168.768
763	230.217	182.71	170.718	207.386	183.175	157.075
764	236.623	190.358	183.739	185.597	90	142.542
765	220.803	227.501	162.245	166.872	197.426	232.575
766	213.924	230.827	217.673	252.73	292.5	200.989
767	191.067	190.096	187.245	165.238	238.428	275.294
768	295.976	137.137	179.56	145.129	182.337	287.143
769	256.213	201.9	107.7	204.843	183.416	183.98
770	239.7	254.074	170.572	140.929	226.694	198.686
771	223.888	140.86	127.813	194.744	246.722	183.543
772	201.531	209.598	262.289	160.025	196.768	243.848
773	219.85	263.845	208.637	184.933	120.263	215.435
774	182.394	203.669	185.848	156.6	153.262	247.5
775	283.73	188.585	115.511	165.066	177.866	211.437
776	261.854	245.824	177.838	145.79	164.019	183.037
777	198.407	216.459	191.52	155.542	153.202	179.162
778	159.984	228.247	224.5	283.082	53.2437	174.875
779	220.977	170.558	210.609	226.093	207.559	130.991
780	217.569	204.766	210.67	217.878	145.875	63.6848
781	223.767	111.12	184.188	189.741	136.258	160.332
782	249.784	243.028	218.678	114.135	168.031	175.3
783	220.277	171.055	206.605	248.011	161.229	203.886
784	250.073	183.531	202.447	185.169	176.693	228.181
785	245.873	250.804	196.224	205.885	172.544	188.323
786	299.142	193.645	108.291	173.502	190.306	171.675
787	242.053	241.418	221.558	193.03	185.537	136.456
788	260.062	204.199	107.235	181.756	173.887	108.326
789	150.621	249.431	207.121	149.489	217.648	182.099
790	102.076	211.76	141.999	200.789	117.563	174.089
791	178.909	228.961	208.146	205.94	186.568	227.181
792	228.16	236.311	214.448	145.02	176.48	270
793	225.634	219.396	236.488	168.496	214.21	240.755
794	185.709	256.209	174.916	188.712	127.67	207.088
795	242.271	187.446	211.293	151.366	250.808	132.996
796	247.626	239.942	54.9991	112.693	273.411	117.744
797	251.653	246.799	172.428	174.864	180	151.197
798	192.094	233.015	190.606	111.795	194.026	173.74
799	195.243	177.278	169.847	216.084	161.142	88.8826
800	254.039	241.684	135.973	168.841	221.689	193.798
801	281.391	186.363	233.435	177.579	239.788	217.297
802	224.452	200.716	109.921	218.3	142.816	303.347
803	251.825	233.641	160.252	249.619	79.5817	154.461
804	184.451	171.47	201.13	169.258	147.894	149.389
805	247.82	192.233	197.96	210.214	200.287	179.178
806	184.028	192.325	171.734	223.582	163.523	225
807	265.472	214.95	201.046	234.801	158.611	200.704
808	210.262	181.632	224.707	155.7	170.903	119.961
809	229.213	226.727	193.223	165.049	185.758	177.044
810	308.047	315	258.645	177.935	188.038	142.155
811	252.909	267.368	203.288	254.849	218.965	169.635
812	200.025	229.539	186.86	204.094	239.847	194.681
813	280.269	202.744	232.938	143.887	179.341	96.5716
814	190.361	221.927	202.344	227.671	174.122	266.967
815	208.095	240.286	139.035	215.844	178.534	257.351
816	239.681	211.035	175.369	179.075	138.113	179.269
817	214.846	120.871	232.871	218.865	220.412	194.6
818	232.089	198.086	217.554	242.03	149.131	206.249
819	230.629	207.457	223.811	166.745	132.002	167.363
820	259.427	249.078	92.3961	218.061	172.501	157.505
821	158.514	239.141	191.047	214.359	169.396	174.985
822	148.243	234.264	229.441	236.591	186.907	188.976
823	248.312	244.08	87.1906	179.515	194.138	164.86
824	234.571	104.26	179.923	157.51	244.209	188.616
825	272.096	212.194	173.044	201.418	187.208	257.725
826	157.251	225.399	161.979	246.372	155.471	228.457
827	205.421	154.747	174.125	195.54	166.559	185.175
828	168.261	129.305	183.583	182.198	186.942	137.208
829	167.955	198.888	202.947	154.119	159.431	150.711
830	215.382	230.094	185.823	176.471	214.362	91.0605
831	238.424	264.711	183.517	184.645	300	194.623
832	287.328	258.987	196.673	173.536	199.346	200.292
833	217.439	225	167.725	154.969	160.327	235.322
834	231.819	198.155	212.875	210.361	260.615	112.026
835	196.629	229.83	185.461	126.871	176.875	205.636
836	261.21	195.276	155.054	233.808	176.215	157.474
837	212.707	228.934	198.292	171.859	138.757	178.493
838	305.486	212.937	239.744	224.315	197.096	210.964
839	244.52	239.64	210.379	209.462	232.075	236.537
840	282.943	162.482	203.799	223.776	99.4443	190.107
841	256.08	149.585	187.374	219.74	176.272	132.715
842	160.719	260.894	197.142	155.442	186.646	181.915
843	174.709	213.915	209.05	212.703	163.437	164.026
844	210.081	253.424	239.42	231.657	151.26	140.711
845	232.413	122.673	178.47	212.709	164.636	131.433
846	185.842	216.797	235.315	199.047	166.19	162.448
847	270.217	235.409	174.896	132.703	229.577	132.145
848	239.834	199.465	237.901	153.44	137.996	170.868
849	227.699	224.125	183.104	165.507	166.159	182.844
850	264.178	155.312	244.066	105.281	159.605	146.641
851	234.415	228.588	222.593	233.67	197.568	282.857
852	211.343	175.974	78.9571	183.619	213.49	219.253
853	227.459	194.327	188.155	154.015	188.304	131.078
854	244.17	208.273	170.436	204.788	207.929	215.028
855	252.28	184.791	133.091	186.355	199.527	180.467
856	130.751	177.899	191.039	270.155	187.197	133.713
857	130.525	225.084	210.608	213.863	235.51	131.286
858	185.746	135.986	238.349	242.455	215.344	178.948
859	226.13	250.359	199.277	187.132	183.888	200.889
860	186.755	219.561	272.578	194.713	90	179.995
861	193.598	198.048	155.369	160.69	195.798	176.425
862	254.665	211.048	230.972	199.393	180.137	186.55
863	196.966	202.508	166.313	173.096	160.868	120.778
864	155.827	227.592	238.487	136.446	173.965	303.683
865	222.699	231.657	205.624	178.901	169.896	173.481
866	235.206	132.903	177.382	146.26	137.945	209.121
867	249.123	242.938	128.563	176.286	170.877	266.678
868	227.173	156.725	236.373	159.828	181.511	161.335
869	296.451	177.085	157.084	177.462	164.821	186.443
870	182.66	265.151	238.084	178.269	206.93	162.631
871	135.646	134.645	204.754	233.779	176.217	215.95
872	278.666	189.226	246.195	159.058	182.061	36.6981
873	218.248	127.911	184.484	187.342	179.484	252.307
874	262.375	112.703	90.925	207.694	206.308	172.757
875	290.314	245.095	216.313	200.119	199.256	169.806
876	261.734	135.521	160	195.459	292.941	236.84
877	196.651	160.449	227.715	179.558	252	270
878	251.274	192.698	54.8793	174.807	180	303.333
879	149.522	236.276	190.543	153.059	193.756	187.941
880	184.303	237.076	204.443	155.321	150.282	147.741
881	240	232.247	263.31	78.4724	208.332	165.898
882	227.395	223.579	213.764	231.665	178.721	164.54
883	190.558	224.008	232.523	178.975	160.342	240
884	198.937	185.084	220.621	188.673	199.472	140.605
885	283.853	209.065	176.68	172.021	183.616	173.839
886	267.723	219.388	188.858	210.32	179.852	150.587
887	221.607	240.069	180	157.603	185.113	232.461
888	150.324	209.568	177.999	219.595	176.02	182.294
889	263.311	191.876	240	196.942	282.272	132.26
890	188.115	196.569	203.104	203.178	234.006	166.685
891	274.975	217.097	221.195	212.476	210.244	185.604
892	239.931	266.794	223.173	128.138	149.782	163.033
893	203.903	249.041	248.045	120.777	176.241	180
894	175.75	240.68	205.365	256.439	151.738	185.427
895	199.659	215.696	208.866	181.61	179.472	227.716
896	279.444	244.182	211.086	75.6253	212.011	159.851
897	225.691	283.863	215.886	166.828	162.979	192.195
898	288.063	242.445	215.484	142.318	157.5	111.713
899	281.25	168.178	116.099	140.043	66.2631	182.301
900	258.147	139.768	121.652	186.81	197.311	201.088
901	153.07	224.233	213.944	185.115	191.757	188.55
902	246.737	247.131	195.02	197.328	204.789	292.941
903	216.775	159.637	110.374	178.629	171.885	184.111
904	166.041	200.928	204.028	202.906	191.485	198.331
905	255.385	197.755	93.9416	185.97	174.45	181.839
906	295.498	219.139	208.016	222.48	190.801	194.651
907	209.506	195.827	189.436	179.242	160.487	293.577
908	209.966	185.149	137.751	151.86	175.658	157.697
909	230.568	272.445	133.397	233.821	151.978	191.659
910	247.657	238.725	206.205	172.6	117.225	211.356
911	279.271	204.312	213.502	187.498	192.956	213.073
912	198	212.634	154.152	164.259	149.747	263.626
913	263.6	238.394	198.644	146.845	169.154	173.775
914	203.703	212.523	236.751	191.606	122.91	114.941
915	302.481	161.418	167.28	225.202	151.663	89.1623
916	251.147	198.253	240.974	178.03	124.369	201.365
917	185.085	118.477	221.411	110.713	139.192	206.667
918	203.359	213.501	219.897	257.923	173.982	93.0868
919	195.119	229.039	195.616	177.017	149.634	179.38
920	242.237	253.724	157.443	204.373	146.505	159.65
921	157.709	308.571	165.489	268.641	136.626	202.743
922	295.564	134.296	206.694	167.101	140.391	185.329
923	353.657	274.306	209.085	209.853	137.363	135.319
924	225.837	196.972	213.432	208.108	227.093	177.971
925	222.017	127.266	230.583	177.355	168.128	260.095
926	94.9796	189.977	213.39	95.6928	222.03	190.265
927	217.852	218.462	241.442	203.156	203.47	218.409
928	82.6676	252.805	183.095	108.633	171.855	160.477
929	228.435	214.598	144.152	143.641	148.539	303.198
930	221.593	228.188	210.954	197.087	255.478	259.683
931	265.83	241.848	209.573	178.328	174.849	187.313
932	230.531	253.646	180	158.361	173.465	210.839
933	235.421	260.707	220.41	261.635	153.381	184.956
934	128.949	295.602	240.245	208.303	182.103	218.277
935	85.1827	242.869	230.362	254.437	161.05	175.785
936	195.152	235.677	96.314	167.148	175.685	203.621
937	194.551	233.127	209.856	214.969	123.798	171.901
938	68.7592	191.361	120.642	360	181.186	172.167
939	178.803	203.068	155.292	192.604	126.508	249.566
940	163.495	200.977	210.847	180.466	195.887	122.183
941	239.52	216.609	248.387	125.621	210.62	195.299
942	228.543	187.996	200.432	185.741	184.872	236.938
943	135.353	207.6	232.054	163.374	185.597	161.526
944	218.359	234	211.169	168.383	163.575	179.085
945	294.456	247.549	158.925	212.332	196.737	172.378
946	310.826	198.954	252.887	189.914	163.369	185.128
947	184.851	209.782	226.924	181.402	250.109	103.241
948	289.432	175.784	207.101	151.564	171.822	130.11
949	212.412	216.678	206.376	200.407	181.117	138.111
950	269.85	44.3191	168.405	157.609	180.275	174.572
951	247.477	180.857	197.282	145.241	181.363	148.938
952	172.697	111.283	343.997	186.847	201.751	185.368
953	248.27	188.308	219.193	186.358	153.59	161.332
954	189.707	218.681	92.2562	78.1874	167.313	185.443
955	260.55	215.579	163.394	163.536	207.735	161.299
956	234.265	207.626	174.711	158.816	108.628	141.544
957	208.939	234.132	194.853	198.573	174.205	114.343
958	234	248.528	266.918	181.56	218.058	227.623
959	181.535	225.587	249.664	201.224	112.011	193.072
960	204.602	198.794	145.735	179.95	184.529	189.829
961	228.198	201.257	229.375	36.8293	186.79	246.95
962	217.167	154.474	144.29	264.121	260.143	153.9
963	176.69	193.064	172.386	215.906	176.008	186.443
964	199.483	214.159	327.824	156.547	194.157	88.5859
965	173.203	258.645	360	145.73	217.224	192.726
966	180.437	211.388	220.164	116.227	186.143	183.272
967	249.063	260.257	145.244	208.505	198.965	230.742
968	207.723	254.899	138.144	210.39	190.53	254.215
969	254.876	244.913	205.482	233.842	232.325	206.469
970	176.249	249.404	258.031	230.558	197.198	279.002
971	261.477	248.807	229.318	232.998	205.107	183.032
972	171.04	224.71	214	176.153	230.689	132.478
973	201.903	208.089	163.352	170.269	183.6	107.719
974	240.436	152.446	192.637	151.21	264.375	174.35
975	150.027	220.273	182.756	153.026	218.028	151.046
976	156.538	226.67	212.436	228.159	155.922	213.519
977	121.989	216.178	205.034	126.667	198	196.474
978	151.84	239.759	211.638	158.564	111.272	149.08
979	237.905	195.39	201.959	210.332	114.021	232.137
980	234.227	189.458	177.008	194.946	181.072	257.427
981	226.191	264	183.685	198.98	203.979	237.833
982	280.151	242.255	208.123	140.135	181.901	171.28
983	207.651	201.675	141.883	166.604	172.175	198.478
984	207.348	219.632	219.67	227.38	199.108	159.916
985	243.284	221.745	209.83	240	212.91	185.743
986	116.793	220.628	176.934	72.0391	241.584	185.112
987	216.373	198.41	228.114	164.652	233.501	172.805
988	141.454	249.181	133.075	139.406	173.524	183.073
989	163.44	218.304	126.011	223.261	91.8769	145.391
990	291.366	211.328	202.553	170.595	196.933	171.313
991	210.371	269.242	288	218.969	196.598	197.279
992	190.719	280	239.334	195.268	228.541	174.702
993	157.867	270.193	203.624	186.676	205.961	163.882
994	227.845	260.54	195.381	170.625	227.919	132.259
995	187.197	277.461	167.404	243.476	165.375	190.593
996	200.293	143.491	208.35	183.643	132.234	252.818
997	275.732	199.579	119.743	154.677	111.17	124.459
998	217.096	256.287	130.816	119.862	177.674	231.977
999	125.256	228.462	184.026	160.795	202.447	208.291
1000	109.676	207.596	193.434	132.606	119.758	191.742
1001	196.895	213.711	183.747	236.534	202.053	142.688
1002	259.009	254.962	149.252	205.861	204.699	153.433
1003	311.081	233.964	184.261	230.692	253.876	196.458
1004	275.576	254.402	187.449	212.407	224.43	193.773
1005	196.021	223.002	251.693	207.509	174.034	164.075
1006	122.914	154.351	197.831	170.244	161.88	178.75
1007	258.642	208.127	218.918	107.895	157.357	162.032
1008	94.3748	210.995	168.05	231.644	129.112	212.809
1009	170.72	215.154	168.975	166.361	180.284	168.761
1010	229.651	168.717	114.344	230.563	146.602	218.996
1011	137.21	270.153	138.58	177.531	185.347	214.078
1012	233.335	254.869	177.009	175.517	145.252	141.352
1013	182.249	324	209.163	157.669	226.634	250.284
1014	214.683	253.595	202.617	227.731	190.886	144.015
1015	205.814	241.588	166.119	173.441	212.547	285.635
1016	268.278	171.272	156.928	247.059	265.253	132.666
1017	322.964	164.778	187.946	269.95	229.076	160.113
1018	222.83	148.946	203.688	232.913	187.662	169.935
1019	187.931	327.735	188.099	139.074	180.973	43.1145
1020	257.971	179.811	344.005	110.661	184.752	279.795
1021	255.477	246.918	223.128	172.855	166.874	223.533
1022	171.851	187.873	113.599	119.502	150.094	195.819
1023	266.341	186.724	188.132	218.116	171.883	176.167
1024	360	256.785	196.779	167.726	167.18	152.426
1025	79.5267	184.415	230.801	189.517	188.308	209.998
1026	239.255	177.455	214.618	258.939	135.871	200.059
1027	166.441	250.203	161.128	206.839	188.933	232.244
1028	267.183	65.46	217.233	235.911	190.362	214.703
1029	251.556	192.93	194.905	172.717	223.51	252
1030	165.632	248.988	244.798	233.226	285.134	308.571
1031	156.835	217.927	173.771	156.344	187.525	282.857
1032	174.965	190.256	210.015	256.576	105.391	252
1033	315	192.67	223.818	153.947	150.53	271.963
1034	274.529	209.222	215.438	193.869	126.857	205.352
1035	270.132	181.305	196.256	218.043	209.959	130.669
1036	220.367	226.775	163.72	151.003	270	142.555
1037	322.724	196.217	220.997	212.73	205.969	160.411
1038	284.861	273.471	156.725	119.184	174.903	75.5961
1039	142.163	226.569	217.826	191.986	157.181	186.265
1040	206.103	177.986	156.283	219.204	158.891	224.301
1041	234.357	202.044	214.395	266.917	166.228	198.068
1042	254.635	201.272	228.191	168.659	177.348	181.387
1043	137.136	131.223	167.207	177.889	198.275	133.584
1044	219.58	243.715	224.019	215.422	164.562	217.478
1045	203.715	255.116	197.124	223.883	193.37	225.224
1046	300.84	234.034	155.9	134.281	215.9	191.628
1047	156.204	255.295	130.335	138.754	255.501	260.521
1048	189.242	267.551	168.035	209.321	174.414	207.216
1049	173.295	272.724	180.002	175.244	162.753	300
1050	187.45	259.525	160.467	210.062	178.217	185.338
1051	360	183.727	113.11	280.264	170.757	260.783
1052	360	180.803	216.888	267.753	187.816	208.045
1053	240	111.185	125.514	222.262	173.57	182.043
1054	240	236.51	189.774	185.072	217.313	221.335
1055	360	200.767	119.271	162.475	154.471	202.199
1056	360	195.912	177.036	126.002	142.796	133.787
1057	56.0301	104.073	200.929	175.407	252.483	212.936
1058	74.6414	170.802	181.815	225.997	194.132	133.429
1059	196.091	200.57	175.599	133.386	246.482	181.123
1060	251.736	218.056	264.658	201.432	270	106.43
1061	164.324	235.659	227.541	187.779	201.912	207.496
1062	103.012	247.142	233.184	259.114	147.293	175.317
1063	310.82	301.011	245.206	167.436	177.564	229.495
1064	175.338	224.066	172.625	152.411	214.071	161.765
1065	360	305.01	169.196	214.65	202.335	130.475
1066	230.494	238.978	147.888	177.497	186.388	147.596
1067	222.48	169.942	192.72	158.455	142.366	175.076
1068	220.127	253.689	184.666	53.4906	167.605	238.94
1069	221.163	259.307	210.138	211.095	283.337	184.322
1070	217.673	277.427	177.691	155.747	170.078	205.714
1071	227.542	235.491	196.946	206.611	179.472	271.561
1072	251.256	208.716	213.822	144.789	186.958	99.037
1073	236.565	121.548	222.121	160.708	213.399	183.269
1074	194.89	229.863	180.976	202.85	227.629	135.502
1075	202.132	294.48	155.313	186.508	224.308	210.81
1076	223.691	199.317	165.067	196.644	287.027	186.395
1077	220.651	210.377	172.853	195.677	226.527	147.339
1078	211.622	220.931	198.739	227.685	173.878	136.36
1079	226.487	129.153	215.672	188.068	229.433	194.695
1080	193.177	197.128	209.61	204.541	195.213	175.951
1081	185.074	192.925	220.461	228.955	225	282.857
1082	233.098	233.606	185.48	187.029	164.943	324
1083	234.028	183.59	213.046	138.411	121.542	162.826
1084	224.102	227.105	224.753	235.599	149.762	288.947
1085	234.569	360	219.373	240.667	103.255	180
1086	245.846	360	246.696	232.948	182.66	164.277
1087	276.184	200.131	198.005	100.102	216.407	191.66
1088	219.796	261.422	167.594	170.985	259.228	90
1089	196.942	83.6451	156.921	192.787	202.62	166.13
1090	167.855	187.503	197.032	243.237	96.8309	213.137
1091	242.436	200.641	189.932	173.938	212.516	154.237
1092	244.315	223.879	190.328	90.8865	248.097	187.682
1093	240.161	182.995	262.507	208.615	154.269	169.696
1094	225.605	263.583	235.418	164.346	194.502	184.709
1095	203.212	198.983	155.77	195.817	165.635	140.349
1096	281.627	291.552	254.735	232.571	166.592	211.909
1097	201.126	285	211.741	132.351	238.156	167.51
1098	222.472	235.212	237.042	183.082	183.251	187.056
1099	235.764	200.503	222.169	288.052	73.3215	221.327
1100	225.332	255.952	165.277	164.77	200.593	183.329
1101	234.381	264.342	174.788	181.245	215.545	86.4668
1102	209.645	195.444	208.622	225.671	176.092	179.208
1103	195.083	178.925	195.528	254.265	196.053	199.115
1104	241.324	146.935	180.274	118.218	137.076	164.915
1105	216.52	206.372	229.48	232.811	156.975	108.597
1106	232.824	149.562	263.511	179.36	104.484	146.209
1107	225.988	246.266	109.738	240.392	215.25	284.448
1108	203.385	180	226.575	140.819	235.696	181.641
1109	204.755	254.018	102.791	110.848	189.952	135.753
1110	205.081	235.67	173.164	192.758	175.715	156.19
1111	234.848	185.084	177.35	129.677	149.556	194.581
1112	232.455	222.572	269.841	211.373	302.676	119.037
1113	229.11	255.964	208.949	176.279	149.506	241.479
1114	216.864	230.752	115.025	178.236	176.044	178.539
1115	204.119	238.742	145.894	144.048	106.953	186.203
1116	206.925	197.66	162.25	79.1271	173.844	241.514
1117	195.608	191.06	173.852	135.822	155.757	200.547
1118	198.265	225.598	160.132	231.12	159.297	123.145
1119	185.895	206.442	241.281	206.993	192.567	187.105
1120	236.389	239.416	226.795	184.593	171.427	152.571
1121	190.809	201.594	212.182	185.001	340	206.28
1122	186.064	236.264	173.787	212.813	257.143	176.02
1123	123.93	225.567	214.251	94.3915	212.615	178.323
1124	207.667	192.922	189.299	210.204	212.939	124.381
1125	195.72	183.176	224.165	134.709	166.844	84.776
1126	238.238	227.997	149.799	186.212	170.209	282.081
1127	215.057	152.91	146.024	177.788	153.241	268.97
1128	231.829	156.046	147.023	167.66	223.352	269.563
1129	203.033	213.931	195.404	146.242	97.4786	245.393
1130	204.149	195.907	170.487	220.183	194.598	140.827
1131	184.341	213.064	194.995	219.381	148.905	152.443
1132	224.488	228.928	209.815	256.963	208.107	145.268
1133	214.481	247.541	207.437	157.484	159.904	205.073
1134	205.978	249.706	228.134	205.826	90	195.764
1135	230.386	244.425	204.468	159.891	210.403	182.5
1136	208.901	159.542	188.559	248.008	157.611	193.369
1137	225.901	181.971	161.256	157.18	196.341	171.629
1138	230.783	234.691	169.725	216.299	187.025	220.202
1139	217.571	160.444	145.105	196.553	136.426	168.886
1140	226.709	306.715	205.364	174.596	135.788	148.652
1141	209.438	118.716	245.031	264.951	165.033	139.502
1142	147.136	248.254	235.557	240.331	137.539	137.206
1143	151.718	235.616	186.69	145.367	228.468	74.5993
1144	191.206	244.361	109.816	262.017	196.722	154.211
1145	203.351	224.274	174.766	330	173.952	176.229
1146	217.546	207.309	251.937	183.768	169.075	278.869
1147	231.267	122.733	153.219	204.274	209.38	190.492
1148	245.16	255.173	187.113	247.801	158.563	153.701
1149	226.957	147.216	223.783	327.273	184.751	190.92
1150	237.106	229.347	143.654	240	186.121	185.578
1151	185.55	169.185	151.842	219.051	144.473	210.025
1152	239.765	124.118	143.222	174.02	136.596	151.078
1153	225.06	184.208	102.302	175.918	127.598	194.226
1154	182.489	204.151	245.005	152.808	187.892	180.73
1155	226.533	237.222	209.547	207.358	188.141	162.529
1156	168.72	216.226	270	172.3	221.414	164.844
1157	226.836	188.766	217.834	167.398	171.319	88.75
1158	184.479	280.329	109.795	185.934	162.321	167.628
1159	246.909	260.492	213.551	115.33	231.319	169.029
1160	211.889	174.257	191.877	169.13	117.004	171.804
1161	224.302	248.792	230.142	155.652	210.018	96.3229
1162	311.828	186.63	146.403	228.511	182.71	138.441
1163	203.9	217.172	143.384	196.267	303.75	166.064
1164	198.527	130.365	209.373	195.542	152.269	217.176
1165	208.085	183.313	71.3	248.079	250.958	150.047
1166	167.827	254.077	179.805	141.83	148.29	270.026
1167	44.8231	178.121	161.348	262.889	159.269	202.148
1168	229.461	190.697	187.54	157.445	204.953	172.099
1169	327.273	120.157	224.358	176.397	200.106	98.5309
1170	215.585	190.834	188.667	192.356	142.739	189.259
1171	257.043	238.334	176.717	182.412	170.199	160.686
1172	235.479	184.03	189.023	246.948	231.831	177.867
1173	213.319	254.808	168.727	148.434	231.927	160.208
1174	197.741	241.477	190.508	242.219	254.913	189.184
1175	240	174.132	207.883	189.418	155.643	254.596
1176	203.685	217.03	163.461	184.113	212.45	177.799
1177	237.79	284.739	181.648	191.283	230.421	204.073
1178	228.661	151.972	317.658	198.865	118.977	159.576
1179	226.841	118.022	95.4285	327.126	229.194	161.07
1180	202.825	214.163	85.1048	160.857	180.919	202.476
1181	170.416	186.776	197.363	212.064	183.107	138.252
1182	218.123	183.85	218.97	145.369	191.42	211.668
1183	226.504	108.736	197.994	143.943	300	195.053
1184	257.731	206.42	145.828	192.709	227.779	232.948
1185	250.493	193.226	242.97	174.773	252.645	162.342
1186	223.785	317.118	151.619	203.587	183.038	176.964
1187	257.586	229.071	196.91	153.863	136.154	133.972
1188	248.973	197.045	204.772	270	200.492	203.591
1189	167.147	220.492	135.305	180	156.833	262.584
1190	207.988	242.291	189.173	173.135	136.811	84.7324
1191	234.324	222.88	73.37	212.562	285.482	191.218
1192	191.127	206.052	143.703	360	194.863	189.026
1193	230.346	126.64	222.669	172.254	168.114	90.5388
1194	212.244	213.589	225	200.598	120.73	137.15
1195	227.843	190.746	150.499	197.094	199.226	168.653
1196	229.957	198.54	201.789	175.342	197.676	226.718
1197	244.936	200.75	180	190.704	191.235	162.021
1198	229.394	239.535	192.327	181.904	219.16	288
1199	188.19	243.012	223.55	197.728	262.331	315
1200	258.75	254.746	146.066	194.925	132.997	141.651
1201	242.679	185.375	270	155.464	186.244	171.33
1202	271.586	176.585	180.735	139.117	191.313	161.369
1203	206.519	203.382	202.653	176.243	186.269	259.016
1204	233.507	250.319	232.311	247.891	153.132	164.921
1205	229.114	233.778	175.687	164.546	189.322	209.237
1206	204.666	149.27	177.306	146.922	165.046	168.059
1207	230.973	183.394	170.521	126.368	192.177	189.582
1208	221.878	195.92	301.284	170.571	210.605	188.962
1209	236.089	110.321	170.259	161.638	270	171.893
1210	224.754	291.036	182.485	226.602	173.905	194.128
1211	224.617	222.738	194.441	164.055	162.923	139.601
1212	216.133	130.263	230.122	119.465	262.668	163.414
1213	232.468	130.439	140.508	195.095	201.897	156.123
1214	248.614	169.7	198.788	194.229	170.187	173.52
1215	236.883	215.227	179.871	253.872	142.715	35.1935
1216	220.92	176.385	315.587	113.612	177.177	196.407
1217	218.722	228.304	201.409	179.516	192.809	171.285
1218	236.075	235.708	159.402	198.317	183.185	143.102
1219	198.522	186.397	202.097	181.763	212.875	185.631
1220	248.302	185.727	183.323	208.555	220.648	295.689
1221	224.824	163.586	131.234	171.542	197.924	227.698
1222	229.167	202.996	226.189	335.524	215.803	156.897
1223	224.118	271.191	172.806	180	176.654	217.1
1224	232.14	275.622	173.578	302.755	160.333	125.762
1225	212.918	172.18	181.286	150	190.294	191.621
1226	214.334	204.366	167.94	60.2751	137.643	212.315
1227	196.953	210.608	154.739	148.934	138.708	140.976
1228	237.266	192.663	118.004	128.662	236.527	194.543
1229	231.828	258.027	162.671	151.569	152.918	171.122
1230	251.112	249.975	179.117	153.589	176.638	128.357
1231	242.671	253.184	183.476	178.239	152.188	148.883
1232	241.653	291.233	166.076	164.11	197.18	199.634
1233	293.074	193.254	197.87	114.925	160.356	201.49
1234	192.596	258.979	232.967	203.188	158.749	172.72
1235	209.789	219.031	178.022	161.418	162.536	242.696
1236	222.19	180	165.151	157.149	170.85	246.994
1237	242.771	184.582	157.797	158.872	227.378	162.734
1238	216.06	235.679	217.563	137.879	220.465	225.275
1239	234.664	229.538	170.914	185.948	199.569	214.522
1240	206.565	237.464	197.034	246.739	135.831	82.7784
1241	243.891	269.017	161.563	322.087	148.466	180.998
1242	230.767	294.012	175.57	231.962	201.108	181.718
1243	141.081	190.141	235.543	233.365	218.27	194.224
1244	192.589	158.153	191.009	236.599	199.852	202.926
1245	220.086	198.092	231.734	199.448	189.004	195.66
1246	192.109	172.641	124.441	193.889	159.829	139.864
1247	222.489	155.77	194.617	242.14	161.679	202.471
1248	235.196	234.776	160.023	91.3992	154.613	270.754
1249	193.993	233.24	324	140.07	167.748	237.574
1250	221.714	269.626	232.421	214.104	222.632	189.859
1251	209.633	264.279	224.847	228.65	159.02	341.149
1252	143.131	185.833	146.281	208.971	189.707	140.547
1253	246.492	178.99	117.676	125.784	162.53	345.343
1254	204.265	116.519	197.782	285	270.272	143.256
1255	201.93	171.682	248.918	257.143	91.2101	160.891
1256	231.892	228.048	189.614	195.594	108.228	165.198
1257	232.483	169.091	261.818	156.118	191.77	223.954
1258	234.46	215.415	236.457	172.361	177.954	227.704
1259	223.64	246.785	189.672	181.114	187.601	175.059
1260	263.975	212.838	115.556	162.656	161.383	241.829
1261	226.261	247.787	185.005	293.159	269.656	221.998
1262	227.93	267.011	217.802	128.707	269.199	130.212
1263	236.885	227.266	68.8796	251.952	190.527	248.252
1264	234.105	181.616	159.005	123.323	193.679	194.429
1265	262.43	219.113	199.609	191.889	196.063	161.599
1266	194.056	227.938	88.3168	65.3311	189.332	137.54
1267	244.473	242.694	239.647	210.785	168.71	167.931
1268	245.173	245.455	159.882	177.479	205.159	118.999
1269	239.899	109.683	166.49	164.856	146.58	267.548
1270	242.956	145.969	239.576	251.489	221.319	209.475
1271	258.094	263.257	139.4	172.033	188.892	229.049
1272	220.071	255.081	239.45	101.041	197.758	173.719
1273	240.298	125.135	149.929	138.242	220.663	203.993
1274	235.369	185.911	244.226	155.516	155.854	187.197
1275	175.884	181.614	127.876	200.78	219.284	128.164
1276	247.337	245.573	136.585	131.219	78.868	142.912
1277	239.044	188.09	193.737	123.295	85.8714	120.297
1278	146.971	206.974	224.403	205.193	140.055	185.914
1279	221.596	92.7513	78.5134	181.245	163.175	199.586
1280	90	226.584	205.867	187.855	150.161	236.842
1281	198.891	153.804	194.571	192.816	158.938	185.209
1282	247.374	214.696	162.161	161.518	188.937	161.021
1283	223.349	260.979	171.094	164.039	168.711	183.932
1284	180	226.507	166.662	224.308	173.434	225.389
1285	217.682	165.057	109.093	140.079	235.431	185.772
1286	207.071	255.888	230.155	153.876	204.533	90.7972
1287	226.919	211.738	192.744	165.968	169.82	235.796
1288	269.47	234.445	182.608	180.172	263.109	256.202
1289	247.739	233.28	192.057	212.073	214.722	196.611
1290	268.19	257.155	190.912	199.536	160.29	337.5
1291	218.884	216.292	152.569	143.561	227.444	154.476
1292	208.948	179.73	241.903	182.932	232.43	173.412
1293	205.523	264.66	140.347	175.955	211.84	263.321
1294	190.066	299.422	124.115	188.168	219.457	178.725
1295	228.512	275.865	175.764	185.95	123.141	192.471
1296	231.269	257.862	315	158.034	167.64	195.45
1297	209.077	249.613	282.291	190.134	178.206	144.766
1298	213.368	139.371	251.9	193.155	165.354	230.741
1299	218.263	172.509	165.61	168.165	194.169	163.584
1300	221.258	226.176	265.071	267.664	270	224.777
1301	227.061	269.359	174.79	188.875	98.455	265.71
1302	259.621	163.788	96.2237	298.425	141.417	291.97
1303	225.147	134.475	177.649	153.354	139.104	205.115
1304	252.929	250.209	81.5627	166.422	154.762	177.729
1305	240.627	152.404	231.255	159.053	177.353	114.269
1306	227.043	60.2303	151.319	184.376	205.213	73.0018
1307	267.052	160.978	312	96.5206	152.582	170.618
1308	203.517	197.233	196.092	91.5297	196.523	199.636
1309	205.302	198.531	270	105.129	149.231	173.727
1310	251.689	178.608	236.036	129.311	117.481	197.293
1311	222.583	258.346	227.092	231.013	196.646	202.507
1312	214.364	151.583	221.935	184.876	202.027	204.134
1313	207.57	187.374	70.124	162.438	159.247	135.644
1314	240.269	213.09	163.494	183.311	241.031	228.558
1315	215.099	240.215	151.501	243.144	148.078	184.464
1316	209.146	196.565	136.445	254.818	254.212	188.08
1317	227.726	254.071	164.809	189.245	208.118	168.107
1318	252.057	261.458	153.809	205.917	142.571	270
1319	245.426	229.351	195.717	187.575	172.358	131.373
1320	188.994	182.355	190.617	219.019	192.632	262.126
1321	239.609	124.16	193.535	188.479	207.082	217.51
1322	251.183	175.66	182.733	137.431	190.684	122.231
1323	258.438	281.467	221.324	190.235	173.743	183.617
1324	240.394	249.99	219.208	230	183.899	206.578
1325	232.634	221.431	156.93	208.046	165.884	156.08
1326	244.666	233.229	161.868	179.156	192.859	145.176
1327	242.53	211.493	186.62	137.152	173.129	239.515
1328	251.567	192.085	202.578	202.957	142.6	213.766
1329	248.726	240	228.053	149.937	161.76	215.759
1330	241.233	210.349	243.232	133.952	142.74	170.162
1331	263.906	119.579	150.84	116.291	248.367	239.844
1332	225.294	232.717	177.742	193.596	198.988	236.622
1333	188.073	177.31	180.136	163.751	210.794	157.797
1334	214.226	314.026	248.473	162.894	197.418	145.48
1335	240.727	177.665	165.984	207.546	239.107	163.214
1336	214.421	283.289	124.43	173.106	176.912	214.313
1337	196.096	181.171	165.842	129.081	115.952	153.163
1338	235.564	223.791	137.291	148.948	161.841	159.981
1339	255.35	204.352	192.551	158.632	207.133	204.066
1340	229.506	250.513	199.287	259.328	196.599	130.772
1341	249.049	259.105	153.898	197.124	160.042	164.158
1342	250.344	303.946	111.854	268.264	178.609	196.614
1343	252.87	134.718	245.186	196.356	176.217	321.07
1344	214.099	326.58	213.217	179.79	183.992	208.102
1345	217.618	224.386	200.707	193.298	115.467	106.09
1346	230.692	180	100.358	153.534	141.008	165.303
1347	159.312	279.015	207.86	207.986	163.018	191.262
1348	198.075	213.775	125.822	132.445	185.525	185.835
1349	191.717	231.978	174.748	118.923	173.674	221.98
1350	202.242	204.25	277.964	128.004	224.322	172.733
1351	243.638	201.23	217.394	189.281	164.283	121.065
1352	243.763	199.881	238.579	122.22	148.779	188.545
1353	244.114	186.768	253.765	150.239	179.489	172.597
1354	254.306	255.357	210.078	236.486	206.581	231.953
1355	258.107	136.34	142.351	209.277	155.742	143.082
1356	258.201	214.687	192.411	153.308	174.92	99.9782
1357	219.885	253.818	284.646	171.019	202.626	248.128
1358	242.168	237.435	244.95	179.741	170.984	239.63
1359	206.016	148.33	197.936	163.374	193.71	130.672
1360	208.321	186.969	184.806	180	164.997	231.435
1361	256.484	263.348	159.508	225	216.36	87.4513
1362	256.799	169.177	165.104	229.825	198.845	207.871
1363	200.416	106.808	202.313	199.816	157.798	114.901
1364	242.615	182.753	192.643	179.561	162.409	172.327
1365	249.729	112.554	181.007	189.75	246.167	225.912
1366	232.76	234.741	192.799	183.751	181.802	150.251
1367	240.804	43.1956	233.021	228.61	138.121	157.567
1368	209.449	247.611	163.378	226.411	201.16	182.516
1369	242.105	144.401	262.966	140.005	227.478	192.485
1370	199.576	210.692	76.5338	249.345	160.192	179.522
1371	231.318	152.871	193.176	235.491	173.062	228.946
1372	209.604	241.447	227.315	175.5	188.412	250.187
1373	227.022	219.042	219.447	134.208	153.27	82.3696
1374	265.609	143.426	288.93	205.748	105.537	184.302
1375	211.447	202.744	149.113	300.196	178.693	199.345
1376	255.717	179.021	259.37	174.655	156.975	251.463
1377	263.015	205.27	242.647	215.506	174.77	163.332
1378	224.591	212.288	187.393	174.286	199.377	223.345
1379	273.002	194.518	193.764	223.753	205.598	141.469
1380	264.097	215.276	218.913	237.704	214.502	171.234
1381	183.767	159.95	224.015	165.929	164.44	169.266
1382	236.888	250.007	226.891	232.132	161.98	188.595
1383	204.465	168.088	213.594	171.575	185.703	195.304
1384	262.667	187.277	218.066	76.6393	113.644	181.677
1385	261.184	144.714	214.769	178.899	164.72	182.851
1386	246.893	217.294	186.335	160.275	128.391	150.397
1387	267.924	333.498	145.094	231.606	233.709	163.424
1388	288.348	200.629	138.054	207.237	104.414	231.429
1389	290.766	150.333	292.5	268.995	198.608	268.44
1390	228.566	179.293	273.691	74.4328	196.553	172.518
1391	232.093	175.136	262.374	208.489	196.234	171.861
1392	232.798	130.821	270	139.974	123.852	284.887
1393	225.415	117.034	193.22	197.28	158.048	138
1394	253.443	140.323	128.602	213.659	171.326	127.353
1395	174.148	283.952	178.19	168.341	174.465	128.517
1396	233.536	218.287	230.424	260	234.196	200.595
1397	213.833	161.015	260.766	159.145	168.659	184.563
1398	242.768	102.889	168.948	194.982	158.124	210.599
1399	188.17	163.04	221.254	208.577	161.552	261.384
1400	234.065	220.042	201.912	181.041	195.963	244.23
1401	246.21	127.902	189.994	192.635	139.321	121.118
1402	264.377	204.766	221.569	124.483	112.063	121.73
1403	248.846	82.0429	228.121	163.451	177.509	171.99
1404	243.869	162.931	186.928	203.361	192.633	242.927
1405	180	181.059	229.352	151.571	170.095	142.376
1406	240.712	187.414	209.19	199.939	179.886	107.001
1407	257.042	268.382	201.212	137.565	153.418	187.023
1408	248.302	81.5848	226.702	162.612	128.603	133.462
1409	258.836	142.87	155.599	202.547	220.972	220.885
1410	263.829	266.957	41.2776	142.893	230.891	200.004
1411	285.242	285.972	155.982	206.544	127.439	196.638
1412	261.963	238.745	140.974	206.355	233.351	159.306
1413	215.29	270	185.012	162.186	188.393	197.569
1414	243.297	202.57	210.89	151.785	296.471	199.076
1415	262.307	135.854	180.58	182.827	202.08	203.927
1416	242.784	91.2303	182.446	179.127	164.712	230.577
1417	259.374	251.495	163.098	166.054	218.534	168.021
1418	225.868	58.0748	142.529	171.866	128.623	173.82
1419	253.255	100.959	194.277	190.118	125.6	179.42
1420	227.794	232.062	296.471	235.652	201.117	248.358
1421	230.345	235.453	305.408	169.795	161.113	167.142
1422	183.647	337.5	228.911	227.662	184.942	242.054
1423	197.049	249.148	240	207.558	151.49	200.5
1424	245.225	254.195	206.817	174.947	181.945	192.301
1425	257.082	198.761	221.326	197.652	197.746	174.992
1426	278.433	288	230.76	181.804	216.335	232.6
1427	265.366	210.026	246.723	200.606	167.288	214.861
1428	261.941	318.822	219.899	207.306	197.208	178.111
1429	245.302	289.947	180	189.151	283.709	197.264
1430	273.693	270.996	260.501	161.748	161.538	113.049
1431	240.297	277.382	245.674	270	201.703	184.719
1432	250.134	152.756	179.626	191.647	184.778	186.944
1433	224.608	265.144	193.687	360	228.678	269.792
1434	247.132	119.264	243.467	211.415	185.881	179.932
1435	238.768	183.004	163.03	204.695	146.994	152.46
1436	248.019	180.067	189.757	164.23	202.125	281.52
1437	218.872	155.568	211.58	253.925	220.171	110.339
1438	211.877	212.481	14.0229	189.79	234.796	212.622
1439	279.797	171.395	181.302	194.688	182.64	224.484
1440	213.877	308.571	162.48	157.841	167.271	53.0937
1441	261.128	316.709	161.935	104.847	192.483	216
1442	244.574	251.77	192.237	117.1	190.723	219.875
1443	234.725	115.237	247.682	157.576	179.693	170.605
1444	231.93	152.077	147.369	146.711	224.223	240.115
1445	258.546	268.04	222.396	221.497	174.351	57.7191
1446	265.417	118.193	174.461	135.317	173.691	154.341
1447	253.702	204.109	212.231	173.113	214.838	160.463
1448	251.908	236.178	207.54	189.68	224.595	129.019
1449	226.275	170.726	218.526	182.297	248.95	142.019
1450	205.67	215.776	167.894	145.527	270	216.002
1451	254.974	151.155	108.514	154.265	213.43	230.465
1452	202.332	182.456	183.647	226.75	190.147	208.329
1453	246.468	155.229	160.2	151.852	154.461	210.322
1454	226.63	132.276	183.076	182.348	170.984	161.867
1455	244.92	192.778	140.829	212.589	140.394	137.649
1456	152.623	104.177	178.54	199.106	210.422	88.5406
1457	244.223	88.2153	177.883	266.061	209.301	209.874
1458	203.719	172.467	183.869	183.333	214.259	231.127
1459	202.783	102.404	197.647	141.113	170.477	189.627
1460	238.231	234.989	176.095	210.835	102.77	196.221
1461	245.824	138.05	268.539	229.073	188.647	170.131
1462	239.659	158.249	139.703	218.825	226.264	150.173
1463	250.921	214.211	188.407	149.335	187.836	150.533
1464	270	215.249	155.219	164.931	204.048	203.895
1465	283.439	158.489	203.296	197.469	249.231	108.774
1466	272.601	85.6844	198.309	215.461	263.808	162
1467	165.194	236.426	163.691	195.449	181.802	178.977
1468	291.158	239.418	222.891	184.225	233.763	161.798
1469	216.399	150.049	158.801	231.911	246.158	118.149
1470	259.221	154.426	214.268	216.892	159.065	221.427
1471	239.161	196.947	224.445	181.69	200.029	161.061
1472	236.719	222.35	201.313	160.234	236.077	160.3
1473	164.787	265.008	177.825	211.256	175.097	135.851
1474	148.557	170.936	178.966	197.417	188.498	187.767
1475	207.792	296.442	278.511	346.296	180	237.662
1476	243.207	60.9114	203.149	135.406	143.691	196.494
1477	241.945	174.469	199.141	160.491	215.404	242.153
1478	246.373	91.3275	259.231	180.575	225.539	249.95
1479	259.699	176.179	219.115	240.368	167.219	299.813
1480	238.156	181.169	195.537	257.15	143.808	235.797
1481	250	152.496	167.467	164.985	115.707	186.631
1482	275.134	260.163	197.977	172.019	180.19	198.197
1483	155.648	97.4626	217.363	243.343	176.5	200.609
1484	172.434	264.073	185.452	163.291	165.099	165.33
1485	230.033	54.1991	131.301	167.578	163.704	161.013
1486	248.867	133.615	163.897	164.314	169.725	201.691
1487	232.08	174.846	274.049	207.024	91.0667	178.975
1488	246.376	257.182	192.545	192.871	120.093	158.713
1489	247.093	221.728	229.693	121.178	270.871	168.9
1490	275.179	270	182.771	177.64	219.234	118.629
1491	300	331.366	149.169	140.241	155.356	207.642
1492	250.312	69.6593	142.143	142.61	196.868	215.34
1493	240.144	325.911	212.063	164.867	233.955	183.365
1494	111.592	244.999	74.339	72.9177	148.685	360
1495	235.917	178.174	231.144	161.703	208.93	232.189
1496	195.48	137.375	231.805	222.421	260.13	148.584
1497	252.28	302.057	173.983	179.909	39.7301	153.517
1498	228.512	185.366	181.052	151.013	151.668	171.728
1499	244.803	143.255	166.894	172.224	205.202	229.615
1500	233.73	156.415	184.85	144.226	220.875	144.563
1501	229.289	99.215	145.69	177.114	96.0447	232.786
1502	232.585	242.177	222.243	180.287	189	169.834
1503	201.733	114.409	266.143	163.099	107.074	210
1504	261.132	65.2007	204.909	100.171	185.62	209.65
1505	229.375	176.905	54.9515	200.982	121.298	122.99
1506	211.002	234.992	270	184.239	174.995	176.269
1507	223.057	103.086	204.612	151.576	193.244	154.449
1508	213.564	360	205.759	157.214	191.611	154.756
1509	245.253	360	209.361	191.81	163.495	52.3303
1510	186.391	270	116.344	214.151	239.882	278.063
1511	206.754	180	166.066	212.268	176.09	119.927
1512	221.144	250.705	188.285	165.819	207.093	135.815
1513	224.758	222.002	158.323	63.5993	191.543	107.484
1514	241.015	338.545	136.928	170.499	178.188	202.257
1515	286.813	131.425	258.524	148.445	220.097	75.6666
1516	218.811	202.311	224.822	194.168	264.09	182.136
1517	236.929	187.984	169.012	226.446	232.587	131.415
1518	205.973	75.4467	190.303	204.085	91.936	272.667
1519	281.238	209.07	215.581	284.876	190.868	173.063
1520	238.711	214.942	183.613	175.576	205.281	169.196
1521	251.777	169.992	176.688	129.732	141.001	257.241
1522	169.502	279.629	176.05	223.336	200.295	197.008
1523	184.743	119.553	145.807	184.574	198.645	136.601
1524	240.959	199.642	218.564	165.514	216.153	221.535
1525	212.955	203.629	173.079	81.2424	187.12	114.742
1526	227.731	186.333	270	159.85	206.06	238.915
1527	265.728	183.816	219.443	160.316	152.74	267.422
1528	266.313	170.181	213.734	194.182	135.101	196.879
1529	320	93.4294	256.641	153.845	222.18	134.63
1530	247.703	120.825	167.727	235.148	125.419	202.784
1531	221.268	139.756	209.523	162.913	207.48	250.652
1532	176.765	154.434	235.867	215.424	226.629	220.626
1533	239.035	188.215	173.23	245.123	113.02	186.002
1534	254.012	252.003	122.721	216.821	131.567	282.191
1535	270	193.867	101.047	134.996	180.94	101.665
1536	324	153.303	238.879	116.859	162.286	152.523
1537	228.096	81.8765	158.748	186.342	150.452	158.3
1538	300	65.684	128.339	67.1109	196.426	127.635
1539	242.179	96.9231	109.685	199.655	232.504	136.283
1540	245.451	153.978	236.779	194.437	144.299	111.823
1541	291.045	137.144	164.677	191.58	171.498	117.467
1542	150.652	167.478	140.037	188.814	159.546	240
1543	248.858	172.903	217.406	82.7821	252.353	194.36
1544	235.117	147.816	191.696	269.631	181.903	191.787
1545	240.495	209.13	212.808	139.884	155.719	146.158
1546	126.686	235.292	279.876	187.011	157.898	137.629
1547	150.881	210.313	190.287	212.136	107.301	250.825
1548	182.358	203.22	160.346	54.6332	241.982	190.603
1549	244.759	251.508	176.749	128.052	202.072	93.4241
1550	225.532	231.83	232.503	257.575	196.318	199.985
1551	207.4	248.24	178.71	272.703	161.137	158.375
1552	223.536	202.447	206.335	209.866	197.175	195.319
1553	234.593	222.584	200.425	219.623	290.772	206.562
1554	224.09	272.294	287.663	217.033	195.193	149.931
1555	251.741	239.029	232.684	137.178	72.7567	212.321
1556	224.163	230.845	156.857	177.015	145.139	143.445
1557	256.388	236.018	125.142	187.205	223.125	238.254
1558	207.656	241.862	197.044	106.09	168.875	203.57
1559	256.542	221.934	174.179	222.302	233.63	178.229
1560	138.152	241.878	329.614	179.199	251.249	121.977
1561	186.122	186.584	190.919	154.976	145.767	83.2338
1562	306.392	240.679	202.022	188.679	212.805	159.093
1563	231.178	190.72	169.181	165.665	208.198	76.1367
1564	228.775	240.751	185.285	203.21	180	251.806
1565	145.518	235.584	200.009	153.478	200.621	180
1566	189.332	238.16	212.586	164.777	118.074	180
1567	166.456	232.862	232.363	221.54	330	111.572
1568	195.195	237.464	209.945	145.037	308.571	90.9432
1569	292.887	221.942	168.386	159.4	231.668	222.873
1570	305.217	249.784	234.831	181.419	187.421	173.474
1571	294.545	234.931	213.067	125.748	161.869	155.53
1572	335.455	202.314	208.42	167.621	78.371	143.332
1573	154.612	179.693	276.923	181.855	156.315	210
1574	267.841	247.663	280.619	94.3334	222.396	133.1
1575	252.176	198.159	208.686	185.419	233.597	155.408
1576	260.399	239.551	254.764	200	108.808	87.5331
1577	233.721	215.373	219.968	213.66	165.236	134.675
1578	269.491	240.08	261.823	124.431	204.183	202.083
1579	259.229	222.543	221.221	198.505	217.164	213.114
1580	180	232.929	246.982	176.006	191.986	135.499
1581	257.434	164.499	190.522	165.555	115.626	78.4207
1582	280.657	215.887	226.377	166.808	244.023	193.383
1583	251.172	241.03	188.285	158.141	181.258	131.84
1584	245.799	213.643	200.385	191.88	208.527	194.801
1585	195.843	192.979	182.262	194.161	283.966	192.59
1586	196.823	242.937	168.305	204.284	235.303	110.88
1587	195.598	217.157	168.916	232.831	151.82	91.4505
1588	202.1	235.25	219.416	158.317	170.836	178.225
1589	225.408	205.685	195.691	118.984	213.087	219.071
1590	192.115	214.881	63.3104	156.97	280.313	186.413
1591	287.758	229.282	105.44	180.108	114.746	181.878
1592	271.451	191.093	105.038	152.722	196.796	167.507
1593	191.802	223.582	172.722	129.785	247.268	163.344
1594	211.873	207.331	288	182.548	219.962	166.288
1595	232.945	185.259	249.021	185.56	268.504	163.916
1596	266.403	246.587	217.451	190.263	256.441	163.583
1597	340	197.88	94.9031	194.383	138.698	211.566
1598	228.039	247.084	137.67	137.855	235.537	179.846
1599	181.678	192.911	100.108	150.792	195.588	217.093
1600	258.243	237.505	191.182	171.836	158.84	175.495
1601	237.4	211.803	203.157	321.156	124.691	138.985
1602	179.868	191.945	181.86	218.007	163.721	181.752
1603	192.529	238.21	188.576	167.719	219.15	181.176
1604	229.088	223.431	163.414	202.452	190.621	159.932
1605	240.047	214.707	116.871	194.169	277.938	184.742
1606	296.281	180	214.173	218.919	151.771	188.817
1607	270.521	232.124	159.066	182.246	189.652	185.462
1608	259.046	190.479	231.316	229.359	212.023	199.033
1609	247.076	224.373	170.713	202.883	76.8094	220.839
1610	180	209.708	186.576	155.304	138.469	150.171
1611	241.941	146.294	177.359	168.385	184.597	146.705
1612	138.666	234.21	197.875	228.959	115.99	195.756
1613	114.647	223.669	176.023	163.526	122.218	194.874
1614	203.406	188.851	211.731	155.235	216.31	161.465
1615	247.832	295.35	228.929	180.2	131.121	173.086
1616	251.684	183.838	192.185	272.784	239.395	185.258
1617	204.651	202.633	163.753	164.606	202.5	166.466
1618	292.637	200.917	233.536	136.976	225	268.571
1619	241.398	227.804	172.353	131.582	89.7682	185.455
1620	187.104	203.733	203.083	161.286	212.517	173.714
1621	215.255	200.296	169.68	263.213	228.095	175.198
1622	193.312	170.635	192.733	231.781	210.871	174.944
1623	229.177	200.341	154.781	145.823	234.968	183.463
1624	284.322	236.652	227.753	189.574	71.5329	221.824
1625	188.789	234.031	113.417	317.004	165.197	264.382
1626	189.849	191.295	148.379	161.735	301.451	204.822
1627	264.69	219.809	196.727	198.46	144.07	195.715
1628	204.538	198.825	212.869	170.07	317.143	177.856
1629	285.273	302.084	158.28	168.46	201.285	143.729
1630	245.7	266.988	216.346	199.996	104.043	199.95
1631	141.015	197.911	162.503	101.215	175.12	192.069
1632	93.9859	209.737	240.375	207.337	131.567	172.314
1633	281.469	187.686	266.77	171.449	120.436	190.762
1634	137.179	162.101	279.589	191.725	149.125	159.523
1635	223.346	190.846	195.187	188.93	247.211	178.089
1636	203.435	190.198	179.669	184.083	90	168.171
1637	147.318	187.896	168.483	121.137	187.202	197.789
1638	327.481	209.371	254.114	232.108	174.111	180.851
1639	317.461	252.032	183.089	165.195	82.9574	167.209
1640	253.021	225.116	188.17	193.798	231.067	203.28
1641	236.653	206.432	173.346	181.008	261.635	153.423
1642	172.079	186.977	180.721	160.334	59.349	193.06
1643	181.492	211.475	234.85	186.846	208.182	173.551
1644	203.492	149.971	151.451	189.348	155.37	184.082
1645	195.155	218.393	185.419	137.782	131.219	156.622
1646	210.425	248.28	178.827	180.723	160.959	170.372
1647	269.553	189.361	184.296	93.4145	189.065	193.161
1648	229.764	195.563	202.592	220.491	206.033	169.004
1649	160.41	315	247.267	142.04	231.607	197.723
1650	164.713	212.886	206.041	183.718	185.279	128.475
1651	235.939	208.736	129.969	147.159	212.325	168.626
1652	150.777	187.598	188.1	119.986	241.449	177.736
1653	244.445	241.748	156.151	149.961	204.305	153.084
1654	279.301	220.498	189.653	243.249	169.511	148.731
1655	194.674	196.187	129.771	182.2	190.536	188.282
1656	264.467	224.174	173.842	122.005	125.975	171.44
1657	242.172	243.867	262.264	159.689	196.595	174.306
1658	266.216	228.468	258.016	195.799	257.938	189.463
1659	234.372	217.035	255.789	260.592	190.295	164.84
1660	229.851	136.595	80.3165	200.578	128.751	163.984
1661	296.823	224.177	177.599	158.793	242.115	166.824
1662	200.551	118.489	193.442	138.214	207.095	165.664
1663	218.008	181.35	186.626	139.627	176.899	164.344
1664	203.772	221.752	235.335	202.581	178.902	193.527
1665	283.134	150	232.895	242.956	187.415	189.496
1666	198.137	230.119	143.387	160.296	167.239	181.826
1667	97.2714	210.102	234.693	201.462	180.634	191.51
1668	201.264	200	196.313	164.062	172.436	171.075
1669	143.857	192.495	243.128	219.31	182.18	190.7
1670	162.835	233.878	129.099	222.467	201.909	182.885
1671	253.782	199.78	231.742	141.097	129.705	183.748
1672	273.78	178.239	124.123	147.423	175.314	173.531
1673	184.706	188.841	146.226	164.224	166.79	185.625
1674	177.782	201.211	186.416	169.648	194.95	172.2
1675	145.348	199.25	208.233	150.424	158.951	163.521
1676	199.43	211.81	194.88	186.459	190.697	198.726
1677	183.216	189.338	157.791	216.352	181.679	191.85
1678	360	222.449	188.472	236.139	179.19	168.409
1679	152.763	151.16	159.156	252	198.529	173.338
1680	224.25	183.204	113.538	252	187.468	185.803
1681	202.44	199.573	72.1022	270	165.192	174.508
1682	150.857	192.539	175.59	270	162.511	188.482
1683	254.883	231.17	189.342	218.084	162.038	151.199
1684	253.534	252.661	182.414	187.277	237.438	188.144
1685	104.764	198.361	144.852	174.79	259.322	245.063
1686	129.37	248.985	146.956	100.537	280	198.149
1687	190.201	149.291	303.935	142.105	176.389	168.235
1688	300.711	205.199	224.524	166.033	225.759	156.724
1689	295.279	243.159	193.585	154.887	148.142	180.343
1690	242.042	247.386	220.72	179.921	185.998	161.092
1691	196.557	249.809	152.899	221.069	195.975	180.402
1692	210.736	211.955	222.761	135.179	178.995	164.409
1693	197.759	209.18	143.678	166.471	164.623	179.067
1694	228.154	240.973	203.004	29.2454	91.396	186.571
1695	265.009	200.846	235.665	151.159	169.936	170.258
1696	168.386	211.304	154.22	208.697	248.26	248.254
1697	234.347	219.574	188.016	154.559	205.463	185.22
1698	215.408	201.57	201.953	151.018	270	168.922
1699	178.866	250.679	241.062	176.319	184.804	360
1700	134.481	199.024	280.186	186.947	230.743	188.049
1701	131.218	164.2	249.164	187.352	146.841	265.991
1702	223.226	241.008	130.877	200.685	181.158	153.405
1703	188.143	237.741	176.936	113.476	195.696	205.324
1704	256.043	240.854	172.267	139.413	201.289	278.182
1705	187.699	229.995	185.739	195.27	157.759	178.953
1706	176.472	223.96	128.222	160.614	197.252	164.66
1707	225.711	164.14	159.811	143.424	196.467	183.063
1708	209.724	189.699	226.016	126.324	160.519	195.061
1709	171.664	225.644	149.978	138.949	183.431	176.459
1710	248.602	186.063	180.411	174.139	163.607	170.713
1711	197.282	230.548	187.174	122.166	163.069	151.312
1712	125.433	222.637	263.597	140.669	178.156	192.229
1713	115.598	198.949	204.249	154.715	142.777	208.114
1714	157.019	207.746	164.969	206.008	153.492	162.289
1715	232.16	234.627	172.781	182.076	173.499	173.594
1716	232.22	197.764	218.359	257.071	225.91	166.813
1717	172.142	310.909	185.325	191.562	161.661	193
1718	146.754	187.845	199.991	186.207	197.276	173.09
1719	254.615	236.16	219.234	163.861	142.976	162.985
1720	284.77	195.382	173.04	161.096	190.916	222.043
1721	194.511	235.59	139.733	165.65	199.902	187.994
1722	154.183	220.843	150.17	116.298	176.662	191.663
1723	297.964	191.011	144.474	164.961	154.052	185.431
1724	273.064	194.165	169.042	168.56	128.734	202.115
1725	277.617	191.34	141.836	157.819	149.955	275.43
1726	219.493	227.295	166.845	259.103	263.81	188.103
1727	254.588	129.394	218.745	176.839	197.565	196.966
1728	330	244.208	153.822	141.897	192.447	152.099
1729	259.488	239.874	94.1785	240.884	166.671	183.232
1730	209.452	264.358	164.117	143.614	194.8	174.144
1731	199.722	173.015	273.892	190.347	152.507	198.808
1732	206.81	223.229	196.058	220.715	127.992	167.423
1733	206.675	254.185	158.339	190.491	177.319	185.601
1734	163.092	171.791	171.967	236.619	162.872	199.38
1735	213.442	250.404	232.277	223.701	190.203	190.192
1736	250.373	196.974	203.832	158.662	147.665	163.609
1737	211.397	201.602	171.391	269.023	172.359	175.602
1738	217.563	208.442	206.206	209.492	175.587	170.916
1739	360	187.589	231.392	138.112	177.044	168.962
1740	324	214.961	151.61	169.237	193.135	195.576
1741	324	192.159	144.192	116.636	170.699	197.857
1742	222.832	238.501	244.263	158.376	168.535	183.295
1743	195.797	246.65	214.215	150.309	174.294	265.514
1744	114.469	197.315	220.997	165.831	165.484	147.332
1745	270	204.887	195.657	210.579	185.903	166.872
1746	265.756	199.057	173.226	169.196	161.291	181.21
1747	172.807	225.491	169.505	127.722	202.837	182.752
1748	199.077	220.899	170.567	146.046	159.232	162.821
1749	137.844	218.717	260.02	139.954	176.126	171.843
1750	150.824	238.762	155.642	188.597	179.835	270
1751	142.654	173.876	237.199	219.622	218.044	184.769
1752	106.332	231.776	254.348	202.998	191.001	206.642
1753	165.408	257.456	133.599	129.905	154.608	183.676
1754	313.452	201.819	208.273	130.931	148.874	177.657
1755	194.294	181.348	233.865	190.807	187.47	254.685
1756	199.884	238.643	188.459	282.857	167.287	197.542
1757	233.813	239.31	164.119	156.847	168.943	264.433
1758	179.075	198.352	281.011	185.301	227.101	154.077
1759	308.243	249.356	189.724	282.857	196.34	189.459
1760	329.34	161.075	200.443	160.436	182.7	214.642
1761	360	227.919	137.581	193.739	176.072	149.486
1762	300	245.052	177.095	225.373	180.547	188.484
1763	123.081	221.243	184.049	67.4952	165.415	159.065
1764	284.66	197.453	149.035	167.224	181.659	175.52
1765	nan	244.282	81.7551	267.569	185.218	261.022
1766	nan	179.305	167.491	196.864	184.985	153.063
1767	nan	150.651	146.687	195.187	165.292	179.008
1768	nan	212.214	190.039	214.189	161.583	229.273
1769	nan	238.52	200.682	229.928	155.481	146.729
1770	nan	206.494	135.356	222.568	202.379	241.928
1771	nan	197.856	150.928	112.167	199.674	132.166
1772	nan	210.331	189.771	133.727	204.874	179.629
1773	nan	202.181	181.43	197.251	155.437	166.48
1774	nan	164.608	261.877	233.653	168.992	180.196
1775	nan	229.431	217.856	148.314	201.047	211.608
1776	nan	216.854	156.292	152.965	125.849	196.531
1777	nan	179.932	192.548	193.12	136.254	192.531
1778	nan	240.272	141.411	180.92	152.953	177.66
1779	nan	189.171	184.43	193.663	192.879	234.571
1780	nan	213.92	189.902	61.5344	177.564	308.571
1781	nan	208.961	210.603	209.721	189.155	166.708
1782	nan	210.062	189.87	201.952	175.407	213.469
1783	nan	241.027	222.833	144.587	204.308	174.428
1784	nan	239.576	235.117	205.439	189.343	192.781
1785	nan	164.283	187.313	180	165.579	148.001
1786	nan	208.652	178.557	234.559	104.61	178.177
1787	nan	177.142	131.39	210.368	176.546	182.621
1788	nan	186.819	138.312	190.515	154.637	162.516
1789	nan	190.175	110.829	213.712	170.373	186.751
1790	nan	185.721	218.649	255.142	180.714	149.061
1791	nan	235.482	228.305	123.912	300	170.789
1792	nan	240.06	170.508	245.426	160.673	178.363
1793	nan	252.75	139.019	150.87	237.26	206.453
1794	nan	248.005	183.544	167.385	161.203	177.074
1795	nan	205.601	188.177	219.331	162.893	226.94
1796	nan	196.858	168.984	177.813	154.282	201.944
1797	nan	246.132	193.842	203.03	183.851	190.085
1798	nan	234.787	210.669	193.044	211.567	170.895
1799	nan	239.15	201.876	132.59	130.011	189.604
1800	nan	236.614	274.099	136.806	155.657	162.114
1801	nan	205.004	131.911	175.708	187.376	184.447
1802	nan	202.225	191.979	195.05	149.682	186.933
1803	nan	226.995	164.865	117.794	186.971	175.448
1804	nan	232.625	161.913	128.062	148.395	179.462
1805	nan	221.372	100.826	190.214	193.051	192.145
1806	nan	192.767	262.452	132.745	215.651	149.228
1807	nan	262.498	227.597	158.328	153.509	188.035
1808	nan	249.959	206.566	229.766	188.867	170.888
1809	nan	250.94	161.886	193.653	154.105	194.481
1810	nan	214.225	238.777	111.298	184.207	169.646
1811	nan	241.235	300	199.376	261.455	91.2508
1812	nan	172.673	240	199.277	147.468	204.877
1813	nan	235.607	281.698	236.551	181.302	201.731
1814	nan	272.003	184.36	140.789	173.203	138.789
1815	nan	192.619	148.301	200.999	122.942	178.691
1816	nan	143.143	145.648	212.872	194.504	174.656
1817	nan	223.029	173.518	213.057	155.812	184.402
1818	nan	123.701	183.756	139.307	91.8726	209.373
1819	nan	253.398	200.12	214.367	159.455	276.964
1820	nan	246.176	242.228	116.993	82.7017	164.202
1821	nan	250.363	193.39	170.608	172.003	148.177
1822	nan	212.576	156.895	201.315	185.945	246.143
1823	nan	224.834	166.646	123.929	188.436	94.7062
1824	nan	215.211	207.218	189.298	195.33	162.156
1825	nan	198.618	193.56	182.947	172.826	162.595
1826	nan	164.219	235.832	98.9574	99.5291	170.071
1827	nan	212.873	181.123	225.791	183.129	183.557
1828	nan	238.153	212.943	168.799	209.262	140.075
1829	nan	208.617	210.846	85.4863	169.332	139.995
1830	nan	188.961	163.62	134.493	191.175	169.533
1831	nan	180	246.272	279.151	158.881	158.471
1832	nan	241.319	123.8	179.776	152.454	220.179
1833	nan	231.057	211.991	180.563	172.388	154.051
1834	nan	216.827	242.739	142.517	207.723	196.431
1835	nan	205.08	218.552	202.664	193.209	233.593
1836	nan	243.304	144.347	129.33	162.891	220.303
1837	nan	251.196	192.447	118.356	128.411	138.386
1838	nan	238.094	138.345	89.2918	179.764	147.847
1839	nan	123.477	254.438	173.375	165.252	156.65
1840	nan	221.887	240.578	163.551	196.616	195.687
1841	nan	238.796	209.547	74.5882	175.225	164.749
1842	nan	208.524	239.956	234.162	171.913	202.993
1843	nan	226.748	130.855	141.761	161.355	193.062
1844	nan	248.744	185.041	241.693	146.857	165.137
1845	nan	249.234	155.438	198.099	270	171.648
1846	nan	213.578	200.179	294.725	194.055	154.832
1847	nan	246.69	143.893	261.055	179.001	189.828
1848	nan	198.66	205.839	144.522	206.012	300.294
1849	nan	179.68	315	124.559	261.359	204.336
1850	nan	181.163	236.09	164.619	171.025	324
1851	nan	212.774	108.787	119.337	145.594	192.024
1852	nan	232.203	173.816	112.954	133.168	207.799
1853	nan	208.402	181.463	238.455	299.963	189.621
1854	nan	234.82	219.375	113.313	173.123	166.468
1855	nan	207.012	250.288	196.082	189.482	199.963
1856	nan	172.882	153.084	194.928	155.388	200.325
1857	nan	187.201	178.416	156.094	189.852	184.056
1858	nan	231.946	222.309	161.719	131.797	162.407
1859	nan	252.137	233.65	185.617	161.498	235.497
1860	nan	172.76	206.959	176.338	231.312	156.73
1861	nan	242.301	215.568	149.19	156.499	97.0593
1862	nan	253.568	198.474	194.899	163.112	193.587
1863	nan	217.781	201.366	172.708	189.072	193.087
1864	nan	263.587	215.76	179.715	206.953	230.058
1865	nan	224.158	149.003	203.311	230.368	143.833
1866	nan	230.177	157.117	152.914	190.588	225.895
1867	nan	160.973	232.352	233.67	163.063	73.9914
1868	nan	116.748	197.658	141.508	154.033	133.007
1869	nan	242.206	157.382	130.649	210.247	139.313
1870	nan	237.755	167.519	146.483	216.942	161.291
1871	nan	253.51	193.398	173.576	159.408	159.396
1872	nan	270.442	235.792	157.458	166.68	158.539
1873	nan	251.847	210.045	228.299	158.278	225.215
1874	nan	172.061	157.579	130.185	149.303	182.937
1875	nan	246.496	257.499	182.288	158.29	177.606
1876	nan	188.262	155.241	171.149	173.881	281.118
1877	nan	262.484	267.104	140.455	184.305	183.394
1878	nan	202.691	189.928	249.792	167.717	235.949
1879	nan	240.937	173.025	149.728	207.664	124.919
1880	nan	195.2	164.893	198.255	163.647	160.781
1881	nan	227.952	250.406	184.675	167.949	302.103
1882	nan	201.122	202.243	297.965	178.24	154.179
1883	nan	250.244	194.229	225.445	162.595	169.73
1884	nan	245.988	300	218.904	162.994	129.599
1885	nan	228.529	245.455	139.065	202.394	193.472
1886	nan	219.58	300	191.378	174.024	125.525
1887	nan	213.682	254.008	190.446	260.936	210.104
1888	nan	176.352	242.15	206.565	193.511	179.145
1889	nan	256.237	240.063	53.2079	217.648	198.958
1890	nan	210.104	261.612	260.675	167.236	179.79
1891	nan	222.301	227.799	168.775	207.028	158.505
1892	nan	229.091	221.116	196.825	179.169	157.738
1893	nan	249.195	167.984	156.256	208.199	128.659
1894	nan	228.504	197.854	255.943	165.885	102.015
1895	nan	281.736	56.9398	163.319	223.857	162.291
1896	nan	232.491	240.565	84.9476	186.743	245.438
1897	nan	237.429	185.862	174.611	182.474	258.871
1898	nan	243.529	160.941	113.495	276.879	212.649
1899	nan	240	158.147	139.192	147.269	181.174
1900	nan	237.132	172.823	234.026	165.12	190.093
1901	nan	201.22	131.318	214.65	146.746	143.891
1902	nan	261.574	124.66	177.328	160.584	198.155
1903	nan	196.242	121.614	293.259	130.228	163.292
1904	nan	231.6	175.09	103.037	173.046	148.753
1905	nan	244.625	226.924	137.647	171.255	179.351
1906	nan	141.731	98.536	184.312	177.424	192.664
1907	nan	270	182.016	319.18	184.715	173.191
1908	nan	254.558	178.1	136.272	233.435	189.066
1909	nan	181.488	129.1	180	183.794	165.863
1910	nan	179.522	214.111	74.2849	187.515	161.471
1911	nan	254.097	197.781	111.364	156.889	168.49
1912	nan	230.841	206.611	152.621	138.827	215.764
1913	nan	203.648	205.619	224.223	157.837	267.273
1914	nan	183.016	155.889	238.884	206.608	185.075
1915	nan	195.781	167.594	216.551	182.932	154.907
1916	nan	198.314	147.411	141.312	161.051	180.189
1917	nan	192.003	166.548	193.173	132.563	187.78
1918	nan	235.253	196.996	156.282	174.59	199.627
1919	nan	245.475	209.308	106.701	153.226	208.59
1920	nan	226.002	245.539	165.124	181.219	176.543
1921	nan	155.53	178.342	190.275	85.5044	207.319
1922	nan	258.698	217.534	87.8349	192.015	222.136
1923	nan	244.802	191.373	199.657	178.658	236.151
1924	nan	245.153	160.033	127.888	180.116	150
1925	nan	214.324	142.295	226.577	164.137	204.762
1926	nan	240.912	300	195.908	150.933	214.834
1927	nan	201.872	185.021	136.846	132.986	240.821
1928	nan	157.049	209.48	102.316	210.816	178.735
1929	nan	234.833	82.8759	122.485	160.846	114.544
1930	nan	217.39	121.109	100.687	188.499	213.793
1931	nan	210.664	173.47	37.3548	141.466	152.321
1932	nan	157.368	161.583	143.044	110.325	222.796
1933	nan	226.699	159.047	120.253	184.966	167.066
1934	nan	176.79	142.31	140.116	240	172.953
1935	nan	135.861	177.272	124.591	198.181	177.903
1936	nan	255.012	137.351	145.857	177.122	284.941
1937	nan	202.311	247.5	76.4314	148.039	210.513
1938	nan	229.386	239.207	93.3534	168.971	203.661
1939	nan	193.863	233.815	115.669	152.49	208.846
1940	nan	250.352	215.517	174.25	139.188	176.471
1941	nan	187.551	139.744	178.74	189.165	234.139
1942	nan	199.593	181.81	96.9438	139.842	234.946
1943	nan	215.48	223.156	244.52	198.494	163.172
1944	nan	131.557	152.54	134.187	258.196	132.356
1945	nan	197.296	144.222	191.762	244.927	104.831
1946	nan	204.718	150.077	83.9365	206.474	141.07
1947	nan	252.401	200.234	201.696	224.613	267.476
1948	nan	235.773	117.355	210.378	215.67	240.909
1949	nan	252.524	228.84	254.286	194.8	233.593
1950	nan	217.68	160.824	172.413	68.0939	166.053
1951	nan	206.088	212.16	164.54	188.435	125.004
1952	nan	205.264	108.861	141.278	189.188	253.05
1953	nan	282.549	193.646	192.331	256.297	161.027
1954	nan	259.198	215.594	206.883	221.114	188.911
1955	nan	239.886	239.99	204.868	174.998	171.906
1956	nan	210.705	267.996	202.932	180	216
1957	nan	188.519	109.418	187.642	184.457	186.734
1958	nan	223.524	197.712	183.732	162.688	116.001
1959	nan	250.816	251.739	182.605	270	190.715
1960	nan	205.972	289.474	260.523	222.566	170.973
1961	nan	141.796	309.107	206.304	191.33	184.732
1962	nan	215.863	105.784	148.572	226.218	243.469
1963	nan	238.265	203.814	204.573	201.988	284.451
1964	nan	146.838	149.117	190.859	205.879	127.873
1965	nan	257.238	143.743	213.375	195.343	189.507
1966	nan	209.562	125.096	226.632	169.499	334.717
1967	nan	227.749	186.128	212.531	229.879	200.587
1968	nan	101.889	167.759	230.586	105.083	168.441
1969	nan	241.261	163.596	237.835	184.185	176.448
1970	nan	153.696	155.666	235.518	168.614	130.235
1971	nan	240.597	270	256.487	270	223.809
1972	nan	265.263	282.857	158.687	131.286	162.619
1973	nan	240.255	252	180.194	247.253	156.971
1974	nan	222.32	231.881	168.223	360	219.268
1975	nan	310.399	103.37	149.781	205.05	160.514
1976	nan	231.65	193.488	134.486	202.472	212.666
1977	nan	222.534	218.063	242.175	176.749	168.918
1978	nan	175.887	233.565	233.811	122.015	192.789
1979	nan	216.994	132.098	243.911	103.255	115.114
1980	nan	252.471	104.971	214.585	238.275	172.896
1981	nan	244.895	77.5715	215.383	146.213	181.923
1982	nan	236.352	238.809	187.711	179.205	179.213
1983	nan	229.387	148.566	231.018	103.17	245.271
1984	nan	132.906	96.0083	263.216	188.909	214.46
1985	nan	215.957	140.615	179.507	168.705	227.081
1986	nan	186.358	155.508	123.441	162.53	87.8547
1987	nan	244.416	116.103	137.425	179.342	161.812
1988	nan	252.255	163.22	188.086	181.662	202.988
1989	nan	211.282	136.612	227.927	191.57	154.001
1990	nan	185.147	164.024	220.457	143.28	129.703
1991	nan	160.726	113.53	240.417	170.12	181.387
1992	nan	227.277	184.571	226.835	166.944	174.84
1993	nan	218.303	187.474	140.403	117.897	192.421
1994	nan	190.485	192.375	225.722	200.406	243.128
1995	nan	178.336	86.144	152.951	173.081	173.971
1996	nan	262.194	25.0177	171.887	161.617	143.941
1997	nan	175.595	94.0209	250.82	262.302	156.701
1998	nan	198.307	166.298	199.008	256.198	225.781
1999	nan	200.508	150.562	186.44	157.919	185.667
[truncated: 1,113 more rows]
