# Supplementary material for: Feather arrays are patterned by interacting signalling and cell density waves
Source: PLoS Biol. 2019 Feb 21;17(2):e3000132. doi: 10.1371/journal.pbio.3000132 (PMC6383868; doi:10.1371/journal.pbio.3000132)
Supplement: S14 Data — (XLSX) [file pbio.3000132.s037.xlsx]

## Sheet: Fig 13A Raw
12/10/17 Loose 1
Velocity Before (µm/min)	0.273915	0.180091	0.206819	0.203111	0.11379	0.244541	0.0570449	0.0961593	0.142029	0.136375	0.153897	0.177306	0.210277	0.148938	0.341212	0.223499
Velocity After (µm/min)	0.145454	0.396571	0.318033	0.12176	0.350019	0.0871171	0.09936	0.146217	0.186249	0.0639855	0.134673	0.265918	0.293819
12/10/17 Loose 2
Velocity Before (µm/min)	0.368131	0.165789	0.0977993	0.289647	0.145989	0.210832	0.175476	0.10075	0.151679	0.109453	0.168063	0.153926
Velocity After (µm/min)	0.247523	0.219882	0.166833	0.257865	0.252143	0.303764	0.197703	0.222603	0.2522	0.0678128	0.254832	0.107939	0.25787	0.255367
19/10/17 Left Loose 1
Velocity Before (µm/min)	0.20492	0.19344	0.152979	0.117716	0.190117	0.215109	0.271029	0.165089	0.206972	0.11554	0.197506	0.129969	0.321143	0.221286	0.117679	0.201567	0.172714	0.151177	0.197901	0.200992	0.103251	0.100199	0.203503	0.148551	0.145961
Velocity After (µm/min)	0.13342	0.145758	0.174894	0.374812	0.213132	0.325019	0.124387	0.183141	0.228429	0.277905	0.372332	0.18822	0.258551	0.192375	0.10521	0.178388	0.14387	0.130839	0.181573	0.210806	0.249617
19/10/17 Left Loose 2
Velocity Before (µm/min)	0.185959	0.159437	0.396299	0.219806	0.203886	0.259696	0.154404	0.177856	0.168612	0.30111	0.414163	0.276753	0.12744	0.264131	0.200582	0.146742	0.241305	0.344488	0.287636	0.227132	0.247864	0.161749	0.28534	0.136228
Velocity After (µm/min)	0.174345	0.27471	0.179328	0.202516	0.101778	0.232241	0.148877	0.228237	0.298996	0.119493	0.352962	0.145477	0.202017	0.41668	0.371554	0.278316	0.191756	0.202462	0.368757
19/10/17 Right Loose 1
Velocity Before (µm/min)	0.220767	0.347303	0.2014	0.190218	0.149714	0.137357	0.189818	0.216215	0.245071	0.132932	0.271496	0.165838	0.19162
Velocity After (µm/min)	0.371276	0.28379	0.312289	0.129307	0.194259	0.31344	0.320736	0.346454	0.201292	0.204044	0.151435	0.174033	0.0871398	0.170639
19/10/17 Right Loose 2
Velocity Before (µm/min)	0.18483	0.221246	0.311381	0.124638	0.124407	0.231384	0.196172	0.11698	0.0876028	0.190032	0.326237	0.22698	0.178042
Velocity After (µm/min)	0.169209	0.282425	0.251974	0.138298	0.223151	0.123944	0.108303	0.314928	0.188222	0.180677	0.159739	0.326301	0.377852	0.236788
05/12/17 Loose 1
Velocity Before (µm/min)	0.294176	0.307529	0.289001	0.233033	0.266432	0.195662	0.313696	0.260202	0.21871	0.268621	0.266	0.380135	0.258636	0.161947	0.223745	0.2447	0.259869	0.306155	0.182738	0.320486
Velocity After (µm/min)	0.195037	0.2664	0.158382	0.228924	0.232966	0.308891	0.429205	0.221057	0.29459	0.249246	0.297979	0.395037	0.328398	0.240344
12/10/2017 Right Row 1
Velocity Before (µm/min)	0.144738	0.21303	0.0985454	0.176605	0.155469	0.102618
Velocity After (µm/min)	0.223804	0.219511	0.178453	0.247249	0.247898	0.228882	0.0922351	0.220255
19/10/2017 Left Row 1
Velocity Before (µm/min)	0.139601	0.0599164	0.194554	0.228493	0.332836	0.314319	0.199629	0.233087	0.283623	0.270564	0.266087	0.128255	0.230027	0.293282	0.163184	0.232856	0.130255	0.223736
Velocity After (µm/min)	0.34911	0.249138	0.429326	0.450001	0.413718	0.167621	0.236887	0.301806	0.209347	0.302307	0.212431	0.371102	0.28975	0.231718	0.279844	0.245485	0.204349	0.335822
19/10/2017 Right Row 1
Velocity Before (µm/min)	0.319771	0.282883	0.207888	0.300704	0.184419	0.140107	0.159711	0.265048	0.168494	0.346481	0.202822	0.206984	0.249876	0.213721	0.16789	0.137552
Velocity After (µm/min)	0.20678	0.365787	0.406253	0.238423	0.243801	0.288252	0.235069	0.362122	0.213686	0.31696	0.337024	0.301592	0.248002	0.320919	0.32857	0.132608	0.279205	0.272718
05/12/2017 Right Row 1
Velocity Before (µm/min)	0.23656	0.306406	0.300796	0.354943	0.306726	0.262744	0.151482	0.22052	0.216165	0.249199	0.248874	0.236723	0.431343	0.353693	0.356462	0.312346	0.344664	0.378038	0.324737	0.226548	0.170037	0.202999	0.234001
Velocity After (µm/min)	0.330612	0.32254	0.42482	0.497149	0.265836	0.252246	0.203033	0.297926	0.207426	0.188235	0.251418	0.155442	0.196683	0.151032	0.221692	0.3066	0.177681	0.266859	0.267149	0.300823	0.246046	0.146729	0.246824	0.293143	0.153255	0.3104	0.224122	0.344833	0.294501	0.464389	0.272511	0.268055	0.238009
Velocity Collated (µm/min)
	Loose		Row
	Before	During	Before	During
Sample 12/10/17	0.180234	0.21013	0.148501	0.207286
Sample 19/10/17	0.202861	0.223899	0.219961	0.288265
Sample 05/12/17	0.262574	0.274747	0.279392	0.266304
Average	0.215223	0.236259	0.215951	0.253951

## Sheet: Fig 13A Overall
Velocity Collated (µm/min)
	Loose		Row
	Before	During	Before	During
Sample 12/10/17	0.180234	0.21013	0.148501	0.207286
Sample 19/10/17	0.202861	0.223899	0.219961	0.288265
Sample 05/12/17	0.262574	0.274747	0.279392	0.266304
Average	0.215223	0.236259	0.215951	0.253951

## Sheet: Fig 13B Raw
12/10/17 Loose 1
Persistence Before	0.312674	0.503824	0.5881	0.597165	0.611845	0.583358	0.194014	0.522131	0.206277	0.323788	0.231063	0.137538	0.363775	0.190344	0.76402	0.694589
Persistence After	0.211989	0.388262	0.700086	0.0599463	0.246604	0.350965	0.418266	0.506668	0.214253	0.152098	0.244702	0.235397	0.599353
12/10/17 Loose 2
Persistence Before	0.59051	0.737621	0.265441	0.282473	0.188552	0.507288	0.221343	0.245635	0.619591	0.134649	0.330145	0.362832
Persistence After	0.616868	0.183031	0.131687	0.283299	0.324223	0.508368	0.196221	0.306904	0.15933	0.428003	0.202707	0.220232	0.636622	0.443996
19/10/17 Left Loose 1
Persistence Before	0.232849	0.898355	0.712146	0.419838	0.128613	0.244706	0.66288	0.162268	0.616822	0.339545	0.112747	0.367789	0.271572	0.760002	0.247171	0.291178	0.625183	0.055929	0.127673	0.39618	0.32782	0.209206	0.132055	0.656596	0.4834
Persistence After	0.258139	0.344585	0.545239	0.0594392	0.593761	0.340012	0.255896	0.169651	0.220687	0.406403	0.603589	0.268336	0.324828	0.207431	0.436141	0.402503	0.420066	0.252926	0.309421	0.650497	0.0375559
19/10/17 Left Loose 2
Persistence Before	0.181872	0.386424	0.443999	0.263105	0.448286	0.14747	0.418205	0.316753	0.607285	0.352868	0.266554	0.39016	0.0584852	0.159485	0.183032	0.243896	0.471034	0.409102	0.509603	0.0461214	0.2894	0.241897	0.0562127	0.404245
Persistence After	0.432055	0.457214	0.184537	0.532151	0.20819	0.68044	0.214951	0.371176	0.263697	0.450712	0.457367	0.612372	0.133026	0.340645	0.225795	0.504975	0.469459	0.269145	0.434509
19/10/17 Right Loose 1
Persistence Before	0.417592	0.253748	0.365638	0.375699	0.451286	0.217607	0.612939	0.524562	0.348399	0.162202	0.519756	0.432963	0.288958
Persistence After	0.361908	0.279703	0.26726	0.315539	0.328976	0.301848	0.428308	0.427169	0.441592	0.361263	0.526488	0.417268	0.396149	0.628483
19/10/17 Right Loose 2
Persistence Before	0.43475	0.210648	0.358282	0.237295	0.391137	0.612134	0.725964	0.251311	0.129124	0.441306	0.20068	0.531058	0.297492
Persistence After	0.616894	0.235136	0.568212	0.361266	0.780113	0.358917	0.731751	0.0299979	0.596176	0.291698	0.213111	0.589516	0.701567	0.111288
05/12/17 Loose 1
Persistence Before	0.308607	0.286566	0.281163	0.0869198	0.149516	0.800958	0.356657	0.495393	0.844309	0.347112	0.354694	0.353897	0.180347	0.598988	0.617637	0.595045	0.244212	0.383443	0.306228	0.279855
Persistence After	0.814505	0.681664	0.198928	0.18561	0.732603	0.409048	0.256577	0.322969	0.0620165	0.625492	0.0658288	0.549139	0.448613	0.195528
12/10/2017 Right Row 1
Persistence Before	0.336261	0.566818	0.480795	0.304767	0.507679	0.513964
Persistence After	0.230829	0.301512	0.396881	0.196144	0.621116	0.708074	0.290439	0.148614
19/10/2017 Left Row 1
Persistence Before	0.521888	0.352026	0.52984	0.612982	0.701028	0.665468	0.213171	0.499267	0.648052	0.568039	0.502313	0.430822	0.578981	0.578067	0.598061	0.748026	0.468462	0.669453
Persistence After	0.210767	0.347125	0.374241	0.619929	0.492635	0.154873	0.775198	0.192336	0.442549	0.638728	0.178594	0.314245	0.210594	0.279642	0.402952	0.311019	0.309102	0.586081
19/10/2017 Right Row 1
Persistence Before	0.440314	0.120718	0.688764	0.381126	0.655009	0.443439	0.808322	0.515074	0.701538	0.665858	0.69299	0.611212	0.74026	0.330545	0.467379	0.711756
Persistence After	0.209313	0.239822	0.503908	0.419078	0.312015	0.287132	0.517558	0.406322	0.225098	0.382385	0.550611	0.15453	0.32814	0.44385	0.609292	0.633469	0.0920308	0.538986
05/12/2017 Right Row 1
Persistence Before	0.395116	0.342384	0.388336	0.528069	0.417942	0.200736	0.345111	0.502488	0.365569	0.153586	0.453323	0.196772	0.226337	0.370498	0.479533	0.465458	0.201895	0.580341	0.443058	0.278017	0.644663	0.650726	0.546723
Persistence After	0.701749	0.430035	0.414203	0.417134	0.381352	0.374522	0.354005	0.530702	0.13806	0.355787	0.272247	0.52016	0.329723	0.624036	0.369323	0.186038	0.139281	0.206361	0.390376	0.542667	0.21457	0.246504	0.459794	0.36728	0.500812	0.550738	0.231835	0.164808	0.549254	0.579914	0.496642	0.274706	0.484888
Persistence Collated
	Loose		Row
	Before	During	Before	During
Sample 12/10/17	0.40395	0.332225	0.451714	0.361701
Sample 19/10/17	0.354274	0.382605	0.554713	0.380393
Sample 05/12/17	0.393577	0.396323	0.398986	0.387864
Average	0.383934	0.370384	0.468471	0.376653

## Sheet: Fig 13B Overall
Persistence Collated
	Loose		Row
	Before	During	Before	During
Sample 12/10/17	0.40395	0.332225	0.451714	0.361701
Sample 19/10/17	0.354274	0.382605	0.554713	0.380393
Sample 05/12/17	0.393577	0.396323	0.398986	0.387864
Average	0.383934	0.370384	0.468471	0.376653
