# Supplementary material for: Feather arrays are patterned by interacting signalling and cell density waves
Source: PLoS Biol. 2019 Feb 21;17(2):e3000132. doi: 10.1371/journal.pbio.3000132 (PMC6383868; doi:10.1371/journal.pbio.3000132)
Supplement: S15 Data — (XLSX) [file pbio.3000132.s038.xlsx]

## Sheet: Fig S17B Raw
Chicken E12				Tinamou E14
Number of sides	Count	%		Number of sides	Count	%
4	0	0		4	1	2.7027
5	10	15.3846		5	3	8.10811
6	44	67.6923		6	29	78.3784
7	11	16.9231		7	4	10.8108
8	0	0		8	0	0
Total	65	100		Total	37	100

## Sheet: Fig S17B Overall
Chicken								Chicken							Tinamou
Number of sides of Voronoi Cells	4	5	6	7	8			Number of sides of Voronoi Cells	4	5	6	7	8		Number of sides of Voronoi Cells	4	5	6	7	8
% of Voronoi Cells	0	15.3846	67.6923	16.9231	0			Proportion of Voronoi Cells	0	0.153846	0.676923	0.169231	0		Proportion of Voronoi Cells	0.027027	0.0810811	0.783784	0.108108	0
Proportion of Voronoi Cells	0	0.153846	0.676923	0.169231	0
Tinamou
Number of sides of Voronoi Cells	4	5	6	7	8
% of Voronoi Cells	2.7027	8.10811	78.3784	10.8108	0
Proportion of Voronoi Cells	0.027027	0.0810811	0.783784	0.108108	0
